# Supplementary material for: Coupling Far-Western Blotting with Peptide Microarrays Reveals Novel E‑Cadherin Spore-Surface Ligands in Clostridioides difficile
Source: J Proteome Res. 2026 Jun 16;25(7):3487–506. doi: 10.1021/acs.jproteome.5c01166 (PMC13339774; doi:10.1021/acs.jproteome.5c01166)
Supplement: Supplementary file 2 [file pr5c01166_si_002.xlsx]

## Sheet: Table legend
Table S4 | MS/MS identification results for proteins isolated from E-cadherin immunoreactive spots. Proteomic analyses were performed using a Thermo Scientific Orbitrap Fusion tribrid mass spectrometer equipped with a Dionex UltiMate 3000 reverse-phase nano-UHPLC system, and MS/MS spectra were searched against the C. difficile strain R20291 reference genome (GenBank accession CP029423) in Proteom…

## Sheet: 1-1 60 kDa
Gene name	Accession	Description	Coverage [%]	# Peptides	# PSMs	# Unique Peptides	# AAs	MW [kDa]	Score Sequest HT: Sequest HT	Selected for further screening
CDR20291_1511	C9YLQ8	Uncharacterized protein OS=Clostridioides difficile (strain R20291) OX=645463 GN=CDR20291_1511 PE=4 SV=1	66	20	1602	20	308	34.4	5482.27
#VALUE!		Checked	Confidence (by Search Engine): Sequest HT	XCorr (by Search Engine): Sequest HT	Modifications	# Protein Groups	Confidence	Sequence	# Proteins	# PSMs	Master Protein Accessions	# Missed Cleavages	Theo. MH+ [Da]
#VALUE!		FALSE	High	5.57		1	High	AVAFDITPADYEDFIASLGYYLDK	1	127	C9YLQ8	0	2697.3
#VALUE!			XCorr	Checked	File ID	# Protein Groups	Confidence	Identifying Node	PSM Ambiguity	Annotated Sequence	Modifications	# Proteins	Master Protein Accessions	Protein Accessions	# Missed Cleavages	Charge	DeltaScore	DeltaCn	Rank	Search Engine Rank	m/z [Da]	MH+ [Da]	DeltaM [ppm]	Deltam/z [Da]	Activation Type	MS Order	Isolation Interference [%]	Ion Inject Time [ms]	RT [min]	First Scan	Spectrum File	Ions Matched
#VALUE!			2.73	FALSE	F19	1	High	Sequest HT (A2)	Unambiguous	AVAFDITPADYEDFIASLGYYLDK		1	C9YLQ8	C9YLQ8	0	2	0.8425	0	1	1	1349.15	2697.3	1.02	0.00138	HCD (High Energy Collision Dissociation)	MS2	33.3946	18.59	39.9075	25714	026224_6-1_20240226143737.raw	0/0
#VALUE!			4.12	FALSE	F19	1	High	Sequest HT (A2)	Unambiguous	AVAFDITPADYEDFIASLGYYLDK		1	C9YLQ8	C9YLQ8	0	2	0.7136	0	1	1	1349.15	2697.3	0.45	0.0006	HCD (High Energy Collision Dissociation)	MS2	26.7511	35.535	50.145	31380	026224_6-1_20240226143737.raw	0/0
#VALUE!			3.87	FALSE	F19	1	High	Sequest HT (A2)	Unambiguous	AVAFDITPADYEDFIASLGYYLDK		1	C9YLQ8	C9YLQ8	0	2	0.7881	0	1	1	1349.15	2697.29	-1.01	-0.00136	HCD (High Energy Collision Dissociation)	MS2	17.1916	81.957	42.248	27746	026224_6-1_20240226143737.raw	0/0
#VALUE!			2.69	FALSE	F19	1	High	Sequest HT (A2)	Unambiguous	AVAFDITPADYEDFIASLGYYLDK		1	C9YLQ8	C9YLQ8	0	3	0.7844	0	1	1	899.768	2697.29	-2.53	-0.00227	HCD (High Energy Collision Dissociation)	MS2	55.7487	174.29	45.3591	29204	026224_6-1_20240226143737.raw	0/0
#VALUE!			3.34	FALSE	F19	1	High	Sequest HT (A2)	Unambiguous	AVAFDITPADYEDFIASLGYYLDK		1	C9YLQ8	C9YLQ8	0	3	0.5389	0	1	1	899.767	2697.29	-3.56	-0.0032	HCD (High Energy Collision Dissociation)	MS2	21.1664	36.3	39.9921	25797	026224_6-1_20240226143737.raw	0/0
#VALUE!			2.78	FALSE	F19	1	High	Sequest HT (A2)	Unambiguous	AVAFDITPADYEDFIASLGYYLDK		1	C9YLQ8	C9YLQ8	0	3	0.554	0	1	1	899.77	2697.3	-0.18	-0.00016	HCD (High Energy Collision Dissociation)	MS2	0	130.816	44.6207	28890	026224_6-1_20240226143737.raw	0/0
#VALUE!			3.7	FALSE	F19	1	High	Sequest HT (A2)	Unambiguous	AVAFDITPADYEDFIASLGYYLDK		1	C9YLQ8	C9YLQ8	0	3	0.7162	0	1	1	899.77	2697.3	-0.34	-0.0003	HCD (High Energy Collision Dissociation)	MS2	45.5627	113.55	43.8305	28605	026224_6-1_20240226143737.raw	0/0
#VALUE!			2.04	FALSE	F19	1	High	Sequest HT (A2)	Unambiguous	AVAFDITPADYEDFIASLGYYLDK		1	C9YLQ8	C9YLQ8	0	2	0.848	0	1	1	1349.15	2697.3	0.71	0.00095	HCD (High Energy Collision Dissociation)	MS2	71.5516	28.02	52.7083	32694	026224_6-1_20240226143737.raw	0/0
#VALUE!			4.15	FALSE	F19	1	High	Sequest HT (A2)	Unambiguous	AVAFDITPADYEDFIASLGYYLDK		1	C9YLQ8	C9YLQ8	0	3	0.6434	0	1	1	899.771	2697.3	0.11	9e-05	HCD (High Energy Collision Dissociation)	MS2	0	89.556	43.4539	28443	026224_6-1_20240226143737.raw	0/0
#VALUE!			3.06	FALSE	F19	1	High	Sequest HT (A2)	Unambiguous	AVAFDITPADYEDFIASLGYYLDK		1	C9YLQ8	C9YLQ8	0	2	0.7255	0	1	1	1349.16	2697.3	2.56	0.00346	HCD (High Energy Collision Dissociation)	MS2	0	36.3	43.2818	28366	026224_6-1_20240226143737.raw	0/0
#VALUE!			3.31	FALSE	F19	1	High	Sequest HT (A2)	Unambiguous	AVAFDITPADYEDFIASLGYYLDK		1	C9YLQ8	C9YLQ8	0	3	0.7221	0	1	1	899.771	2697.3	1.04	0.00094	HCD (High Energy Collision Dissociation)	MS2	4.2451	36.3	43.2803	28364	026224_6-1_20240226143737.raw	0/0
#VALUE!			4.32	FALSE	F19	1	High	Sequest HT (A2)	Unambiguous	AVAFDITPADYEDFIASLGYYLDK		1	C9YLQ8	C9YLQ8	0	3	0.7106	0	1	1	899.769	2697.29	-1.54	-0.00138	HCD (High Energy Collision Dissociation)	MS2	10.9808	133.687	43.2612	28349	026224_6-1_20240226143737.raw	0/0
#VALUE!			2.94	FALSE	F19	1	High	Sequest HT (A2)	Unambiguous	AVAFDITPADYEDFIASLGYYLDK		1	C9YLQ8	C9YLQ8	0	2	0.7381	0	1	1	1349.15	2697.29	-1.06	-0.00143	HCD (High Energy Collision Dissociation)	MS2	0	97.543	43.1849	28319	026224_6-1_20240226143737.raw	0/0
#VALUE!			2.55	FALSE	F19	1	High	Sequest HT (A2)	Unambiguous	AVAFDITPADYEDFIASLGYYLDK		1	C9YLQ8	C9YLQ8	0	2	0.8078	0	1	1	1349.15	2697.3	-0.59	-0.0008	HCD (High Energy Collision Dissociation)	MS2	0	89.556	43.4555	28444	026224_6-1_20240226143737.raw	0/0
#VALUE!			2.37	FALSE	F19	1	High	Sequest HT (A2)	Unambiguous	AVAFDITPADYEDFIASLGYYLDK		1	C9YLQ8	C9YLQ8	0	2	0.692	0	1	1	1349.15	2697.3	-0.63	-0.00085	HCD (High Energy Collision Dissociation)	MS2	0	41.524	42.8368	28132	026224_6-1_20240226143737.raw	0/0
#VALUE!			4	FALSE	F19	1	High	Sequest HT (A2)	Unambiguous	AVAFDITPADYEDFIASLGYYLDK		1	C9YLQ8	C9YLQ8	0	3	0.72	0	1	1	899.77	2697.29	-1.03	-0.00093	HCD (High Energy Collision Dissociation)	MS2	7.20234	36.3	50.1458	31381	026224_6-1_20240226143737.raw	0/0
#VALUE!			3.46	FALSE	F19	1	High	Sequest HT (A2)	Unambiguous	AVAFDITPADYEDFIASLGYYLDK		1	C9YLQ8	C9YLQ8	0	3	0.8006	0	1	1	899.77	2697.29	-0.87	-0.00079	HCD (High Energy Collision Dissociation)	MS2	72.918	36.3	33.4921	19640	026224_6-1_20240226143737.raw	0/0
#VALUE!			3.11	FALSE	F19	1	High	Sequest HT (A2)	Unambiguous	AVAFDITPADYEDFIASLGYYLDK		1	C9YLQ8	C9YLQ8	0	2	0.7685	0	1	1	1349.15	2697.3	1.08	0.00146	HCD (High Energy Collision Dissociation)	MS2	19.7415	36.3	41.5902	27261	026224_6-1_20240226143737.raw	0/0
#VALUE!			3.13	FALSE	F19	1	High	Sequest HT (A2)	Unambiguous	AVAFDITPADYEDFIASLGYYLDK		1	C9YLQ8	C9YLQ8	0	3	0.6805	0	1	1	899.77	2697.29	-0.97	-0.00087	HCD (High Energy Collision Dissociation)	MS2	4.41235	29.647	50.8761	32018	026224_6-1_20240226143737.raw	0/0
#VALUE!			4.42	FALSE	F19	1	High	Sequest HT (A2)	Unambiguous	AVAFDITPADYEDFIASLGYYLDK		1	C9YLQ8	C9YLQ8	0	3	0.638	0	1	1	899.77	2697.3	-0.75	-0.00067	HCD (High Energy Collision Dissociation)	MS2	0	30.735	41.4628	27148	026224_6-1_20240226143737.raw	0/0
#VALUE!			2.57	FALSE	F19	1	High	Sequest HT (A2)	Unambiguous	AVAFDITPADYEDFIASLGYYLDK		1	C9YLQ8	C9YLQ8	0	2	0.5058	0	1	1	1349.16	2697.31	4.35	0.00587	HCD (High Energy Collision Dissociation)	MS2	27.0867	36.3	41.4434	27130	026224_6-1_20240226143737.raw	0/0
#VALUE!			2.85	FALSE	F19	1	High	Sequest HT (A2)	Unambiguous	AVAFDITPADYEDFIASLGYYLDK		1	C9YLQ8	C9YLQ8	0	2	0.6772	0	1	1	1349.15	2697.3	1.63	0.0022	HCD (High Energy Collision Dissociation)	MS2	35.3211	30.975	41.4124	27095	026224_6-1_20240226143737.raw	0/0
#VALUE!			3.1	FALSE	F19	1	High	Sequest HT (A2)	Unambiguous	AVAFDITPADYEDFIASLGYYLDK		1	C9YLQ8	C9YLQ8	0	3	0.8194	0	1	1	899.772	2697.3	1.73	0.00156	HCD (High Energy Collision Dissociation)	MS2	1.36284	18.59	51.2424	32259	026224_6-1_20240226143737.raw	0/0
#VALUE!			2	FALSE	F19	1	High	Sequest HT (A2)	Unambiguous	AVAFDITPADYEDFIASLGYYLDK		1	C9YLQ8	C9YLQ8	0	2	0.45	0	1	1	1349.15	2697.3	-0.6	-0.00081	HCD (High Energy Collision Dissociation)	MS2	83.9417	36.3	33.3728	19506	026224_6-1_20240226143737.raw	0/0
#VALUE!			4.23	FALSE	F19	1	High	Sequest HT (A2)	Unambiguous	AVAFDITPADYEDFIASLGYYLDK		1	C9YLQ8	C9YLQ8	0	2	0.8652	0	1	1	1349.15	2697.3	-0.42	-0.00057	HCD (High Energy Collision Dissociation)	MS2	6.60284	30.735	35.082	20949	026224_6-1_20240226143737.raw	0/0
#VALUE!			5.07	FALSE	F19	1	High	Sequest HT (A2)	Unambiguous	AVAFDITPADYEDFIASLGYYLDK		1	C9YLQ8	C9YLQ8	0	3	0.7318	0	1	1	899.771	2697.3	0.88	0.00079	HCD (High Energy Collision Dissociation)	MS2	0	34.687	35.1066	20978	026224_6-1_20240226143737.raw	0/0
#VALUE!			4.51	FALSE	F19	1	High	Sequest HT (A2)	Unambiguous	AVAFDITPADYEDFIASLGYYLDK		1	C9YLQ8	C9YLQ8	0	3	0.6763	0	1	1	899.77	2697.3	-0.54	-0.00048	HCD (High Energy Collision Dissociation)	MS2	84.7605	36.3	41.276	26995	026224_6-1_20240226143737.raw	0/0
#VALUE!			3.43	FALSE	F19	1	High	Sequest HT (A2)	Unambiguous	AVAFDITPADYEDFIASLGYYLDK		1	C9YLQ8	C9YLQ8	0	3	0.7784	0	1	1	899.77	2697.3	-0.21	-0.00019	HCD (High Energy Collision Dissociation)	MS2	55.2148	106.952	51.1275	32204	026224_6-1_20240226143737.raw	0/0
#VALUE!			3.7	FALSE	F19	1	High	Sequest HT (A2)	Unambiguous	AVAFDITPADYEDFIASLGYYLDK		1	C9YLQ8	C9YLQ8	0	3	0.573	0	1	1	899.77	2697.29	-0.82	-0.00074	HCD (High Energy Collision Dissociation)	MS2	15.3832	31.2	41.7239	27387	026224_6-1_20240226143737.raw	0/0
#VALUE!			3.37	FALSE	F19	1	High	Sequest HT (A2)	Unambiguous	AVAFDITPADYEDFIASLGYYLDK		1	C9YLQ8	C9YLQ8	0	2	0.7567	0	1	1	1349.15	2697.29	-1.56	-0.0021	HCD (High Energy Collision Dissociation)	MS2	0	36.3	49.6658	30906	026224_6-1_20240226143737.raw	0/0
#VALUE!			3.72	FALSE	F19	1	High	Sequest HT (A2)	Unambiguous	AVAFDITPADYEDFIASLGYYLDK		1	C9YLQ8	C9YLQ8	0	3	0.6828	0	1	1	899.771	2697.3	0.74	0.00067	HCD (High Energy Collision Dissociation)	MS2	7.29484	45.988	42.6807	28027	026224_6-1_20240226143737.raw	0/0
#VALUE!			2.83	FALSE	F19	1	High	Sequest HT (A2)	Unambiguous	AVAFDITPADYEDFIASLGYYLDK		1	C9YLQ8	C9YLQ8	0	2	0.6961	0	1	1	1349.15	2697.29	-2.11	-0.00285	HCD (High Energy Collision Dissociation)	MS2	61.8459	66.832	40.5614	26352	026224_6-1_20240226143737.raw	0/0
#VALUE!			2.49	FALSE	F19	1	High	Sequest HT (A2)	Unambiguous	AVAFDITPADYEDFIASLGYYLDK		1	C9YLQ8	C9YLQ8	0	2	0.7189	0	1	1	1349.15	2697.29	-2.09	-0.00282	HCD (High Energy Collision Dissociation)	MS2	71.3798	36.3	40.2988	26096	026224_6-1_20240226143737.raw	0/0
#VALUE!			5.21	FALSE	F19	1	High	Sequest HT (A2)	Unambiguous	AVAFDITPADYEDFIASLGYYLDK		1	C9YLQ8	C9YLQ8	0	3	0.7179	0	1	1	899.77	2697.3	-0.55	-0.00049	HCD (High Energy Collision Dissociation)	MS2	3.15609	21.151	35.4606	21355	026224_6-1_20240226143737.raw	0/0
#VALUE!			4.02	FALSE	F19	1	High	Sequest HT (A2)	Unambiguous	AVAFDITPADYEDFIASLGYYLDK		1	C9YLQ8	C9YLQ8	0	2	0.8582	0	1	1	1349.15	2697.3	-0.16	-0.00022	HCD (High Energy Collision Dissociation)	MS2	4.29127	36.3	35.4328	21324	026224_6-1_20240226143737.raw	0/0
#VALUE!			3.07	FALSE	F19	1	High	Sequest HT (A2)	Unambiguous	AVAFDITPADYEDFIASLGYYLDK		1	C9YLQ8	C9YLQ8	0	3	0.5831	0	1	1	899.773	2697.31	3.09	0.00278	HCD (High Energy Collision Dissociation)	MS2	45.6336	36.3	40.7781	26537	026224_6-1_20240226143737.raw	0/0
#VALUE!			3.22	FALSE	F19	1	High	Sequest HT (A2)	Unambiguous	AVAFDITPADYEDFIASLGYYLDK		1	C9YLQ8	C9YLQ8	0	2	0.7826	0	1	1	1349.15	2697.29	-2.27	-0.00307	HCD (High Energy Collision Dissociation)	MS2	55.8485	36.3	40.3073	26106	026224_6-1_20240226143737.raw	0/0
#VALUE!			2.68	FALSE	F19	1	High	Sequest HT (A2)	Unambiguous	AVAFDITPADYEDFIASLGYYLDK		1	C9YLQ8	C9YLQ8	0	2	0.8097	0	1	1	1349.15	2697.3	1.12	0.00151	HCD (High Energy Collision Dissociation)	MS2	52.425	30.814	40.8566	26614	026224_6-1_20240226143737.raw	0/0
#VALUE!			4.59	FALSE	F19	1	High	Sequest HT (A2)	Unambiguous	AVAFDITPADYEDFIASLGYYLDK		1	C9YLQ8	C9YLQ8	0	2	0.7429	0	1	1	1349.15	2697.3	0.93	0.00126	HCD (High Energy Collision Dissociation)	MS2	2.63768	18.59	35.255	21121	026224_6-1_20240226143737.raw	0/0
#VALUE!			2.27	FALSE	F19	1	High	Sequest HT (A2)	Unambiguous	AVAFDITPADYEDFIASLGYYLDK		1	C9YLQ8	C9YLQ8	0	2	0.8943	0	1	1	1349.15	2697.3	1.28	0.00172	HCD (High Energy Collision Dissociation)	MS2	56.9586	38.489	40.1038	25901	026224_6-1_20240226143737.raw	0/0
#VALUE!			4.21	FALSE	F19	1	High	Sequest HT (A2)	Unambiguous	AVAFDITPADYEDFIASLGYYLDK		1	C9YLQ8	C9YLQ8	0	3	0.7316	0	1	1	899.771	2697.3	0.18	0.00016	HCD (High Energy Collision Dissociation)	MS2	16.7219	36.3	40.7076	26465	026224_6-1_20240226143737.raw	0/0
#VALUE!			4.64	FALSE	F19	1	High	Sequest HT (A2)	Unambiguous	AVAFDITPADYEDFIASLGYYLDK		1	C9YLQ8	C9YLQ8	0	2	0.806	0	1	1	1349.16	2697.3	2.46	0.00332	HCD (High Energy Collision Dissociation)	MS2	4.1829	36.3	35.469	21363	026224_6-1_20240226143737.raw	0/0
#VALUE!			5.17	FALSE	F19	1	High	Sequest HT (A2)	Unambiguous	AVAFDITPADYEDFIASLGYYLDK		1	C9YLQ8	C9YLQ8	0	3	0.7447	0	1	1	899.772	2697.3	2.16	0.00195	HCD (High Energy Collision Dissociation)	MS2	6.51297	33.28	35.4698	21364	026224_6-1_20240226143737.raw	0/0
#VALUE!			3.13	FALSE	F19	1	High	Sequest HT (A2)	Unambiguous	AVAFDITPADYEDFIASLGYYLDK		1	C9YLQ8	C9YLQ8	0	3	0.6198	0	1	1	899.77	2697.29	-0.86	-0.00077	HCD (High Energy Collision Dissociation)	MS2	40.5386	36.3	40.9849	26733	026224_6-1_20240226143737.raw	0/0
#VALUE!			3.44	FALSE	F19	1	High	Sequest HT (A2)	Unambiguous	AVAFDITPADYEDFIASLGYYLDK		1	C9YLQ8	C9YLQ8	0	3	0.7558	0	1	1	899.771	2697.3	0.4	0.00036	HCD (High Energy Collision Dissociation)	MS2	0	36.3	35.2907	21161	026224_6-1_20240226143737.raw	0/0
#VALUE!			4.85	FALSE	F19	1	High	Sequest HT (A2)	Unambiguous	AVAFDITPADYEDFIASLGYYLDK		1	C9YLQ8	C9YLQ8	0	3	0.7959	0	1	1	899.769	2697.29	-1.43	-0.00128	HCD (High Energy Collision Dissociation)	MS2	0	45.425	49.6733	30914	026224_6-1_20240226143737.raw	0/0
#VALUE!			3.94	FALSE	F19	1	High	Sequest HT (A2)	Unambiguous	AVAFDITPADYEDFIASLGYYLDK		1	C9YLQ8	C9YLQ8	0	3	0.7284	0	1	1	899.771	2697.3	0.21	0.00019	HCD (High Energy Collision Dissociation)	MS2	29.5573	36.3	40.3088	26108	026224_6-1_20240226143737.raw	0/0
#VALUE!			4.36	FALSE	F19	1	High	Sequest HT (A2)	Unambiguous	AVAFDITPADYEDFIASLGYYLDK		1	C9YLQ8	C9YLQ8	0	3	0.7248	0	1	1	899.769	2697.29	-2.11	-0.0019	HCD (High Energy Collision Dissociation)	MS2	8.27307	36.3	42.6748	28020	026224_6-1_20240226143737.raw	0/0
#VALUE!			4.08	FALSE	F19	1	High	Sequest HT (A2)	Unambiguous	AVAFDITPADYEDFIASLGYYLDK		1	C9YLQ8	C9YLQ8	0	2	0.7745	0	1	1	1349.15	2697.3	-0.27	-0.00037	HCD (High Energy Collision Dissociation)	MS2	0	83.032	42.6654	28015	026224_6-1_20240226143737.raw	0/0
#VALUE!			4.52	FALSE	F19	1	High	Sequest HT (A2)	Unambiguous	AVAFDITPADYEDFIASLGYYLDK		1	C9YLQ8	C9YLQ8	0	3	0.7743	0	1	1	899.77	2697.29	-1.03	-0.00093	HCD (High Energy Collision Dissociation)	MS2	47.1359	135.448	42.5033	27912	026224_6-1_20240226143737.raw	0/0
#VALUE!			4.99	FALSE	F19	1	High	Sequest HT (A2)	Unambiguous	AVAFDITPADYEDFIASLGYYLDK		1	C9YLQ8	C9YLQ8	0	2	0.8337	0	1	1	1349.15	2697.3	0.6	0.0008	HCD (High Energy Collision Dissociation)	MS2	0	36.3	49.7896	31021	026224_6-1_20240226143737.raw	0/0
#VALUE!			5.16	FALSE	F19	1	High	Sequest HT (A2)	Unambiguous	AVAFDITPADYEDFIASLGYYLDK		1	C9YLQ8	C9YLQ8	0	3	0.7384	0	1	1	899.771	2697.3	0.39	0.00035	HCD (High Energy Collision Dissociation)	MS2	0.952937	36.3	49.7903	31022	026224_6-1_20240226143737.raw	0/0
#VALUE!			3.29	FALSE	F19	1	High	Sequest HT (A2)	Unambiguous	AVAFDITPADYEDFIASLGYYLDK		1	C9YLQ8	C9YLQ8	0	2	0.6109	0	1	1	1349.15	2697.29	-1.64	-0.00221	HCD (High Energy Collision Dissociation)	MS2	10.4365	30.735	42.4673	27889	026224_6-1_20240226143737.raw	0/0
#VALUE!			4.54	FALSE	F19	1	High	Sequest HT (A2)	Unambiguous	AVAFDITPADYEDFIASLGYYLDK		1	C9YLQ8	C9YLQ8	0	3	0.7357	0	1	1	899.769	2697.29	-2.25	-0.00203	HCD (High Energy Collision Dissociation)	MS2	75.4237	69.828	40.5669	26355	026224_6-1_20240226143737.raw	0/0
#VALUE!			2.95	FALSE	F19	1	High	Sequest HT (A2)	Unambiguous	AVAFDITPADYEDFIASLGYYLDK		1	C9YLQ8	C9YLQ8	0	3	0.6881	0	1	1	899.774	2697.31	3.52	0.00316	HCD (High Energy Collision Dissociation)	MS2	9.28743	36.3	42.2699	27764	026224_6-1_20240226143737.raw	0/0
#VALUE!			4.5	FALSE	F19	1	High	Sequest HT (A2)	Unambiguous	AVAFDITPADYEDFIASLGYYLDK		1	C9YLQ8	C9YLQ8	0	3	0.66	0	1	1	899.771	2697.3	0.9	0.00081	HCD (High Energy Collision Dissociation)	MS2	5.69057	36.3	49.9714	31194	026224_6-1_20240226143737.raw	0/0
#VALUE!			3.32	FALSE	F19	1	High	Sequest HT (A2)	Unambiguous	AVAFDITPADYEDFIASLGYYLDK		1	C9YLQ8	C9YLQ8	0	3	0.7801	0	1	1	899.769	2697.29	-1.44	-0.0013	HCD (High Energy Collision Dissociation)	MS2	85.6403	48.029	42.2455	27745	026224_6-1_20240226143737.raw	0/0
#VALUE!			3.07	FALSE	F19	1	High	Sequest HT (A2)	Unambiguous	AVAFDITPADYEDFIASLGYYLDK		1	C9YLQ8	C9YLQ8	0	3	0.5733	0	1	1	899.773	2697.3	2.32	0.00209	HCD (High Energy Collision Dissociation)	MS2	26.621	95.13	41.0943	26827	026224_6-1_20240226143737.raw	0/0
#VALUE!			3.66	FALSE	F19	1	High	Sequest HT (A2)	Unambiguous	AVAFDITPADYEDFIASLGYYLDK		1	C9YLQ8	C9YLQ8	0	3	0.6776	0	1	1	899.775	2697.31	4.48	0.00403	HCD (High Energy Collision Dissociation)	MS2	0	36.3	41.4398	27125	026224_6-1_20240226143737.raw	0/0
#VALUE!			4.18	FALSE	F19	1	High	Sequest HT (A2)	Unambiguous	AVAFDITPADYEDFIASLGYYLDK		1	C9YLQ8	C9YLQ8	0	2	0.8397	0	1	1	1349.15	2697.3	0.57	0.00076	HCD (High Energy Collision Dissociation)	MS2	12.1191	28.02	49.9706	31193	026224_6-1_20240226143737.raw	0/0
#VALUE!			3.94	FALSE	F19	1	High	Sequest HT (A2)	Unambiguous	AVAFDITPADYEDFIASLGYYLDK		1	C9YLQ8	C9YLQ8	0	3	0.6142	0	1	1	899.77	2697.3	-0.05	-4e-05	HCD (High Energy Collision Dissociation)	MS2	3.80173	18.59	50.6727	31834	026224_6-1_20240226143737.raw	0/0
#VALUE!			4.31	FALSE	F19	1	High	Sequest HT (A2)	Unambiguous	AVAFDITPADYEDFIASLGYYLDK		1	C9YLQ8	C9YLQ8	0	3	0.6265	0	1	1	899.769	2697.29	-1.3	-0.00117	HCD (High Energy Collision Dissociation)	MS2	8.65512	36.3	41.8957	27513	026224_6-1_20240226143737.raw	0/0
#VALUE!			4	FALSE	F19	1	High	Sequest HT (A2)	Unambiguous	AVAFDITPADYEDFIASLGYYLDK		1	C9YLQ8	C9YLQ8	0	2	0.805	0	1	1	1349.15	2697.3	0.47	0.00064	HCD (High Energy Collision Dissociation)	MS2	10.8871	118.578	38.2407	24149	026224_6-1_20240226143737.raw	0/0
#VALUE!			3.66	FALSE	F19	1	High	Sequest HT (A2)	Unambiguous	AVAFDITPADYEDFIASLGYYLDK		1	C9YLQ8	C9YLQ8	0	3	0.7486	0	1	1	899.767	2697.29	-3.81	-0.00342	HCD (High Energy Collision Dissociation)	MS2	37.1968	36.3	39.0837	24948	026224_6-1_20240226143737.raw	0/0
#VALUE!			3.37	FALSE	F19	1	High	Sequest HT (A2)	Unambiguous	AVAFDITPADYEDFIASLGYYLDK		1	C9YLQ8	C9YLQ8	0	2	0.73	0	1	1	1349.16	2697.3	2.36	0.00319	HCD (High Energy Collision Dissociation)	MS2	13.1033	36.3	38.3363	24230	026224_6-1_20240226143737.raw	0/0
#VALUE!			4.13	FALSE	F19	1	High	Sequest HT (A2)	Unambiguous	AVAFDITPADYEDFIASLGYYLDK		1	C9YLQ8	C9YLQ8	0	2	0.8959	0	1	1	1349.15	2697.3	-0.55	-0.00075	HCD (High Energy Collision Dissociation)	MS2	0	18.59	36.313	22146	026224_6-1_20240226143737.raw	0/0
#VALUE!			3.98	FALSE	F19	1	High	Sequest HT (A2)	Unambiguous	AVAFDITPADYEDFIASLGYYLDK		1	C9YLQ8	C9YLQ8	0	3	0.6809	0	1	1	899.77	2697.29	-1	-0.0009	HCD (High Energy Collision Dissociation)	MS2	14.9307	23.044	38.2224	24134	026224_6-1_20240226143737.raw	0/0
#VALUE!			3.27	FALSE	F19	1	High	Sequest HT (A2)	Unambiguous	AVAFDITPADYEDFIASLGYYLDK		1	C9YLQ8	C9YLQ8	0	2	0.8502	0	1	1	1349.15	2697.3	0.68	0.00091	HCD (High Energy Collision Dissociation)	MS2	37.8062	39.347	38.9035	24807	026224_6-1_20240226143737.raw	0/0
#VALUE!			4.28	FALSE	F19	1	High	Sequest HT (A2)	Unambiguous	AVAFDITPADYEDFIASLGYYLDK		1	C9YLQ8	C9YLQ8	0	2	0.7453	0	1	1	1349.16	2697.31	2.98	0.00402	HCD (High Energy Collision Dissociation)	MS2	0.65861	18.59	36.1303	21952	026224_6-1_20240226143737.raw	0/0
#VALUE!			2.85	FALSE	F19	1	High	Sequest HT (A2)	Unambiguous	AVAFDITPADYEDFIASLGYYLDK		1	C9YLQ8	C9YLQ8	0	2	0.9544	0	1	1	1349.15	2697.3	-0.37	-0.0005	HCD (High Energy Collision Dissociation)	MS2	11.0371	18.59	38.5226	24421	026224_6-1_20240226143737.raw	0/0
#VALUE!			3.9	FALSE	F19	1	High	Sequest HT (A2)	Unambiguous	AVAFDITPADYEDFIASLGYYLDK		1	C9YLQ8	C9YLQ8	0	3	0.7128	0	1	1	899.77	2697.29	-0.97	-0.00087	HCD (High Energy Collision Dissociation)	MS2	4.77824	20.13	38.618	24522	026224_6-1_20240226143737.raw	0/0
#VALUE!			3.46	FALSE	F19	1	High	Sequest HT (A2)	Unambiguous	AVAFDITPADYEDFIASLGYYLDK		1	C9YLQ8	C9YLQ8	0	3	0.6647	0	1	1	899.768	2697.29	-3.16	-0.00284	HCD (High Energy Collision Dissociation)	MS2	37.7349	35.55	38.7912	24687	026224_6-1_20240226143737.raw	0/0
#VALUE!			4.43	FALSE	F19	1	High	Sequest HT (A2)	Unambiguous	AVAFDITPADYEDFIASLGYYLDK		1	C9YLQ8	C9YLQ8	0	2	0.772	0	1	1	1349.15	2697.3	-0.27	-0.00036	HCD (High Energy Collision Dissociation)	MS2	3.23568	1.013	36.0115	21839	026224_6-1_20240226143737.raw	0/0
#VALUE!			4.73	FALSE	F19	1	High	Sequest HT (A2)	Unambiguous	AVAFDITPADYEDFIASLGYYLDK		1	C9YLQ8	C9YLQ8	0	3	0.6638	0	1	1	899.774	2697.31	4.05	0.00364	HCD (High Energy Collision Dissociation)	MS2	0.192145	0.927	36.0421	21866	026224_6-1_20240226143737.raw	0/0
#VALUE!			2.51	FALSE	F19	1	High	Sequest HT (A2)	Unambiguous	AVAFDITPADYEDFIASLGYYLDK		1	C9YLQ8	C9YLQ8	0	3	0.6255	0	1	1	899.772	2697.3	1.31	0.00117	HCD (High Energy Collision Dissociation)	MS2	17.6779	20.13	38.8878	24792	026224_6-1_20240226143737.raw	0/0
#VALUE!			3.47	FALSE	F19	1	High	Sequest HT (A2)	Unambiguous	AVAFDITPADYEDFIASLGYYLDK		1	C9YLQ8	C9YLQ8	0	2	0.781	0	1	1	1349.15	2697.29	-2.2	-0.00297	HCD (High Energy Collision Dissociation)	MS2	11.9553	20.738	38.7015	24609	026224_6-1_20240226143737.raw	0/0
#VALUE!			5.27	FALSE	F19	1	High	Sequest HT (A2)	Unambiguous	AVAFDITPADYEDFIASLGYYLDK		1	C9YLQ8	C9YLQ8	0	3	0.7704	0	1	1	899.771	2697.3	0.1	9e-05	HCD (High Energy Collision Dissociation)	MS2	3.08159	9.524	36.2105	22031	026224_6-1_20240226143737.raw	0/0
#VALUE!			3.12	FALSE	F19	1	High	Sequest HT (A2)	Unambiguous	AVAFDITPADYEDFIASLGYYLDK		1	C9YLQ8	C9YLQ8	0	3	0.6442	0	1	1	899.773	2697.31	3.24	0.00291	HCD (High Energy Collision Dissociation)	MS2	25.1255	31.215	39.2101	25051	026224_6-1_20240226143737.raw	0/0
#VALUE!			4.27	FALSE	F19	1	High	Sequest HT (A2)	Unambiguous	AVAFDITPADYEDFIASLGYYLDK		1	C9YLQ8	C9YLQ8	0	2	0.8361	0	1	1	1349.15	2697.3	0.83	0.00112	HCD (High Energy Collision Dissociation)	MS2	0	36.3	35.6485	21558	026224_6-1_20240226143737.raw	0/0
#VALUE!			5.17	FALSE	F19	1	High	Sequest HT (A2)	Unambiguous	AVAFDITPADYEDFIASLGYYLDK		1	C9YLQ8	C9YLQ8	0	2	0.8743	0	1	1	1349.15	2697.3	0.23	0.00031	HCD (High Energy Collision Dissociation)	MS2	2.5907	30.51	36.8331	22665	026224_6-1_20240226143737.raw	0/0
#VALUE!			3.64	FALSE	F19	1	High	Sequest HT (A2)	Unambiguous	AVAFDITPADYEDFIASLGYYLDK		1	C9YLQ8	C9YLQ8	0	3	0.6978	0	1	1	899.771	2697.3	-0.02	-2e-05	HCD (High Energy Collision Dissociation)	MS2	22.373	22.968	37.1099	22969	026224_6-1_20240226143737.raw	0/0
#VALUE!			4.23	FALSE	F19	1	High	Sequest HT (A2)	Unambiguous	AVAFDITPADYEDFIASLGYYLDK		1	C9YLQ8	C9YLQ8	0	2	0.8416	0	1	1	1349.15	2697.3	-0.14	-0.00019	HCD (High Energy Collision Dissociation)	MS2	2.69855	36.3	37.0022	22853	026224_6-1_20240226143737.raw	0/0
#VALUE!			3.89	FALSE	F19	1	High	Sequest HT (A2)	Unambiguous	AVAFDITPADYEDFIASLGYYLDK		1	C9YLQ8	C9YLQ8	0	3	0.7686	0	1	1	899.771	2697.3	0.52	0.00047	HCD (High Energy Collision Dissociation)	MS2	24.3358	18.59	37.1325	22995	026224_6-1_20240226143737.raw	0/0
#VALUE!			4.64	FALSE	F19	1	High	Sequest HT (A2)	Unambiguous	AVAFDITPADYEDFIASLGYYLDK		1	C9YLQ8	C9YLQ8	0	3	0.7328	0	1	1	899.767	2697.29	-3.63	-0.00326	HCD (High Energy Collision Dissociation)	MS2	32.8385	58.847	39.9597	25770	026224_6-1_20240226143737.raw	0/0
#VALUE!			4.32	FALSE	F19	1	High	Sequest HT (A2)	Unambiguous	AVAFDITPADYEDFIASLGYYLDK		1	C9YLQ8	C9YLQ8	0	2	0.6921	0	1	1	1349.16	2697.31	4.54	0.00612	HCD (High Energy Collision Dissociation)	MS2	48.3072	53.772	39.1853	25033	026224_6-1_20240226143737.raw	0/0
#VALUE!			4.66	FALSE	F19	1	High	Sequest HT (A2)	Unambiguous	AVAFDITPADYEDFIASLGYYLDK		1	C9YLQ8	C9YLQ8	0	2	0.7854	0	1	1	1349.16	2697.3	2.68	0.00362	HCD (High Energy Collision Dissociation)	MS2	3.59737	36.3	36.6577	22480	026224_6-1_20240226143737.raw	0/0
#VALUE!			5.07	FALSE	F19	1	High	Sequest HT (A2)	Unambiguous	AVAFDITPADYEDFIASLGYYLDK		1	C9YLQ8	C9YLQ8	0	3	0.7495	0	1	1	899.771	2697.3	0.13	0.00012	HCD (High Energy Collision Dissociation)	MS2	7.15777	30.735	36.8353	22668	026224_6-1_20240226143737.raw	0/0
#VALUE!			5.54	FALSE	F19	1	High	Sequest HT (A2)	Unambiguous	AVAFDITPADYEDFIASLGYYLDK		1	C9YLQ8	C9YLQ8	0	3	0.8773	0	1	1	899.77	2697.3	-0.42	-0.00038	HCD (High Energy Collision Dissociation)	MS2	1.41343	36.3	35.6492	21559	026224_6-1_20240226143737.raw	0/0
#VALUE!			3.27	FALSE	F19	1	High	Sequest HT (A2)	Unambiguous	AVAFDITPADYEDFIASLGYYLDK		1	C9YLQ8	C9YLQ8	0	3	0.6208	0	1	1	899.77	2697.3	-0.49	-0.00044	HCD (High Energy Collision Dissociation)	MS2	33.2959	36.3	39.7853	25595	026224_6-1_20240226143737.raw	0/0
#VALUE!			5.39	FALSE	F19	1	High	Sequest HT (A2)	Unambiguous	AVAFDITPADYEDFIASLGYYLDK		1	C9YLQ8	C9YLQ8	0	3	0.7588	0	1	1	899.771	2697.3	0.93	0.00084	HCD (High Energy Collision Dissociation)	MS2	0.295027	0.082	35.8158	21714	026224_6-1_20240226143737.raw	0/0
#VALUE!			4.55	FALSE	F19	1	High	Sequest HT (A2)	Unambiguous	AVAFDITPADYEDFIASLGYYLDK		1	C9YLQ8	C9YLQ8	0	3	0.7077	0	1	1	899.77	2697.3	-0.12	-0.00011	HCD (High Energy Collision Dissociation)	MS2	4.9676	18.59	36.5829	22397	026224_6-1_20240226143737.raw	0/0
#VALUE!			3.54	FALSE	F19	1	High	Sequest HT (A2)	Unambiguous	AVAFDITPADYEDFIASLGYYLDK		1	C9YLQ8	C9YLQ8	0	4	0.6836	0	1	1	675.079	2697.3	-0.59	-0.0004	HCD (High Energy Collision Dissociation)	MS2	0	36.3	35.9247	21773	026224_6-1_20240226143737.raw	0/0
#VALUE!			4.55	FALSE	F19	1	High	Sequest HT (A2)	Unambiguous	AVAFDITPADYEDFIASLGYYLDK		1	C9YLQ8	C9YLQ8	0	3	0.6198	0	1	1	899.773	2697.3	2.36	0.00212	HCD (High Energy Collision Dissociation)	MS2	9.98702	35.55	39.8196	25627	026224_6-1_20240226143737.raw	0/0
#VALUE!			5.02	FALSE	F19	1	High	Sequest HT (A2)	Unambiguous	AVAFDITPADYEDFIASLGYYLDK		1	C9YLQ8	C9YLQ8	0	3	0.7948	0	1	1	899.772	2697.3	1.5	0.00135	HCD (High Energy Collision Dissociation)	MS2	7.59653	30.495	36.6592	22482	026224_6-1_20240226143737.raw	0/0
#VALUE!			3.28	FALSE	F19	1	High	Sequest HT (A2)	Unambiguous	AVAFDITPADYEDFIASLGYYLDK		1	C9YLQ8	C9YLQ8	0	2	0.8049	0	1	1	1349.16	2697.31	3.53	0.00476	HCD (High Energy Collision Dissociation)	MS2	31.4006	26.865	38.4417	24344	026224_6-1_20240226143737.raw	0/0
#VALUE!			3.21	FALSE	F19	1	High	Sequest HT (A2)	Unambiguous	AVAFDITPADYEDFIASLGYYLDK		1	C9YLQ8	C9YLQ8	0	2	0.9065	0	1	1	1349.15	2697.3	0.76	0.00103	HCD (High Energy Collision Dissociation)	MS2	14.3508	20.2	38.0419	23937	026224_6-1_20240226143737.raw	0/0
#VALUE!			4.47	FALSE	F19	1	High	Sequest HT (A2)	Unambiguous	AVAFDITPADYEDFIASLGYYLDK		1	C9YLQ8	C9YLQ8	0	2	0.9038	0	1	1	1349.15	2697.3	1.55	0.00209	HCD (High Energy Collision Dissociation)	MS2	9.07508	0.353	35.8302	21723	026224_6-1_20240226143737.raw	0/0
#VALUE!			4.89	FALSE	F19	1	High	Sequest HT (A2)	Unambiguous	AVAFDITPADYEDFIASLGYYLDK		1	C9YLQ8	C9YLQ8	0	3	0.8262	0	1	1	899.771	2697.3	0.44	0.00039	HCD (High Energy Collision Dissociation)	MS2	37.1634	36.3	39.3847	25228	026224_6-1_20240226143737.raw	0/0
#VALUE!			5.57	FALSE	F19	1	High	Sequest HT (A2)	Unambiguous	AVAFDITPADYEDFIASLGYYLDK		1	C9YLQ8	C9YLQ8	0	2	0.7953	0	1	1	1349.16	2697.31	3.51	0.00474	HCD (High Energy Collision Dissociation)	MS2	0.644228	36.3	36.3788	22216	026224_6-1_20240226143737.raw	0/0
#VALUE!			4.04	FALSE	F19	1	High	Sequest HT (A2)	Unambiguous	AVAFDITPADYEDFIASLGYYLDK		1	C9YLQ8	C9YLQ8	0	3	0.7723	0	1	1	899.769	2697.29	-1.22	-0.0011	HCD (High Energy Collision Dissociation)	MS2	13.1285	36.3	37.6842	23545	026224_6-1_20240226143737.raw	0/0
#VALUE!			4.97	FALSE	F19	1	High	Sequest HT (A2)	Unambiguous	AVAFDITPADYEDFIASLGYYLDK		1	C9YLQ8	C9YLQ8	0	3	0.7626	0	1	1	899.771	2697.3	0.04	4e-05	HCD (High Energy Collision Dissociation)	MS2	0.134665	0.806	36.0124	21840	026224_6-1_20240226143737.raw	0/0
#VALUE!			2.86	FALSE	F19	1	High	Sequest HT (A2)	Unambiguous	AVAFDITPADYEDFIASLGYYLDK		1	C9YLQ8	C9YLQ8	0	2	0.8776	0	1	1	1349.15	2697.29	-1.82	-0.00245	HCD (High Energy Collision Dissociation)	MS2	14.9364	31.817	41.775	27418	026224_6-1_20240226143737.raw	0/0
#VALUE!			3.73	FALSE	F19	1	High	Sequest HT (A2)	Unambiguous	AVAFDITPADYEDFIASLGYYLDK		1	C9YLQ8	C9YLQ8	0	3	0.6542	0	1	1	899.771	2697.3	0.46	0.00041	HCD (High Energy Collision Dissociation)	MS2	9.0313	36.3	37.8633	23736	026224_6-1_20240226143737.raw	0/0
#VALUE!			3.73	FALSE	F19	1	High	Sequest HT (A2)	Unambiguous	AVAFDITPADYEDFIASLGYYLDK		1	C9YLQ8	C9YLQ8	0	3	0.5952	0	1	1	899.772	2697.3	1.34	0.00121	HCD (High Energy Collision Dissociation)	MS2	74.4204	36.3	42.0246	27613	026224_6-1_20240226143737.raw	0/0
#VALUE!			2.69	FALSE	F19	1	High	Sequest HT (A2)	Unambiguous	AVAFDITPADYEDFIASLGYYLDK		1	C9YLQ8	C9YLQ8	0	2	0.8216	0	1	1	1349.15	2697.3	-0.1	-0.00014	HCD (High Energy Collision Dissociation)	MS2	16.5296	22.937	42.0233	27612	026224_6-1_20240226143737.raw	0/0
#VALUE!			4.74	FALSE	F19	1	High	Sequest HT (A2)	Unambiguous	AVAFDITPADYEDFIASLGYYLDK		1	C9YLQ8	C9YLQ8	0	3	0.7532	0	1	1	899.77	2697.3	-0.32	-0.00029	HCD (High Energy Collision Dissociation)	MS2	0	150.325	50.3268	31564	026224_6-1_20240226143737.raw	0/0
#VALUE!			3.61	FALSE	F19	1	High	Sequest HT (A2)	Unambiguous	AVAFDITPADYEDFIASLGYYLDK		1	C9YLQ8	C9YLQ8	0	2	0.8255	0	1	1	1349.15	2697.3	1.58	0.00213	HCD (High Energy Collision Dissociation)	MS2	58.3879	36.3	50.366	31589	026224_6-1_20240226143737.raw	0/0
#VALUE!			3.92	FALSE	F19	1	High	Sequest HT (A2)	Unambiguous	AVAFDITPADYEDFIASLGYYLDK		1	C9YLQ8	C9YLQ8	0	3	0.7806	0	1	1	899.769	2697.29	-1.17	-0.00105	HCD (High Energy Collision Dissociation)	MS2	10.5551	22.229	50.5004	31686	026224_6-1_20240226143737.raw	0/0
#VALUE!			3.57	FALSE	F19	1	High	Sequest HT (A2)	Unambiguous	AVAFDITPADYEDFIASLGYYLDK		1	C9YLQ8	C9YLQ8	0	3	0.6919	0	1	1	899.771	2697.3	0.46	0.00042	HCD (High Energy Collision Dissociation)	MS2	6.31099	18.59	50.1531	31390	026224_6-1_20240226143737.raw	0/0
#VALUE!			3.63	FALSE	F19	1	High	Sequest HT (A2)	Unambiguous	AVAFDITPADYEDFIASLGYYLDK		1	C9YLQ8	C9YLQ8	0	2	0.8182	0	1	1	1349.15	2697.3	-0.43	-0.00058	HCD (High Energy Collision Dissociation)	MS2	12.4185	30.75	37.1911	23061	026224_6-1_20240226143737.raw	0/0
#VALUE!			4.53	FALSE	F19	1	High	Sequest HT (A2)	Unambiguous	AVAFDITPADYEDFIASLGYYLDK		1	C9YLQ8	C9YLQ8	0	2	0.8102	0	1	1	1349.15	2697.3	-0.19	-0.00026	HCD (High Energy Collision Dissociation)	MS2	32.6569	57.452	39.4102	25254	026224_6-1_20240226143737.raw	0/0
#VALUE!			3.05	FALSE	F19	1	High	Sequest HT (A2)	Unambiguous	AVAFDITPADYEDFIASLGYYLDK		1	C9YLQ8	C9YLQ8	0	2	0.7213	0	1	1	1349.15	2697.3	1.96	0.00265	HCD (High Energy Collision Dissociation)	MS2	53.8625	30.892	38.7315	24637	026224_6-1_20240226143737.raw	0/0
#VALUE!			4.63	FALSE	F19	1	High	Sequest HT (A2)	Unambiguous	AVAFDITPADYEDFIASLGYYLDK		1	C9YLQ8	C9YLQ8	0	2	0.7775	0	1	1	1349.15	2697.3	-0.68	-0.00092	HCD (High Energy Collision Dissociation)	MS2	0	23.367	38.0353	23929	026224_6-1_20240226143737.raw	0/0
#VALUE!			4.38	FALSE	F19	1	High	Sequest HT (A2)	Unambiguous	AVAFDITPADYEDFIASLGYYLDK		1	C9YLQ8	C9YLQ8	0	2	0.8653	0	1	1	1349.15	2697.29	-0.84	-0.00113	HCD (High Energy Collision Dissociation)	MS2	0	19.043	36.5673	22380	026224_6-1_20240226143737.raw	0/0
#VALUE!			2.26	FALSE	F19	1	High	Sequest HT (A2)	Unambiguous	AVAFDITPADYEDFIASLGYYLDK		1	C9YLQ8	C9YLQ8	0	2	0.9115	0	1	1	1349.15	2697.29	-0.85	-0.00115	HCD (High Energy Collision Dissociation)	MS2	21.1973	23.522	39.6727	25482	026224_6-1_20240226143737.raw	0/0
#VALUE!			2.72	FALSE	F19	1	High	Sequest HT (A2)	Unambiguous	AVAFDITPADYEDFIASLGYYLDK		1	C9YLQ8	C9YLQ8	0	3	0.75	0	1	1	899.771	2697.3	0.21	0.00019	HCD (High Energy Collision Dissociation)	MS2	80.9576	35.154	39.6026	25420	026224_6-1_20240226143737.raw	0/0
#VALUE!			3.05	FALSE	F19	1	High	Sequest HT (A2)	Unambiguous	AVAFDITPADYEDFIASLGYYLDK		1	C9YLQ8	C9YLQ8	0	3	0.482	0	1	1	899.774	2697.31	3.88	0.00349	HCD (High Energy Collision Dissociation)	MS2	7.16167	36.3	37.513	23350	026224_6-1_20240226143737.raw	0/0
#VALUE!			3.26	FALSE	F19	1	High	Sequest HT (A2)	Unambiguous	AVAFDITPADYEDFIASLGYYLDK		1	C9YLQ8	C9YLQ8	0	2	0.8098	0	1	1	1349.15	2697.3	0.51	0.00069	HCD (High Energy Collision Dissociation)	MS2	5.77397	18.59	37.8621	23735	026224_6-1_20240226143737.raw	0/0
#VALUE!			3.68	FALSE	F19	1	High	Sequest HT (A2)	Unambiguous	AVAFDITPADYEDFIASLGYYLDK		1	C9YLQ8	C9YLQ8	0	2	0.644	0	1	1	1349.16	2697.31	4.36	0.00587	HCD (High Energy Collision Dissociation)	MS2	8.8759	0.769	35.7781	21696	026224_6-1_20240226143737.raw	0/0
#VALUE!			3.75	FALSE	F19	1	High	Sequest HT (A2)	Unambiguous	AVAFDITPADYEDFIASLGYYLDK		1	C9YLQ8	C9YLQ8	0	2	0.7173	0	1	1	1349.15	2697.3	-0.44	-0.0006	HCD (High Energy Collision Dissociation)	MS2	13.1875	0.195	35.7912	21705	026224_6-1_20240226143737.raw	0/0
#VALUE!			5.4	FALSE	F19	1	High	Sequest HT (A2)	Unambiguous	AVAFDITPADYEDFIASLGYYLDK		1	C9YLQ8	C9YLQ8	0	3	0.787	0	1	1	899.77	2697.29	-0.99	-0.00089	HCD (High Energy Collision Dissociation)	MS2	4.60075	18.59	36.4068	22247	026224_6-1_20240226143737.raw	0/0
#VALUE!			3.45	FALSE	F19	1	High	Sequest HT (A2)	Unambiguous	AVAFDITPADYEDFIASLGYYLDK		1	C9YLQ8	C9YLQ8	0	3	0.7014	0	1	1	899.771	2697.3	0.17	0.00015	HCD (High Energy Collision Dissociation)	MS2	85.9405	36.3	38.0375	23932	026224_6-1_20240226143737.raw	0/0
#VALUE!			3.16	FALSE	F19	1	High	Sequest HT (A2)	Unambiguous	AVAFDITPADYEDFIASLGYYLDK		1	C9YLQ8	C9YLQ8	0	2	0.8228	0	1	1	1349.15	2697.3	2.06	0.00278	HCD (High Energy Collision Dissociation)	MS2	9.7815	30.975	37.6835	23544	026224_6-1_20240226143737.raw	0/0
#VALUE!			3.21	FALSE	F19	1	High	Sequest HT (A2)	Unambiguous	AVAFDITPADYEDFIASLGYYLDK		1	C9YLQ8	C9YLQ8	0	3	0.7757	0	1	1	899.771	2697.3	0.81	0.00073	HCD (High Energy Collision Dissociation)	MS2	20.7532	31.05	37.6949	23558	026224_6-1_20240226143737.raw	0/0
#VALUE!			3.48	FALSE	F19	1	High	Sequest HT (A2)	Unambiguous	AVAFDITPADYEDFIASLGYYLDK		1	C9YLQ8	C9YLQ8	0	3	0.681	0	1	1	899.77	2697.3	-0.52	-0.00046	HCD (High Energy Collision Dissociation)	MS2	15.5677	40.34	39.4307	25270	026224_6-1_20240226143737.raw	0/0
#VALUE!			3.22	FALSE	F19	1	High	Sequest HT (A2)	Unambiguous	AVAFDITPADYEDFIASLGYYLDK		1	C9YLQ8	C9YLQ8	0	2	0.7919	0	1	1	1349.16	2697.31	3.6	0.00486	HCD (High Energy Collision Dissociation)	MS2	40.5341	26.91	39.4887	25314	026224_6-1_20240226143737.raw	0/0
#VALUE!			3.93	FALSE	F19	1	High	Sequest HT (A2)	Unambiguous	AVAFDITPADYEDFIASLGYYLDK		1	C9YLQ8	C9YLQ8	0	3	0.799	0	1	1	899.772	2697.3	1.18	0.00106	HCD (High Energy Collision Dissociation)	MS2	20.2876	29.647	40.1117	25906	026224_6-1_20240226143737.raw	0/0
#VALUE!		FALSE	High	5.56		1	High	AVAFDITPADYEDFIASLGYYLDKK	1	152	C9YLQ8	1	2825.39
#VALUE!			XCorr	Checked	File ID	# Protein Groups	Confidence	Identifying Node	PSM Ambiguity	Annotated Sequence	Modifications	# Proteins	Master Protein Accessions	Protein Accessions	# Missed Cleavages	Charge	DeltaScore	DeltaCn	Rank	Search Engine Rank	m/z [Da]	MH+ [Da]	DeltaM [ppm]	Deltam/z [Da]	Activation Type	MS Order	Isolation Interference [%]	Ion Inject Time [ms]	RT [min]	First Scan	Spectrum File	Ions Matched
#VALUE!			5.01	FALSE	F19	1	High	Sequest HT (A2)	Unambiguous	AVAFDITPADYEDFIASLGYYLDKK		1	C9YLQ8	C9YLQ8	1	3	0.8363	0	1	1	942.47	2825.39	0.95	0.00089	HCD (High Energy Collision Dissociation)	MS2	0.21119	14.734	49.7884	31020	026224_6-1_20240226143737.raw	0/0
#VALUE!			3.6	FALSE	F19	1	High	Sequest HT (A2)	Unambiguous	AVAFDITPADYEDFIASLGYYLDKK		1	C9YLQ8	C9YLQ8	1	2	0.6306	0	1	1	1413.21	2825.4	4.2	0.00593	HCD (High Energy Collision Dissociation)	MS2	9.98246	36.3	34.8973	20750	026224_6-1_20240226143737.raw	0/0
#VALUE!			4.58	FALSE	F19	1	High	Sequest HT (A2)	Unambiguous	AVAFDITPADYEDFIASLGYYLDKK		1	C9YLQ8	C9YLQ8	1	3	0.6201	0	1	1	942.469	2825.39	-0.27	-0.00026	HCD (High Energy Collision Dissociation)	MS2	2.64846	22.625	39.0591	24931	026224_6-1_20240226143737.raw	0/0
#VALUE!			5.06	FALSE	F19	1	High	Sequest HT (A2)	Unambiguous	AVAFDITPADYEDFIASLGYYLDKK		1	C9YLQ8	C9YLQ8	1	3	0.6502	0	1	1	942.468	2825.39	-0.48	-0.00046	HCD (High Energy Collision Dissociation)	MS2	3.36594	28.461	41.7292	27393	026224_6-1_20240226143737.raw	0/0
#VALUE!			2.75	FALSE	F19	1	High	Sequest HT (A2)	Unambiguous	AVAFDITPADYEDFIASLGYYLDKK		1	C9YLQ8	C9YLQ8	1	2	0.5673	0	1	1	1413.2	2825.4	1.7	0.0024	HCD (High Energy Collision Dissociation)	MS2	8.49648	18.59	34.8149	20655	026224_6-1_20240226143737.raw	0/0
#VALUE!			5.19	FALSE	F19	1	High	Sequest HT (A2)	Unambiguous	AVAFDITPADYEDFIASLGYYLDKK		1	C9YLQ8	C9YLQ8	1	3	0.7919	0	1	1	942.471	2825.4	1.85	0.00174	HCD (High Energy Collision Dissociation)	MS2	0.593745	30.975	41.8595	27493	026224_6-1_20240226143737.raw	0/0
#VALUE!			2.01	FALSE	F19	1	High	Sequest HT (A2)	Unambiguous	AVAFDITPADYEDFIASLGYYLDKK		1	C9YLQ8	C9YLQ8	1	2	0.4826	0	1	1	1413.2	2825.39	-2.11	-0.00299	HCD (High Energy Collision Dissociation)	MS2	58.1035	126.289	38.9422	24835	026224_6-1_20240226143737.raw	0/0
#VALUE!			4.58	FALSE	F19	1	High	Sequest HT (A2)	Unambiguous	AVAFDITPADYEDFIASLGYYLDKK		1	C9YLQ8	C9YLQ8	1	3	0.7904	0	1	1	942.471	2825.4	2.21	0.00208	HCD (High Energy Collision Dissociation)	MS2	1.63033	6.611	34.7813	20616	026224_6-1_20240226143737.raw	0/0
#VALUE!			3.42	FALSE	F19	1	High	Sequest HT (A2)	Unambiguous	AVAFDITPADYEDFIASLGYYLDKK		1	C9YLQ8	C9YLQ8	1	2	0.8041	0	1	1	1413.2	2825.39	-0.38	-0.00053	HCD (High Energy Collision Dissociation)	MS2	27.4732	36.3	34.7682	20601	026224_6-1_20240226143737.raw	0/0
#VALUE!			4.65	FALSE	F19	1	High	Sequest HT (A2)	Unambiguous	AVAFDITPADYEDFIASLGYYLDKK		1	C9YLQ8	C9YLQ8	1	3	0.6839	0	1	1	942.467	2825.39	-1.63	-0.00154	HCD (High Energy Collision Dissociation)	MS2	13.7419	19.339	41.2166	26936	026224_6-1_20240226143737.raw	0/0
#VALUE!			4.24	FALSE	F19	1	High	Sequest HT (A2)	Unambiguous	AVAFDITPADYEDFIASLGYYLDKK		1	C9YLQ8	C9YLQ8	1	3	0.7736	0	1	1	942.47	2825.39	0.98	0.00092	HCD (High Energy Collision Dissociation)	MS2	7.92174	18.59	38.8853	24789	026224_6-1_20240226143737.raw	0/0
#VALUE!			4.72	FALSE	F19	1	High	Sequest HT (A2)	Unambiguous	AVAFDITPADYEDFIASLGYYLDKK		1	C9YLQ8	C9YLQ8	1	3	0.7839	0	1	1	942.473	2825.4	4.28	0.00403	HCD (High Energy Collision Dissociation)	MS2	0.555051	7.569	35.1278	20994	026224_6-1_20240226143737.raw	0/0
#VALUE!			4.8	FALSE	F19	1	High	Sequest HT (A2)	Unambiguous	AVAFDITPADYEDFIASLGYYLDKK		1	C9YLQ8	C9YLQ8	1	3	0.7896	0	1	1	942.472	2825.4	3.82	0.00359	HCD (High Energy Collision Dissociation)	MS2	5.13988	30.975	41.1475	26874	026224_6-1_20240226143737.raw	0/0
#VALUE!			4.21	FALSE	F19	1	High	Sequest HT (A2)	Unambiguous	AVAFDITPADYEDFIASLGYYLDKK		1	C9YLQ8	C9YLQ8	1	3	0.677	0	1	1	942.468	2825.39	-1.06	-0.00099	HCD (High Energy Collision Dissociation)	MS2	0	36.032	35.8311	21724	026224_6-1_20240226143737.raw	0/0
#VALUE!			4.96	FALSE	F19	1	High	Sequest HT (A2)	Unambiguous	AVAFDITPADYEDFIASLGYYLDKK		1	C9YLQ8	C9YLQ8	1	3	0.631	0	1	1	942.469	2825.39	-0.37	-0.00034	HCD (High Energy Collision Dissociation)	MS2	4.76982	18.59	39.9488	25759	026224_6-1_20240226143737.raw	0/0
#VALUE!			4.54	FALSE	F19	1	High	Sequest HT (A2)	Unambiguous	AVAFDITPADYEDFIASLGYYLDKK		1	C9YLQ8	C9YLQ8	1	3	0.6278	0	1	1	942.468	2825.39	-0.71	-0.00067	HCD (High Energy Collision Dissociation)	MS2	8.4568	19.248	40.1191	25914	026224_6-1_20240226143737.raw	0/0
#VALUE!			4.63	FALSE	F19	1	High	Sequest HT (A2)	Unambiguous	AVAFDITPADYEDFIASLGYYLDKK		1	C9YLQ8	C9YLQ8	1	3	0.622	0	1	1	942.467	2825.39	-2.05	-0.00193	HCD (High Energy Collision Dissociation)	MS2	0	21.909	39.9411	25751	026224_6-1_20240226143737.raw	0/0
#VALUE!			5.16	FALSE	F19	1	High	Sequest HT (A2)	Unambiguous	AVAFDITPADYEDFIASLGYYLDKK		1	C9YLQ8	C9YLQ8	1	3	0.6647	0	1	1	942.469	2825.39	-0.17	-0.00016	HCD (High Energy Collision Dissociation)	MS2	2.29662	30.975	42.0323	27622	026224_6-1_20240226143737.raw	0/0
#VALUE!			4.6	FALSE	F19	1	High	Sequest HT (A2)	Unambiguous	AVAFDITPADYEDFIASLGYYLDKK		1	C9YLQ8	C9YLQ8	1	3	0.6783	0	1	1	942.467	2825.39	-1.89	-0.00178	HCD (High Energy Collision Dissociation)	MS2	0	20.926	40.2886	26085	026224_6-1_20240226143737.raw	0/0
#VALUE!			4.29	FALSE	F19	1	High	Sequest HT (A2)	Unambiguous	AVAFDITPADYEDFIASLGYYLDKK		1	C9YLQ8	C9YLQ8	1	3	0.7786	0	1	1	942.472	2825.4	3.09	0.00291	HCD (High Energy Collision Dissociation)	MS2	5.10897	36.3	35.9724	21797	026224_6-1_20240226143737.raw	0/0
#VALUE!			4.62	FALSE	F19	1	High	Sequest HT (A2)	Unambiguous	AVAFDITPADYEDFIASLGYYLDKK		1	C9YLQ8	C9YLQ8	1	3	0.6494	0	1	1	942.469	2825.39	0.27	0.00025	HCD (High Energy Collision Dissociation)	MS2	15.9988	18.59	33.511	19663	026224_6-1_20240226143737.raw	0/0
#VALUE!			2.57	FALSE	F19	1	High	Sequest HT (A2)	Unambiguous	AVAFDITPADYEDFIASLGYYLDKK		1	C9YLQ8	C9YLQ8	1	2	0.716	0	1	1	1413.2	2825.39	-1.51	-0.00213	HCD (High Energy Collision Dissociation)	MS2	41.9428	36.3	37.1358	22999	026224_6-1_20240226143737.raw	0/0
#VALUE!			4.56	FALSE	F19	1	High	Sequest HT (A2)	Unambiguous	AVAFDITPADYEDFIASLGYYLDKK		1	C9YLQ8	C9YLQ8	1	3	0.6952	0	1	1	942.468	2825.39	-0.67	-0.00063	HCD (High Energy Collision Dissociation)	MS2	2.73217	21.597	50.8287	31989	026224_6-1_20240226143737.raw	0/0
#VALUE!			4.08	FALSE	F19	1	High	Sequest HT (A2)	Unambiguous	AVAFDITPADYEDFIASLGYYLDKK		1	C9YLQ8	C9YLQ8	1	3	0.5833	0	1	1	942.469	2825.39	-0.13	-0.00012	HCD (High Energy Collision Dissociation)	MS2	2.36977	35.535	51.0117	32138	026224_6-1_20240226143737.raw	0/0
#VALUE!			4.83	FALSE	F19	1	High	Sequest HT (A2)	Unambiguous	AVAFDITPADYEDFIASLGYYLDKK		1	C9YLQ8	C9YLQ8	1	3	0.6936	0	1	1	942.468	2825.39	-0.8	-0.00076	HCD (High Energy Collision Dissociation)	MS2	9.3147	18.59	41.5613	27234	026224_6-1_20240226143737.raw	0/0
#VALUE!			2.95	FALSE	F19	1	High	Sequest HT (A2)	Unambiguous	AVAFDITPADYEDFIASLGYYLDKK		1	C9YLQ8	C9YLQ8	1	3	0.5153	0	1	1	942.468	2825.39	-1.1	-0.00103	HCD (High Energy Collision Dissociation)	MS2	0	300	55.471	33388	026224_6-1_20240226143737.raw	0/0
#VALUE!			4.77	FALSE	F19	1	High	Sequest HT (A2)	Unambiguous	AVAFDITPADYEDFIASLGYYLDKK		1	C9YLQ8	C9YLQ8	1	3	0.6562	0	1	1	942.469	2825.39	-0.08	-7e-05	HCD (High Energy Collision Dissociation)	MS2	0.629175	16.978	35.6473	21557	026224_6-1_20240226143737.raw	0/0
#VALUE!			5.41	FALSE	F19	1	High	Sequest HT (A2)	Unambiguous	AVAFDITPADYEDFIASLGYYLDKK		1	C9YLQ8	C9YLQ8	1	4	0.7967	0	1	1	707.103	2825.39	-0.77	-0.00055	HCD (High Energy Collision Dissociation)	MS2	0	9.236	34.3086	20171	026224_6-1_20240226143737.raw	0/0
#VALUE!			4.38	FALSE	F19	1	High	Sequest HT (A2)	Unambiguous	AVAFDITPADYEDFIASLGYYLDKK		1	C9YLQ8	C9YLQ8	1	3	0.6233	0	1	1	942.469	2825.39	-0.06	-6e-05	HCD (High Energy Collision Dissociation)	MS2	0.853101	3.722	35.1206	20987	026224_6-1_20240226143737.raw	0/0
#VALUE!			2.88	FALSE	F19	1	High	Sequest HT (A2)	Unambiguous	AVAFDITPADYEDFIASLGYYLDKK		1	C9YLQ8	C9YLQ8	1	2	0.5243	0	1	1	1413.2	2825.39	0.4	0.00056	HCD (High Energy Collision Dissociation)	MS2	0	31.185	35.0988	20969	026224_6-1_20240226143737.raw	0/0
#VALUE!			4.71	FALSE	F19	1	High	Sequest HT (A2)	Unambiguous	AVAFDITPADYEDFIASLGYYLDKK		1	C9YLQ8	C9YLQ8	1	3	0.7919	0	1	1	942.468	2825.39	-1	-0.00095	HCD (High Energy Collision Dissociation)	MS2	3.35924	20.261	39.2343	25077	026224_6-1_20240226143737.raw	0/0
#VALUE!			4.99	FALSE	F19	1	High	Sequest HT (A2)	Unambiguous	AVAFDITPADYEDFIASLGYYLDKK		1	C9YLQ8	C9YLQ8	1	3	0.8377	0	1	1	942.47	2825.4	1.18	0.00111	HCD (High Energy Collision Dissociation)	MS2	0.380516	0.059	34.2693	20151	026224_6-1_20240226143737.raw	0/0
#VALUE!			4.64	FALSE	F19	1	High	Sequest HT (A2)	Unambiguous	AVAFDITPADYEDFIASLGYYLDKK		1	C9YLQ8	C9YLQ8	1	3	0.7716	0	1	1	942.472	2825.4	3.18	0.00299	HCD (High Energy Collision Dissociation)	MS2	1.48644	11.967	34.9529	20816	026224_6-1_20240226143737.raw	0/0
#VALUE!			3.21	FALSE	F19	1	High	Sequest HT (A2)	Unambiguous	AVAFDITPADYEDFIASLGYYLDKK		1	C9YLQ8	C9YLQ8	1	2	0.7975	0	1	1	1413.2	2825.39	-1.63	-0.0023	HCD (High Energy Collision Dissociation)	MS2	10.4354	36.3	36.163	21986	026224_6-1_20240226143737.raw	0/0
#VALUE!			4.32	FALSE	F19	1	High	Sequest HT (A2)	Unambiguous	AVAFDITPADYEDFIASLGYYLDKK		1	C9YLQ8	C9YLQ8	1	3	0.5648	0	1	1	942.469	2825.39	0.51	0.00048	HCD (High Energy Collision Dissociation)	MS2	2.98769	30.495	40.3045	26102	026224_6-1_20240226143737.raw	0/0
#VALUE!			5.07	FALSE	F19	1	High	Sequest HT (A2)	Unambiguous	AVAFDITPADYEDFIASLGYYLDKK		1	C9YLQ8	C9YLQ8	1	3	0.785	0	1	1	942.47	2825.4	1.4	0.00132	HCD (High Energy Collision Dissociation)	MS2	2.26831	19.991	39.7659	25573	026224_6-1_20240226143737.raw	0/0
#VALUE!			4.93	FALSE	F19	1	High	Sequest HT (A2)	Unambiguous	AVAFDITPADYEDFIASLGYYLDKK		1	C9YLQ8	C9YLQ8	1	3	0.6836	0	1	1	942.468	2825.39	-1.19	-0.00112	HCD (High Energy Collision Dissociation)	MS2	6.56009	30.495	40.478	26261	026224_6-1_20240226143737.raw	0/0
#VALUE!			5.56	FALSE	F19	1	High	Sequest HT (A2)	Unambiguous	AVAFDITPADYEDFIASLGYYLDKK		1	C9YLQ8	C9YLQ8	1	3	0.6691	0	1	1	942.467	2825.39	-1.65	-0.00155	HCD (High Energy Collision Dissociation)	MS2	0	19.293	42.5802	27955	026224_6-1_20240226143737.raw	0/0
#VALUE!			3.29	FALSE	F19	1	High	Sequest HT (A2)	Unambiguous	AVAFDITPADYEDFIASLGYYLDKK		1	C9YLQ8	C9YLQ8	1	2	0.459	0	1	1	1413.2	2825.39	-0.09	-0.00012	HCD (High Energy Collision Dissociation)	MS2	15.4732	118.669	42.6691	28016	026224_6-1_20240226143737.raw	0/0
#VALUE!			4.9	FALSE	F19	1	High	Sequest HT (A2)	Unambiguous	AVAFDITPADYEDFIASLGYYLDKK		1	C9YLQ8	C9YLQ8	1	3	0.6878	0	1	1	942.469	2825.39	0.59	0.00056	HCD (High Energy Collision Dissociation)	MS2	3.10454	2.213	34.6119	20423	026224_6-1_20240226143737.raw	0/0
#VALUE!			4.72	FALSE	F19	1	High	Sequest HT (A2)	Unambiguous	AVAFDITPADYEDFIASLGYYLDKK		1	C9YLQ8	C9YLQ8	1	3	0.6547	0	1	1	942.468	2825.39	-0.48	-0.00045	HCD (High Energy Collision Dissociation)	MS2	0	19.52	42.7606	28067	026224_6-1_20240226143737.raw	0/0
#VALUE!			2.7	FALSE	F19	1	High	Sequest HT (A2)	Unambiguous	AVAFDITPADYEDFIASLGYYLDKK		1	C9YLQ8	C9YLQ8	1	3	0.5852	0	1	1	942.468	2825.39	-1.38	-0.0013	HCD (High Energy Collision Dissociation)	MS2	48.4522	106.79	44.916	29036	026224_6-1_20240226143737.raw	0/0
#VALUE!			4.91	FALSE	F19	1	High	Sequest HT (A2)	Unambiguous	AVAFDITPADYEDFIASLGYYLDKK		1	C9YLQ8	C9YLQ8	1	3	0.7943	0	1	1	942.472	2825.4	3.33	0.00314	HCD (High Energy Collision Dissociation)	MS2	0.51926	30.975	42.2633	27755	026224_6-1_20240226143737.raw	0/0
#VALUE!			4.9	FALSE	F19	1	High	Sequest HT (A2)	Unambiguous	AVAFDITPADYEDFIASLGYYLDKK		1	C9YLQ8	C9YLQ8	1	3	0.6571	0	1	1	942.468	2825.39	-1.2	-0.00113	HCD (High Energy Collision Dissociation)	MS2	0.941535	24.495	42.4077	27843	026224_6-1_20240226143737.raw	0/0
#VALUE!			4.36	FALSE	F19	1	High	Sequest HT (A2)	Unambiguous	AVAFDITPADYEDFIASLGYYLDKK		1	C9YLQ8	C9YLQ8	1	3	0.6628	0	1	1	942.468	2825.39	-0.79	-0.00075	HCD (High Energy Collision Dissociation)	MS2	0	54.348	42.9354	28179	026224_6-1_20240226143737.raw	0/0
#VALUE!			2.58	FALSE	F19	1	High	Sequest HT (A2)	Unambiguous	AVAFDITPADYEDFIASLGYYLDKK		1	C9YLQ8	C9YLQ8	1	2	0.6938	0	1	1	1413.2	2825.4	2.67	0.00378	HCD (High Energy Collision Dissociation)	MS2	0	132.315	42.4879	27902	026224_6-1_20240226143737.raw	0/0
#VALUE!			4.47	FALSE	F19	1	High	Sequest HT (A2)	Unambiguous	AVAFDITPADYEDFIASLGYYLDKK		1	C9YLQ8	C9YLQ8	1	3	0.6488	0	1	1	942.467	2825.39	-2.01	-0.0019	HCD (High Energy Collision Dissociation)	MS2	0	53.319	43.1434	28293	026224_6-1_20240226143737.raw	0/0
#VALUE!			4.39	FALSE	F19	1	High	Sequest HT (A2)	Unambiguous	AVAFDITPADYEDFIASLGYYLDKK		1	C9YLQ8	C9YLQ8	1	3	0.795	0	1	1	942.471	2825.4	2.58	0.00243	HCD (High Energy Collision Dissociation)	MS2	1.43133	30.495	38.4366	24337	026224_6-1_20240226143737.raw	0/0
#VALUE!			4.81	FALSE	F19	1	High	Sequest HT (A2)	Unambiguous	AVAFDITPADYEDFIASLGYYLDKK		1	C9YLQ8	C9YLQ8	1	3	0.7193	0	1	1	942.469	2825.39	-0.31	-0.00029	HCD (High Energy Collision Dissociation)	MS2	0	48.129	43.45	28441	026224_6-1_20240226143737.raw	0/0
#VALUE!			4.6	FALSE	F19	1	High	Sequest HT (A2)	Unambiguous	AVAFDITPADYEDFIASLGYYLDKK		1	C9YLQ8	C9YLQ8	1	2	0.7348	0	1	1	1413.2	2825.39	0.06	8e-05	HCD (High Energy Collision Dissociation)	MS2	0	57.442	34.4231	20241	026224_6-1_20240226143737.raw	0/0
#VALUE!			4.18	FALSE	F19	1	High	Sequest HT (A2)	Unambiguous	AVAFDITPADYEDFIASLGYYLDKK		1	C9YLQ8	C9YLQ8	1	3	0.6268	0	1	1	942.469	2825.39	0.42	0.0004	HCD (High Energy Collision Dissociation)	MS2	0.677937	18.59	36.1558	21978	026224_6-1_20240226143737.raw	0/0
#VALUE!			4.12	FALSE	F19	1	High	Sequest HT (A2)	Unambiguous	AVAFDITPADYEDFIASLGYYLDKK		1	C9YLQ8	C9YLQ8	1	3	0.8617	0	1	1	942.47	2825.39	1.04	0.00098	HCD (High Energy Collision Dissociation)	MS2	0	18.59	43.277	28360	026224_6-1_20240226143737.raw	0/0
#VALUE!			4.88	FALSE	F19	1	High	Sequest HT (A2)	Unambiguous	AVAFDITPADYEDFIASLGYYLDKK		1	C9YLQ8	C9YLQ8	1	3	0.6721	0	1	1	942.467	2825.39	-1.53	-0.00144	HCD (High Energy Collision Dissociation)	MS2	0	45.174	42.2213	27724	026224_6-1_20240226143737.raw	0/0
#VALUE!			4.96	FALSE	F19	1	High	Sequest HT (A2)	Unambiguous	AVAFDITPADYEDFIASLGYYLDKK		1	C9YLQ8	C9YLQ8	1	3	0.6754	0	1	1	942.469	2825.39	0.35	0.00033	HCD (High Energy Collision Dissociation)	MS2	0	18.59	42.2354	27733	026224_6-1_20240226143737.raw	0/0
#VALUE!			3.11	FALSE	F19	1	High	Sequest HT (A2)	Unambiguous	AVAFDITPADYEDFIASLGYYLDKK		1	C9YLQ8	C9YLQ8	1	3	0.7331	0	1	1	942.468	2825.39	-1.09	-0.00103	HCD (High Energy Collision Dissociation)	MS2	0	85.948	44.6282	28895	026224_6-1_20240226143737.raw	0/0
#VALUE!			5.3	FALSE	F19	1	High	Sequest HT (A2)	Unambiguous	AVAFDITPADYEDFIASLGYYLDKK		1	C9YLQ8	C9YLQ8	1	4	0.7453	0	1	1	707.103	2825.39	-0.69	-0.00049	HCD (High Energy Collision Dissociation)	MS2	0	36.3	34.6083	20419	026224_6-1_20240226143737.raw	0/0
#VALUE!			4.74	FALSE	F19	1	High	Sequest HT (A2)	Unambiguous	AVAFDITPADYEDFIASLGYYLDKK		1	C9YLQ8	C9YLQ8	1	3	0.5781	0	1	1	942.469	2825.39	-0.16	-0.00015	HCD (High Energy Collision Dissociation)	MS2	1.34947	18.23	38.6135	24516	026224_6-1_20240226143737.raw	0/0
#VALUE!			4.54	FALSE	F19	1	High	Sequest HT (A2)	Unambiguous	AVAFDITPADYEDFIASLGYYLDKK		1	C9YLQ8	C9YLQ8	1	3	0.6806	0	1	1	942.468	2825.39	-1.32	-0.00124	HCD (High Energy Collision Dissociation)	MS2	57.6434	162.638	43.7268	28571	026224_6-1_20240226143737.raw	0/0
#VALUE!			4.29	FALSE	F19	1	High	Sequest HT (A2)	Unambiguous	AVAFDITPADYEDFIASLGYYLDKK		1	C9YLQ8	C9YLQ8	1	3	0.7086	0	1	1	942.473	2825.4	4.25	0.004	HCD (High Energy Collision Dissociation)	MS2	3.34307	30.495	40.5065	26293	026224_6-1_20240226143737.raw	0/0
#VALUE!			4.92	FALSE	F19	1	High	Sequest HT (A2)	Unambiguous	AVAFDITPADYEDFIASLGYYLDKK		1	C9YLQ8	C9YLQ8	1	3	0.7724	0	1	1	942.471	2825.4	2.33	0.00219	HCD (High Energy Collision Dissociation)	MS2	6.19878	7.613	35.468	21362	026224_6-1_20240226143737.raw	0/0
#VALUE!			4.64	FALSE	F19	1	High	Sequest HT (A2)	Unambiguous	AVAFDITPADYEDFIASLGYYLDKK		1	C9YLQ8	C9YLQ8	1	3	0.6336	0	1	1	942.468	2825.39	-0.98	-0.00093	HCD (High Energy Collision Dissociation)	MS2	4.4379	30.51	39.6578	25469	026224_6-1_20240226143737.raw	0/0
#VALUE!			5.48	FALSE	F19	1	High	Sequest HT (A2)	Unambiguous	AVAFDITPADYEDFIASLGYYLDKK		1	C9YLQ8	C9YLQ8	1	3	0.7336	0	1	1	942.467	2825.39	-1.98	-0.00187	HCD (High Energy Collision Dissociation)	MS2	22.5456	30.94	40.6491	26413	026224_6-1_20240226143737.raw	0/0
#VALUE!			2.6	FALSE	F19	1	High	Sequest HT (A2)	Unambiguous	AVAFDITPADYEDFIASLGYYLDKK		1	C9YLQ8	C9YLQ8	1	2	0.6	0	1	1	1413.2	2825.39	0.65	0.00092	HCD (High Energy Collision Dissociation)	MS2	11.7799	36.3	35.3849	21270	026224_6-1_20240226143737.raw	0/0
#VALUE!			4.09	FALSE	F19	1	High	Sequest HT (A2)	Unambiguous	AVAFDITPADYEDFIASLGYYLDKK		1	C9YLQ8	C9YLQ8	1	3	0.6235	0	1	1	942.472	2825.4	3.32	0.00313	HCD (High Energy Collision Dissociation)	MS2	10.6204	30.495	40.7715	26528	026224_6-1_20240226143737.raw	0/0
#VALUE!			4.19	FALSE	F19	1	High	Sequest HT (A2)	Unambiguous	AVAFDITPADYEDFIASLGYYLDKK		1	C9YLQ8	C9YLQ8	1	3	0.5728	0	1	1	942.467	2825.39	-1.51	-0.00142	HCD (High Energy Collision Dissociation)	MS2	0	226.272	30.0702	16573	026224_6-1_20240226143737.raw	0/0
#VALUE!			4.46	FALSE	F19	1	High	Sequest HT (A2)	Unambiguous	AVAFDITPADYEDFIASLGYYLDKK		1	C9YLQ8	C9YLQ8	1	3	0.5717	0	1	1	942.468	2825.39	-1.16	-0.00109	HCD (High Energy Collision Dissociation)	MS2	27.3928	23.525	40.8499	26610	026224_6-1_20240226143737.raw	0/0
#VALUE!			4.57	FALSE	F19	1	High	Sequest HT (A2)	Unambiguous	AVAFDITPADYEDFIASLGYYLDKK		1	C9YLQ8	C9YLQ8	1	3	0.7921	0	1	1	942.471	2825.4	2.79	0.00263	HCD (High Energy Collision Dissociation)	MS2	1.15009	30.495	39.4862	25310	026224_6-1_20240226143737.raw	0/0
#VALUE!			4.31	FALSE	F19	1	High	Sequest HT (A2)	Unambiguous	AVAFDITPADYEDFIASLGYYLDKK		1	C9YLQ8	C9YLQ8	1	3	0.8051	0	1	1	942.47	2825.39	0.78	0.00073	HCD (High Energy Collision Dissociation)	MS2	1.41196	7.63	35.299	21171	026224_6-1_20240226143737.raw	0/0
#VALUE!			4.73	FALSE	F19	1	High	Sequest HT (A2)	Unambiguous	AVAFDITPADYEDFIASLGYYLDKK		1	C9YLQ8	C9YLQ8	1	3	0.7357	0	1	1	942.468	2825.39	-0.78	-0.00073	HCD (High Energy Collision Dissociation)	MS2	4.929	19.834	41.0225	26768	026224_6-1_20240226143737.raw	0/0
#VALUE!			4.6	FALSE	F19	1	High	Sequest HT (A2)	Unambiguous	AVAFDITPADYEDFIASLGYYLDKK		1	C9YLQ8	C9YLQ8	1	3	0.6761	0	1	1	942.468	2825.39	-0.63	-0.0006	HCD (High Energy Collision Dissociation)	MS2	0.329379	34.879	39.4076	25252	026224_6-1_20240226143737.raw	0/0
#VALUE!			2.68	FALSE	F19	1	High	Sequest HT (A2)	Unambiguous	AVAFDITPADYEDFIASLGYYLDKK		1	C9YLQ8	C9YLQ8	1	2	0.6157	0	1	1	1413.2	2825.39	-0.53	-0.00075	HCD (High Energy Collision Dissociation)	MS2	0	73.313	42.122	27662	026224_6-1_20240226143737.raw	0/0
#VALUE!			4.26	FALSE	F19	1	High	Sequest HT (A2)	Unambiguous	AVAFDITPADYEDFIASLGYYLDKK		1	C9YLQ8	C9YLQ8	1	3	0.6103	0	1	1	942.468	2825.39	-0.96	-0.0009	HCD (High Energy Collision Dissociation)	MS2	5.62	30.495	38.7878	24682	026224_6-1_20240226143737.raw	0/0
#VALUE!			4.44	FALSE	F19	1	High	Sequest HT (A2)	Unambiguous	AVAFDITPADYEDFIASLGYYLDKK		1	C9YLQ8	C9YLQ8	1	3	0.6419	0	1	1	942.468	2825.39	-0.41	-0.00038	HCD (High Energy Collision Dissociation)	MS2	2.72713	20.612	41.3887	27075	026224_6-1_20240226143737.raw	0/0
#VALUE!			2.15	FALSE	F19	1	High	Sequest HT (A2)	Unambiguous	AVAFDITPADYEDFIASLGYYLDKK		1	C9YLQ8	C9YLQ8	1	2	0.507	0	1	1	1413.2	2825.39	0.5	0.0007	HCD (High Energy Collision Dissociation)	MS2	35.2871	174.29	38.7711	24672	026224_6-1_20240226143737.raw	0/0
#VALUE!			3.2	FALSE	F19	1	High	Sequest HT (A2)	Unambiguous	AVAFDITPADYEDFIASLGYYLDKK		1	C9YLQ8	C9YLQ8	1	2	0.7969	0	1	1	1413.2	2825.4	1.18	0.00167	HCD (High Energy Collision Dissociation)	MS2	0	18.59	34.5948	20403	026224_6-1_20240226143737.raw	0/0
#VALUE!			4.25	FALSE	F19	1	High	Sequest HT (A2)	Unambiguous	AVAFDITPADYEDFIASLGYYLDKK		1	C9YLQ8	C9YLQ8	1	3	0.6329	0	1	1	942.467	2825.39	-1.44	-0.00135	HCD (High Energy Collision Dissociation)	MS2	6.96599	18.791	37.7544	23622	026224_6-1_20240226143737.raw	0/0
#VALUE!			5.51	FALSE	F19	1	High	Sequest HT (A2)	Unambiguous	AVAFDITPADYEDFIASLGYYLDKK		1	C9YLQ8	C9YLQ8	1	3	0.6479	0	1	1	942.469	2825.39	-0.2	-0.00019	HCD (High Energy Collision Dissociation)	MS2	0.755239	23.569	38.3444	24240	026224_6-1_20240226143737.raw	0/0
#VALUE!			5.1	FALSE	F19	1	High	Sequest HT (A2)	Unambiguous	AVAFDITPADYEDFIASLGYYLDKK		1	C9YLQ8	C9YLQ8	1	3	0.7392	0	1	1	942.468	2825.39	-0.38	-0.00036	HCD (High Energy Collision Dissociation)	MS2	1.55713	25.389	50.6579	31820	026224_6-1_20240226143737.raw	0/0
#VALUE!			4.01	FALSE	F19	1	High	Sequest HT (A2)	Unambiguous	AVAFDITPADYEDFIASLGYYLDKK		1	C9YLQ8	C9YLQ8	1	3	0.7307	0	1	1	942.468	2825.39	-0.41	-0.00038	HCD (High Energy Collision Dissociation)	MS2	3.15415	27.968	37.8169	23688	026224_6-1_20240226143737.raw	0/0
#VALUE!			4.74	FALSE	F19	1	High	Sequest HT (A2)	Unambiguous	AVAFDITPADYEDFIASLGYYLDKK		1	C9YLQ8	C9YLQ8	1	3	0.6519	0	1	1	942.47	2825.39	0.72	0.00067	HCD (High Energy Collision Dissociation)	MS2	0	8.137	32.6077	18681	026224_6-1_20240226143737.raw	0/0
#VALUE!			3.32	FALSE	F19	1	High	Sequest HT (A2)	Unambiguous	AVAFDITPADYEDFIASLGYYLDKK		1	C9YLQ8	C9YLQ8	1	2	0.6476	0	1	1	1413.2	2825.39	0.66	0.00093	HCD (High Energy Collision Dissociation)	MS2	10.0029	18.59	32.6258	18699	026224_6-1_20240226143737.raw	0/0
#VALUE!			3.59	FALSE	F19	1	High	Sequest HT (A2)	Unambiguous	AVAFDITPADYEDFIASLGYYLDKK		1	C9YLQ8	C9YLQ8	1	3	0.5933	0	1	1	942.468	2825.39	-0.98	-0.00092	HCD (High Energy Collision Dissociation)	MS2	58.1273	174.29	45.5099	29276	026224_6-1_20240226143737.raw	0/0
#VALUE!			3.46	FALSE	F19	1	High	Sequest HT (A2)	Unambiguous	AVAFDITPADYEDFIASLGYYLDKK		1	C9YLQ8	C9YLQ8	1	3	0.6908	0	1	1	942.469	2825.39	-0.32	-0.0003	HCD (High Energy Collision Dissociation)	MS2	0	300	58.8485	34086	026224_6-1_20240226143737.raw	0/0
#VALUE!			3.02	FALSE	F19	1	High	Sequest HT (A2)	Unambiguous	AVAFDITPADYEDFIASLGYYLDKK		1	C9YLQ8	C9YLQ8	1	2	0.6126	0	1	1	1413.2	2825.39	-0.37	-0.00053	HCD (High Energy Collision Dissociation)	MS2	17.9368	0.603	34.1041	20090	026224_6-1_20240226143737.raw	0/0
#VALUE!			5.3	FALSE	F19	1	High	Sequest HT (A2)	Unambiguous	AVAFDITPADYEDFIASLGYYLDKK		1	C9YLQ8	C9YLQ8	1	4	0.6604	0	1	1	707.103	2825.39	-0.09	-6e-05	HCD (High Energy Collision Dissociation)	MS2	12.5565	30.561	32.6368	18712	026224_6-1_20240226143737.raw	0/0
#VALUE!			4.37	FALSE	F19	1	High	Sequest HT (A2)	Unambiguous	AVAFDITPADYEDFIASLGYYLDKK		1	C9YLQ8	C9YLQ8	1	3	0.611	0	1	1	942.468	2825.39	-0.78	-0.00073	HCD (High Energy Collision Dissociation)	MS2	6.18116	11.559	36.7943	22623	026224_6-1_20240226143737.raw	0/0
#VALUE!			3.56	FALSE	F19	1	High	Sequest HT (A2)	Unambiguous	AVAFDITPADYEDFIASLGYYLDKK		1	C9YLQ8	C9YLQ8	1	3	0.632	0	1	1	942.469	2825.39	0	0	HCD (High Energy Collision Dissociation)	MS2	5.97255	30.165	32.4321	18500	026224_6-1_20240226143737.raw	0/0
#VALUE!			3.62	FALSE	F19	1	High	Sequest HT (A2)	Unambiguous	AVAFDITPADYEDFIASLGYYLDKK		1	C9YLQ8	C9YLQ8	1	3	0.7707	0	1	1	942.466	2825.38	-3.4	-0.0032	HCD (High Energy Collision Dissociation)	MS2	66.9991	47.821	45.8128	29416	026224_6-1_20240226143737.raw	0/0
#VALUE!			4.44	FALSE	F19	1	High	Sequest HT (A2)	Unambiguous	AVAFDITPADYEDFIASLGYYLDKK		1	C9YLQ8	C9YLQ8	1	3	0.7275	0	1	1	942.471	2825.4	2.28	0.00214	HCD (High Energy Collision Dissociation)	MS2	2.62911	18.59	36.6565	22479	026224_6-1_20240226143737.raw	0/0
#VALUE!			3.94	FALSE	F19	1	High	Sequest HT (A2)	Unambiguous	AVAFDITPADYEDFIASLGYYLDKK		1	C9YLQ8	C9YLQ8	1	2	0.7817	0	1	1	1413.2	2825.39	-0.55	-0.00077	HCD (High Energy Collision Dissociation)	MS2	7.36883	0.385	34.0796	20082	026224_6-1_20240226143737.raw	0/0
#VALUE!			2.8	FALSE	F19	1	High	Sequest HT (A2)	Unambiguous	AVAFDITPADYEDFIASLGYYLDKK		1	C9YLQ8	C9YLQ8	1	2	0.575	0	1	1	1413.2	2825.39	-0.37	-0.00053	HCD (High Energy Collision Dissociation)	MS2	0	11.316	33.9395	20035	026224_6-1_20240226143737.raw	0/0
#VALUE!			4.52	FALSE	F19	1	High	Sequest HT (A2)	Unambiguous	AVAFDITPADYEDFIASLGYYLDKK		1	C9YLQ8	C9YLQ8	1	3	0.6881	0	1	1	942.469	2825.39	0.08	7e-05	HCD (High Energy Collision Dissociation)	MS2	0.347825	0.026	33.9262	20029	026224_6-1_20240226143737.raw	0/0
#VALUE!			2.61	FALSE	F19	1	High	Sequest HT (A2)	Unambiguous	AVAFDITPADYEDFIASLGYYLDKK		1	C9YLQ8	C9YLQ8	1	3	0.5096	0	1	1	942.469	2825.39	-0.07	-7e-05	HCD (High Energy Collision Dissociation)	MS2	0	183.992	58.2053	33954	026224_6-1_20240226143737.raw	0/0
#VALUE!			2.96	FALSE	F19	1	High	Sequest HT (A2)	Unambiguous	AVAFDITPADYEDFIASLGYYLDKK		1	C9YLQ8	C9YLQ8	1	2	0.5709	0	1	1	1413.2	2825.39	0.32	0.00045	HCD (High Energy Collision Dissociation)	MS2	15.9423	1.412	33.9139	20025	026224_6-1_20240226143737.raw	0/0
#VALUE!			2.63	FALSE	F19	1	High	Sequest HT (A2)	Unambiguous	AVAFDITPADYEDFIASLGYYLDKK		1	C9YLQ8	C9YLQ8	1	3	0.6046	0	1	1	942.469	2825.39	-0.28	-0.00027	HCD (High Energy Collision Dissociation)	MS2	31.868	18.59	29.3799	15997	026224_6-1_20240226143737.raw	0/0
#VALUE!			3.64	FALSE	F19	1	High	Sequest HT (A2)	Unambiguous	AVAFDITPADYEDFIASLGYYLDKK		1	C9YLQ8	C9YLQ8	1	2	0.739	0	1	1	1413.2	2825.39	0.58	0.00082	HCD (High Energy Collision Dissociation)	MS2	3.294	1.975	33.9078	20022	026224_6-1_20240226143737.raw	0/0
#VALUE!			4.84	FALSE	F19	1	High	Sequest HT (A2)	Unambiguous	AVAFDITPADYEDFIASLGYYLDKK		1	C9YLQ8	C9YLQ8	1	3	0.6343	0	1	1	942.469	2825.39	0.01	1e-05	HCD (High Energy Collision Dissociation)	MS2	0.129767	0.02	34.0979	20087	026224_6-1_20240226143737.raw	0/0
#VALUE!			3.56	FALSE	F19	1	High	Sequest HT (A2)	Unambiguous	AVAFDITPADYEDFIASLGYYLDKK		1	C9YLQ8	C9YLQ8	1	3	0.5	0	1	1	942.469	2825.39	0.19	0.00018	HCD (High Energy Collision Dissociation)	MS2	12.8062	36.3	32.2349	18299	026224_6-1_20240226143737.raw	0/0
#VALUE!			3.08	FALSE	F19	1	High	Sequest HT (A2)	Unambiguous	AVAFDITPADYEDFIASLGYYLDKK		1	C9YLQ8	C9YLQ8	1	2	0.7468	0	1	1	1413.2	2825.4	1.8	0.00254	HCD (High Energy Collision Dissociation)	MS2	27.3035	36.3	36.7314	22557	026224_6-1_20240226143737.raw	0/0
#VALUE!			4.73	FALSE	F19	1	High	Sequest HT (A2)	Unambiguous	AVAFDITPADYEDFIASLGYYLDKK		1	C9YLQ8	C9YLQ8	1	3	0.6829	0	1	1	942.468	2825.39	-1.3	-0.00122	HCD (High Energy Collision Dissociation)	MS2	5.38994	18.847	36.8251	22657	026224_6-1_20240226143737.raw	0/0
#VALUE!			4.44	FALSE	F19	1	High	Sequest HT (A2)	Unambiguous	AVAFDITPADYEDFIASLGYYLDKK		1	C9YLQ8	C9YLQ8	1	4	0.6261	0	1	1	707.103	2825.39	-0.24	-0.00017	HCD (High Energy Collision Dissociation)	MS2	14.6389	30.495	49.727	30961	026224_6-1_20240226143737.raw	0/0
#VALUE!			3.72	FALSE	F19	1	High	Sequest HT (A2)	Unambiguous	AVAFDITPADYEDFIASLGYYLDKK		1	C9YLQ8	C9YLQ8	1	3	0.6828	0	1	1	942.468	2825.39	-0.85	-0.0008	HCD (High Energy Collision Dissociation)	MS2	9.79039	179.951	53.0885	32784	026224_6-1_20240226143737.raw	0/0
#VALUE!			4.27	FALSE	F19	1	High	Sequest HT (A2)	Unambiguous	AVAFDITPADYEDFIASLGYYLDKK		1	C9YLQ8	C9YLQ8	1	3	0.7658	0	1	1	942.471	2825.4	2.41	0.00227	HCD (High Energy Collision Dissociation)	MS2	0.840001	10.979	33.7581	19907	026224_6-1_20240226143737.raw	0/0
#VALUE!			3.72	FALSE	F19	1	High	Sequest HT (A2)	Unambiguous	AVAFDITPADYEDFIASLGYYLDKK		1	C9YLQ8	C9YLQ8	1	3	0.6263	0	1	1	942.469	2825.39	0.23	0.00022	HCD (High Energy Collision Dissociation)	MS2	17.7674	300	56.3552	33578	026224_6-1_20240226143737.raw	0/0
#VALUE!			3.19	FALSE	F19	1	High	Sequest HT (A2)	Unambiguous	AVAFDITPADYEDFIASLGYYLDKK		1	C9YLQ8	C9YLQ8	1	2	0.8433	0	1	1	1413.2	2825.39	1.01	0.00143	HCD (High Energy Collision Dissociation)	MS2	0	18.59	33.735	19879	026224_6-1_20240226143737.raw	0/0
#VALUE!			5.12	FALSE	F19	1	High	Sequest HT (A2)	Unambiguous	AVAFDITPADYEDFIASLGYYLDKK		1	C9YLQ8	C9YLQ8	1	3	0.6055	0	1	1	942.469	2825.39	-0.36	-0.00034	HCD (High Energy Collision Dissociation)	MS2	1.77072	8.482	36.33	22159	026224_6-1_20240226143737.raw	0/0
#VALUE!			4.21	FALSE	F19	1	High	Sequest HT (A2)	Unambiguous	AVAFDITPADYEDFIASLGYYLDKK		1	C9YLQ8	C9YLQ8	1	2	0.7696	0	1	1	1413.2	2825.39	-1.24	-0.00175	HCD (High Energy Collision Dissociation)	MS2	10.3221	1.165	34.2509	20144	026224_6-1_20240226143737.raw	0/0
#VALUE!			2.71	FALSE	F19	1	High	Sequest HT (A2)	Unambiguous	AVAFDITPADYEDFIASLGYYLDKK		1	C9YLQ8	C9YLQ8	1	3	0.4354	0	1	1	942.468	2825.39	-0.99	-0.00093	HCD (High Energy Collision Dissociation)	MS2	0	115.388	56.0402	33511	026224_6-1_20240226143737.raw	0/0
#VALUE!			2.59	FALSE	F19	1	High	Sequest HT (A2)	Unambiguous	AVAFDITPADYEDFIASLGYYLDKK		1	C9YLQ8	C9YLQ8	1	3	0.6371	0	1	1	942.47	2825.4	1.22	0.00115	HCD (High Energy Collision Dissociation)	MS2	52.9463	174.29	55.8634	33472	026224_6-1_20240226143737.raw	0/0
#VALUE!			4.33	FALSE	F19	1	High	Sequest HT (A2)	Unambiguous	AVAFDITPADYEDFIASLGYYLDKK		1	C9YLQ8	C9YLQ8	1	3	0.649	0	1	1	942.468	2825.39	-0.99	-0.00093	HCD (High Energy Collision Dissociation)	MS2	22.1123	30.495	37.0014	22852	026224_6-1_20240226143737.raw	0/0
#VALUE!			4.63	FALSE	F19	1	High	Sequest HT (A2)	Unambiguous	AVAFDITPADYEDFIASLGYYLDKK		1	C9YLQ8	C9YLQ8	1	3	0.7214	0	1	1	942.467	2825.39	-1.72	-0.00162	HCD (High Energy Collision Dissociation)	MS2	4.05181	18.59	37.9991	23887	026224_6-1_20240226143737.raw	0/0
#VALUE!			4.35	FALSE	F19	1	High	Sequest HT (A2)	Unambiguous	AVAFDITPADYEDFIASLGYYLDKK		1	C9YLQ8	C9YLQ8	1	2	0.7954	0	1	1	1413.2	2825.39	0.4	0.00057	HCD (High Energy Collision Dissociation)	MS2	11.8434	32.285	49.827	31053	026224_6-1_20240226143737.raw	0/0
#VALUE!			2.79	FALSE	F19	1	High	Sequest HT (A2)	Unambiguous	AVAFDITPADYEDFIASLGYYLDKK		1	C9YLQ8	C9YLQ8	1	2	0.7419	0	1	1	1413.2	2825.39	0.16	0.00023	HCD (High Energy Collision Dissociation)	MS2	0	31.515	49.7191	30952	026224_6-1_20240226143737.raw	0/0
#VALUE!			4.88	FALSE	F19	1	High	Sequest HT (A2)	Unambiguous	AVAFDITPADYEDFIASLGYYLDKK		1	C9YLQ8	C9YLQ8	1	3	0.6557	0	1	1	942.469	2825.39	0.27	0.00025	HCD (High Energy Collision Dissociation)	MS2	0	17.286	49.968	31190	026224_6-1_20240226143737.raw	0/0
#VALUE!			4.55	FALSE	F19	1	High	Sequest HT (A2)	Unambiguous	AVAFDITPADYEDFIASLGYYLDKK		1	C9YLQ8	C9YLQ8	1	3	0.6396	0	1	1	942.469	2825.39	-0.31	-0.00029	HCD (High Energy Collision Dissociation)	MS2	4.86283	18.921	38.1675	24071	026224_6-1_20240226143737.raw	0/0
#VALUE!			2.73	FALSE	F19	1	High	Sequest HT (A2)	Unambiguous	AVAFDITPADYEDFIASLGYYLDKK		1	C9YLQ8	C9YLQ8	1	3	0.6667	0	1	1	942.468	2825.39	-1.04	-0.00098	HCD (High Energy Collision Dissociation)	MS2	11.2666	36.3	49.6566	30896	026224_6-1_20240226143737.raw	0/0
#VALUE!			3.64	FALSE	F19	1	High	Sequest HT (A2)	Unambiguous	AVAFDITPADYEDFIASLGYYLDKK		1	C9YLQ8	C9YLQ8	1	3	0.6429	0	1	1	942.47	2825.39	0.95	0.00089	HCD (High Energy Collision Dissociation)	MS2	9.514	36.3	29.1632	15789	026224_6-1_20240226143737.raw	0/0
#VALUE!			2.95	FALSE	F19	1	High	Sequest HT (A2)	Unambiguous	AVAFDITPADYEDFIASLGYYLDKK		1	C9YLQ8	C9YLQ8	1	3	0.7051	0	1	1	942.47	2825.4	1.32	0.00124	HCD (High Energy Collision Dissociation)	MS2	35.0253	30.495	37.4044	23227	026224_6-1_20240226143737.raw	0/0
#VALUE!			4.77	FALSE	F19	1	High	Sequest HT (A2)	Unambiguous	AVAFDITPADYEDFIASLGYYLDKK		1	C9YLQ8	C9YLQ8	1	3	0.6268	0	1	1	942.468	2825.39	-0.87	-0.00082	HCD (High Energy Collision Dissociation)	MS2	5.35494	300	52.8817	32732	026224_6-1_20240226143737.raw	0/0
#VALUE!			2.94	FALSE	F19	1	High	Sequest HT (A2)	Unambiguous	AVAFDITPADYEDFIASLGYYLDKK		1	C9YLQ8	C9YLQ8	1	3	0.8299	0	1	1	942.47	2825.4	1.48	0.0014	HCD (High Energy Collision Dissociation)	MS2	54.3935	174.29	53.0907	32786	026224_6-1_20240226143737.raw	0/0
#VALUE!			4.86	FALSE	F19	1	High	Sequest HT (A2)	Unambiguous	AVAFDITPADYEDFIASLGYYLDKK		1	C9YLQ8	C9YLQ8	1	3	0.6687	0	1	1	942.469	2825.39	0.33	0.00031	HCD (High Energy Collision Dissociation)	MS2	64.7905	300	52.1143	32534	026224_6-1_20240226143737.raw	0/0
#VALUE!			3.17	FALSE	F19	1	High	Sequest HT (A2)	Unambiguous	AVAFDITPADYEDFIASLGYYLDKK		1	C9YLQ8	C9YLQ8	1	3	0.5394	0	1	1	942.467	2825.39	-1.46	-0.00138	HCD (High Energy Collision Dissociation)	MS2	33.5638	117.63	45.262	29175	026224_6-1_20240226143737.raw	0/0
#VALUE!			4.36	FALSE	F19	1	High	Sequest HT (A2)	Unambiguous	AVAFDITPADYEDFIASLGYYLDKK		1	C9YLQ8	C9YLQ8	1	3	0.6124	0	1	1	942.468	2825.39	-1.16	-0.00109	HCD (High Energy Collision Dissociation)	MS2	7.59447	36.3	37.5812	23422	026224_6-1_20240226143737.raw	0/0
#VALUE!			4.62	FALSE	F19	1	High	Sequest HT (A2)	Unambiguous	AVAFDITPADYEDFIASLGYYLDKK		1	C9YLQ8	C9YLQ8	1	3	0.6732	0	1	1	942.468	2825.39	-0.41	-0.00039	HCD (High Energy Collision Dissociation)	MS2	0	12.949	50.1431	31378	026224_6-1_20240226143737.raw	0/0
#VALUE!			3.79	FALSE	F19	1	High	Sequest HT (A2)	Unambiguous	AVAFDITPADYEDFIASLGYYLDKK		1	C9YLQ8	C9YLQ8	1	3	0.467	0	1	1	942.469	2825.39	0.26	0.00025	HCD (High Energy Collision Dissociation)	MS2	3.26185	18.59	32.8038	18883	026224_6-1_20240226143737.raw	0/0
#VALUE!			4.46	FALSE	F19	1	High	Sequest HT (A2)	Unambiguous	AVAFDITPADYEDFIASLGYYLDKK		1	C9YLQ8	C9YLQ8	1	4	0.6166	0	1	1	707.104	2825.39	0.09	7e-05	HCD (High Energy Collision Dissociation)	MS2	6.24563	36.3	33.5703	19735	026224_6-1_20240226143737.raw	0/0
#VALUE!			4.68	FALSE	F19	1	High	Sequest HT (A2)	Unambiguous	AVAFDITPADYEDFIASLGYYLDKK		1	C9YLQ8	C9YLQ8	1	3	0.6282	0	1	1	942.468	2825.39	-0.7	-0.00066	HCD (High Energy Collision Dissociation)	MS2	0.580301	18.59	50.3175	31553	026224_6-1_20240226143737.raw	0/0
#VALUE!			4.01	FALSE	F19	1	High	Sequest HT (A2)	Unambiguous	AVAFDITPADYEDFIASLGYYLDKK		1	C9YLQ8	C9YLQ8	1	3	0.6459	0	1	1	942.468	2825.39	-1.3	-0.00122	HCD (High Energy Collision Dissociation)	MS2	0	73.831	32.0482	18127	026224_6-1_20240226143737.raw	0/0
#VALUE!			4.08	FALSE	F19	1	High	Sequest HT (A2)	Unambiguous	AVAFDITPADYEDFIASLGYYLDKK		1	C9YLQ8	C9YLQ8	1	3	0.6961	0	1	1	942.468	2825.39	-0.99	-0.00093	HCD (High Energy Collision Dissociation)	MS2	2.24096	19.517	50.4853	31674	026224_6-1_20240226143737.raw	0/0
#VALUE!			2.8	FALSE	F19	1	High	Sequest HT (A2)	Unambiguous	AVAFDITPADYEDFIASLGYYLDKK		1	C9YLQ8	C9YLQ8	1	2	0.7429	0	1	1	1413.2	2825.39	0.75	0.00106	HCD (High Energy Collision Dissociation)	MS2	0	36.3	33.5455	19705	026224_6-1_20240226143737.raw	0/0
#VALUE!			2.28	FALSE	F19	1	High	Sequest HT (A2)	Unambiguous	AVAFDITPADYEDFIASLGYYLDKK		1	C9YLQ8	C9YLQ8	1	2	0.4342	0	1	1	1413.2	2825.4	3.5	0.00495	HCD (High Energy Collision Dissociation)	MS2	0	47.297	37.0962	22954	026224_6-1_20240226143737.raw	0/0
#VALUE!			4.54	FALSE	F19	1	High	Sequest HT (A2)	Unambiguous	AVAFDITPADYEDFIASLGYYLDKK		1	C9YLQ8	C9YLQ8	1	3	0.4912	0	1	1	942.469	2825.39	-0.08	-8e-05	HCD (High Energy Collision Dissociation)	MS2	0	177.773	52.5327	32646	026224_6-1_20240226143737.raw	0/0
#VALUE!			4.13	FALSE	F19	1	High	Sequest HT (A2)	Unambiguous	AVAFDITPADYEDFIASLGYYLDKK		1	C9YLQ8	C9YLQ8	1	3	0.77	0	1	1	942.468	2825.39	-0.91	-0.00086	HCD (High Energy Collision Dissociation)	MS2	0	114.408	52.4678	32631	026224_6-1_20240226143737.raw	0/0
#VALUE!			4.01	FALSE	F19	1	High	Sequest HT (A2)	Unambiguous	AVAFDITPADYEDFIASLGYYLDKK		1	C9YLQ8	C9YLQ8	1	3	0.6484	0	1	1	942.469	2825.39	0.68	0.00064	HCD (High Energy Collision Dissociation)	MS2	0	177.485	52.2998	32591	026224_6-1_20240226143737.raw	0/0
#VALUE!			4.66	FALSE	F19	1	High	Sequest HT (A2)	Unambiguous	AVAFDITPADYEDFIASLGYYLDKK		1	C9YLQ8	C9YLQ8	1	3	0.706	0	1	1	942.471	2825.4	2.55	0.0024	HCD (High Energy Collision Dissociation)	MS2	1.12897	18.481	36.3776	22215	026224_6-1_20240226143737.raw	0/0
#VALUE!			4.22	FALSE	F19	1	High	Sequest HT (A2)	Unambiguous	AVAFDITPADYEDFIASLGYYLDKK		1	C9YLQ8	C9YLQ8	1	3	0.6137	0	1	1	942.469	2825.39	0.33	0.00032	HCD (High Energy Collision Dissociation)	MS2	0.585985	0.904	33.6833	19815	026224_6-1_20240226143737.raw	0/0
#VALUE!			3.73	FALSE	F19	1	High	Sequest HT (A2)	Unambiguous	AVAFDITPADYEDFIASLGYYLDKK		1	C9YLQ8	C9YLQ8	1	2	0.6917	0	1	1	1413.2	2825.39	0.38	0.00053	HCD (High Energy Collision Dissociation)	MS2	17.8637	36.3	50.0074	31235	026224_6-1_20240226143737.raw	0/0
#VALUE!			2.97	FALSE	F19	1	High	Sequest HT (A2)	Unambiguous	AVAFDITPADYEDFIASLGYYLDKK		1	C9YLQ8	C9YLQ8	1	3	0.7845	0	1	1	942.47	2825.39	0.93	0.00088	HCD (High Energy Collision Dissociation)	MS2	15.2979	42.204	51.197	32235	026224_6-1_20240226143737.raw	0/0
#VALUE!			4.97	FALSE	F19	1	High	Sequest HT (A2)	Unambiguous	AVAFDITPADYEDFIASLGYYLDKK		1	C9YLQ8	C9YLQ8	1	3	0.7062	0	1	1	942.469	2825.39	0.2	0.00019	HCD (High Energy Collision Dissociation)	MS2	57.7239	177.35	53.7495	32960	026224_6-1_20240226143737.raw	0/0
#VALUE!			4.97	FALSE	F19	1	High	Sequest HT (A2)	Unambiguous	AVAFDITPADYEDFIASLGYYLDKK		1	C9YLQ8	C9YLQ8	1	3	0.6579	0	1	1	942.468	2825.39	-0.51	-0.00048	HCD (High Energy Collision Dissociation)	MS2	1.94346	11.393	36.5458	22361	026224_6-1_20240226143737.raw	0/0
#VALUE!			3.04	FALSE	F19	1	High	Sequest HT (A2)	Unambiguous	AVAFDITPADYEDFIASLGYYLDKK		1	C9YLQ8	C9YLQ8	1	3	0.6678	0	1	1	942.469	2825.39	-0.08	-7e-05	HCD (High Energy Collision Dissociation)	MS2	70.0524	116.166	51.3715	32326	026224_6-1_20240226143737.raw	0/0
#VALUE!			4.51	FALSE	F19	1	High	Sequest HT (A2)	Unambiguous	AVAFDITPADYEDFIASLGYYLDKK		1	C9YLQ8	C9YLQ8	1	3	0.7428	0	1	1	942.469	2825.39	-0.03	-3e-05	HCD (High Energy Collision Dissociation)	MS2	2.12125	10.987	37.188	23057	026224_6-1_20240226143737.raw	0/0
#VALUE!			3.81	FALSE	F19	1	High	Sequest HT (A2)	Unambiguous	AVAFDITPADYEDFIASLGYYLDKK		1	C9YLQ8	C9YLQ8	1	3	0.4646	0	1	1	942.468	2825.39	-0.44	-0.00042	HCD (High Energy Collision Dissociation)	MS2	1.23263	19.029	33.3323	19462	026224_6-1_20240226143737.raw	0/0
#VALUE!			4.75	FALSE	F19	1	High	Sequest HT (A2)	Unambiguous	AVAFDITPADYEDFIASLGYYLDKK		1	C9YLQ8	C9YLQ8	1	3	0.6821	0	1	1	942.469	2825.39	0.27	0.00025	HCD (High Energy Collision Dissociation)	MS2	7.34541	22.923	32.9809	19078	026224_6-1_20240226143737.raw	0/0
#VALUE!			4.32	FALSE	F19	1	High	Sequest HT (A2)	Unambiguous	AVAFDITPADYEDFIASLGYYLDKK		1	C9YLQ8	C9YLQ8	1	3	0.7014	0	1	1	942.469	2825.39	0.01	1e-05	HCD (High Energy Collision Dissociation)	MS2	0	111.194	51.5534	32390	026224_6-1_20240226143737.raw	0/0
#VALUE!			3.12	FALSE	F19	1	High	Sequest HT (A2)	Unambiguous	AVAFDITPADYEDFIASLGYYLDKK		1	C9YLQ8	C9YLQ8	1	3	0.6442	0	1	1	942.47	2825.39	0.73	0.00068	HCD (High Energy Collision Dissociation)	MS2	0	300	53.3297	32857	026224_6-1_20240226143737.raw	0/0
#VALUE!			3.14	FALSE	F19	1	High	Sequest HT (A2)	Unambiguous	AVAFDITPADYEDFIASLGYYLDKK		1	C9YLQ8	C9YLQ8	1	3	0.6178	0	1	1	942.469	2825.39	-0.04	-4e-05	HCD (High Energy Collision Dissociation)	MS2	0	182.66	51.753	32445	026224_6-1_20240226143737.raw	0/0
#VALUE!			4.52	FALSE	F19	1	High	Sequest HT (A2)	Unambiguous	AVAFDITPADYEDFIASLGYYLDKK		1	C9YLQ8	C9YLQ8	1	3	0.6482	0	1	1	942.47	2825.39	0.77	0.00073	HCD (High Energy Collision Dissociation)	MS2	12.6431	18.59	31.8713	17940	026224_6-1_20240226143737.raw	0/0
#VALUE!			5.22	FALSE	F19	1	High	Sequest HT (A2)	Unambiguous	AVAFDITPADYEDFIASLGYYLDKK		1	C9YLQ8	C9YLQ8	1	3	0.7644	0	1	1	942.468	2825.39	-1.37	-0.00129	HCD (High Energy Collision Dissociation)	MS2	0	300	51.9276	32491	026224_6-1_20240226143737.raw	0/0
#VALUE!			3.71	FALSE	F19	1	High	Sequest HT (A2)	Unambiguous	AVAFDITPADYEDFIASLGYYLDKK		1	C9YLQ8	C9YLQ8	1	3	0.469	0	1	1	942.467	2825.39	-2.05	-0.00193	HCD (High Energy Collision Dissociation)	MS2	16.307	300	53.2588	32837	026224_6-1_20240226143737.raw	0/0
#VALUE!			4.18	FALSE	F19	1	High	Sequest HT (A2)	Unambiguous	AVAFDITPADYEDFIASLGYYLDKK		1	C9YLQ8	C9YLQ8	1	3	0.6172	0	1	1	942.468	2825.39	-1.29	-0.00121	HCD (High Energy Collision Dissociation)	MS2	0	21.471	33.1548	19265	026224_6-1_20240226143737.raw	0/0
#VALUE!			5.26	FALSE	F19	1	High	Sequest HT (A2)	Unambiguous	AVAFDITPADYEDFIASLGYYLDKK		1	C9YLQ8	C9YLQ8	1	3	0.6407	0	1	1	942.469	2825.39	0.33	0.00031	HCD (High Energy Collision Dissociation)	MS2	0.476856	0.795	34.4386	20249	026224_6-1_20240226143737.raw	0/0
#VALUE!		FALSE	High	4.43		1	High	AVAFDITPADYEDFIASLGYYLDKKHYK	1	2	C9YLQ8	2	3253.61
#VALUE!			XCorr	Checked	File ID	# Protein Groups	Confidence	Identifying Node	PSM Ambiguity	Annotated Sequence	Modifications	# Proteins	Master Protein Accessions	Protein Accessions	# Missed Cleavages	Charge	DeltaScore	DeltaCn	Rank	Search Engine Rank	m/z [Da]	MH+ [Da]	DeltaM [ppm]	Deltam/z [Da]	Activation Type	MS Order	Isolation Interference [%]	Ion Inject Time [ms]	RT [min]	First Scan	Spectrum File	Ions Matched
#VALUE!			3.69	FALSE	F19	1	High	Sequest HT (A2)	Unambiguous	AVAFDITPADYEDFIASLGYYLDKKHYK		1	C9YLQ8	C9YLQ8	2	5	0.5772	0	1	1	651.528	3253.61	-0.25	-0.00016	HCD (High Energy Collision Dissociation)	MS2	19.8151	36.3	32.0322	18111	026224_6-1_20240226143737.raw	0/0
#VALUE!			4.43	FALSE	F19	1	High	Sequest HT (A2)	Unambiguous	AVAFDITPADYEDFIASLGYYLDKKHYK		1	C9YLQ8	C9YLQ8	2	4	0.7133	0	1	1	814.158	3253.61	-0.15	-0.00012	HCD (High Energy Collision Dissociation)	MS2	7.21936	22.561	32.075	18152	026224_6-1_20240226143737.raw	0/0
#VALUE!		FALSE	High	4.07		1	High	DNLSGLDGTFER	1	160	C9YLQ8	0	1323.62
#VALUE!			XCorr	Checked	File ID	# Protein Groups	Confidence	Identifying Node	PSM Ambiguity	Annotated Sequence	Modifications	# Proteins	Master Protein Accessions	Protein Accessions	# Missed Cleavages	Charge	DeltaScore	DeltaCn	Rank	Search Engine Rank	m/z [Da]	MH+ [Da]	DeltaM [ppm]	Deltam/z [Da]	Activation Type	MS Order	Isolation Interference [%]	Ion Inject Time [ms]	RT [min]	First Scan	Spectrum File	Ions Matched
#VALUE!			3.08	FALSE	F19	1	High	Sequest HT (A2)	Unambiguous	DNLSGLDGTFER		1	C9YLQ8	C9YLQ8	0	2	0.8279	0	1	1	662.313	1323.62	1.13	0.00075	HCD (High Energy Collision Dissociation)	MS2	5.87767	300	54.0588	33045	026224_6-1_20240226143737.raw	0/0
#VALUE!			3.01	FALSE	F19	1	High	Sequest HT (A2)	Unambiguous	DNLSGLDGTFER		1	C9YLQ8	C9YLQ8	0	2	0.8505	0	1	1	662.312	1323.62	-0.42	-0.00028	HCD (High Energy Collision Dissociation)	MS2	17.7223	38.316	36.8685	22702	026224_6-1_20240226143737.raw	0/0
#VALUE!			3.35	FALSE	F19	1	High	Sequest HT (A2)	Unambiguous	DNLSGLDGTFER		1	C9YLQ8	C9YLQ8	0	2	0.8985	0	1	1	662.312	1323.62	0	0	HCD (High Energy Collision Dissociation)	MS2	3.69568	300	54.2315	33081	026224_6-1_20240226143737.raw	0/0
#VALUE!			3.53	FALSE	F19	1	High	Sequest HT (A2)	Unambiguous	DNLSGLDGTFER		1	C9YLQ8	C9YLQ8	0	2	0.813	0	1	1	662.313	1323.62	0.97	0.00064	HCD (High Energy Collision Dissociation)	MS2	0	0.039	21.605	9714	026224_6-1_20240226143737.raw	0/0
#VALUE!			2.82	FALSE	F19	1	High	Sequest HT (A2)	Unambiguous	DNLSGLDGTFER		1	C9YLQ8	C9YLQ8	0	2	0.8191	0	1	1	662.315	1323.62	4.15	0.00275	HCD (High Energy Collision Dissociation)	MS2	18.2481	36.3	35.9799	21807	026224_6-1_20240226143737.raw	0/0
#VALUE!			2.9	FALSE	F19	1	High	Sequest HT (A2)	Unambiguous	DNLSGLDGTFER		1	C9YLQ8	C9YLQ8	0	2	0.8103	0	1	1	662.313	1323.62	0.49	0.00032	HCD (High Energy Collision Dissociation)	MS2	5.52831	189.635	56.9175	33693	026224_6-1_20240226143737.raw	0/0
#VALUE!			3.84	FALSE	F19	1	High	Sequest HT (A2)	Unambiguous	DNLSGLDGTFER		1	C9YLQ8	C9YLQ8	0	2	0.8203	0	1	1	662.313	1323.62	0.79	0.00052	HCD (High Energy Collision Dissociation)	MS2	0.938096	0.741	20.7184	9304	026224_6-1_20240226143737.raw	0/0
#VALUE!			2.8	FALSE	F19	1	High	Sequest HT (A2)	Unambiguous	DNLSGLDGTFER		1	C9YLQ8	C9YLQ8	0	2	0.7929	0	1	1	662.312	1323.62	-0.43	-0.00029	HCD (High Energy Collision Dissociation)	MS2	10.7212	36.3	34.8519	20697	026224_6-1_20240226143737.raw	0/0
#VALUE!			3.25	FALSE	F19	1	High	Sequest HT (A2)	Unambiguous	DNLSGLDGTFER		1	C9YLQ8	C9YLQ8	0	2	0.8154	0	1	1	662.313	1323.62	0.7	0.00046	HCD (High Energy Collision Dissociation)	MS2	0	189.851	55.5538	33407	026224_6-1_20240226143737.raw	0/0
#VALUE!			2.4	FALSE	F19	1	High	Sequest HT (A2)	Unambiguous	DNLSGLDGTFER		1	C9YLQ8	C9YLQ8	0	2	0.6583	0	1	1	662.312	1323.62	-0.6	-0.0004	HCD (High Energy Collision Dissociation)	MS2	0	300	55.7219	33445	026224_6-1_20240226143737.raw	0/0
#VALUE!			3.13	FALSE	F19	1	High	Sequest HT (A2)	Unambiguous	DNLSGLDGTFER		1	C9YLQ8	C9YLQ8	0	2	1	0	1	1	662.312	1323.62	-0.62	-0.00041	HCD (High Energy Collision Dissociation)	MS2	0	300	56.746	33658	026224_6-1_20240226143737.raw	0/0
#VALUE!			3.02	FALSE	F19	1	High	Sequest HT (A2)	Unambiguous	DNLSGLDGTFER		1	C9YLQ8	C9YLQ8	0	2	0.8377	0	1	1	662.312	1323.62	-0.16	-0.00011	HCD (High Energy Collision Dissociation)	MS2	8.55415	300	56.5747	33624	026224_6-1_20240226143737.raw	0/0
#VALUE!			3.35	FALSE	F19	1	High	Sequest HT (A2)	Unambiguous	DNLSGLDGTFER		1	C9YLQ8	C9YLQ8	0	2	0.7821	0	1	1	662.313	1323.62	0.32	0.00021	HCD (High Energy Collision Dissociation)	MS2	11.0474	14.662	20.5457	9212	026224_6-1_20240226143737.raw	0/0
#VALUE!			3.16	FALSE	F19	1	High	Sequest HT (A2)	Unambiguous	DNLSGLDGTFER		1	C9YLQ8	C9YLQ8	0	2	0.731	0	1	1	662.313	1323.62	0.49	0.00033	HCD (High Energy Collision Dissociation)	MS2	41.0643	30.975	34.5883	20395	026224_6-1_20240226143737.raw	0/0
#VALUE!			2.81	FALSE	F19	1	High	Sequest HT (A2)	Unambiguous	DNLSGLDGTFER		1	C9YLQ8	C9YLQ8	0	2	0.7651	0	1	1	662.313	1323.62	0.49	0.00033	HCD (High Energy Collision Dissociation)	MS2	20.3363	36.3	34.4183	20235	026224_6-1_20240226143737.raw	0/0
#VALUE!			3.06	FALSE	F19	1	High	Sequest HT (A2)	Unambiguous	DNLSGLDGTFER		1	C9YLQ8	C9YLQ8	0	2	0.8399	0	1	1	662.312	1323.62	0.13	9e-05	HCD (High Energy Collision Dissociation)	MS2	0	300	55.8931	33481	026224_6-1_20240226143737.raw	0/0
#VALUE!			3.35	FALSE	F19	1	High	Sequest HT (A2)	Unambiguous	DNLSGLDGTFER		1	C9YLQ8	C9YLQ8	0	2	0.8507	0	1	1	662.312	1323.62	0.03	2e-05	HCD (High Energy Collision Dissociation)	MS2	26.551	20.601	37.0363	22891	026224_6-1_20240226143737.raw	0/0
#VALUE!			3.47	FALSE	F19	1	High	Sequest HT (A2)	Unambiguous	DNLSGLDGTFER		1	C9YLQ8	C9YLQ8	0	2	0.804	0	1	1	662.313	1323.62	1.04	0.00069	HCD (High Energy Collision Dissociation)	MS2	1.39223	7.239	22.1183	10005	026224_6-1_20240226143737.raw	0/0
#VALUE!			3.19	FALSE	F19	1	High	Sequest HT (A2)	Unambiguous	DNLSGLDGTFER		1	C9YLQ8	C9YLQ8	0	2	0.8276	0	1	1	662.312	1323.62	-0.42	-0.00028	HCD (High Energy Collision Dissociation)	MS2	4.62461	300	53.8897	32998	026224_6-1_20240226143737.raw	0/0
#VALUE!			2.92	FALSE	F19	1	High	Sequest HT (A2)	Unambiguous	DNLSGLDGTFER		1	C9YLQ8	C9YLQ8	0	2	0.8527	0	1	1	662.313	1323.62	0.66	0.00044	HCD (High Energy Collision Dissociation)	MS2	16.4897	36.3	37.2278	23105	026224_6-1_20240226143737.raw	0/0
#VALUE!			2.78	FALSE	F19	1	High	Sequest HT (A2)	Unambiguous	DNLSGLDGTFER		1	C9YLQ8	C9YLQ8	0	2	0.8058	0	1	1	662.312	1323.62	-0.31	-0.0002	HCD (High Energy Collision Dissociation)	MS2	0	300	59.9823	34309	026224_6-1_20240226143737.raw	0/0
#VALUE!			2.84	FALSE	F19	1	High	Sequest HT (A2)	Unambiguous	DNLSGLDGTFER		1	C9YLQ8	C9YLQ8	0	2	0.9296	0	1	1	662.313	1323.62	0.59	0.00039	HCD (High Energy Collision Dissociation)	MS2	9.60662	185.585	57.768	33867	026224_6-1_20240226143737.raw	0/0
#VALUE!			2.58	FALSE	F19	1	High	Sequest HT (A2)	Unambiguous	DNLSGLDGTFER		1	C9YLQ8	C9YLQ8	0	2	0.9845	0	1	1	662.314	1323.62	1.83	0.00121	HCD (High Energy Collision Dissociation)	MS2	0	300	2.4541	465	026224_6-1_20240226143737.raw	0/0
#VALUE!			2.59	FALSE	F19	1	High	Sequest HT (A2)	Unambiguous	DNLSGLDGTFER		1	C9YLQ8	C9YLQ8	0	2	0.8301	0	1	1	662.312	1323.62	-0.93	-0.00062	HCD (High Energy Collision Dissociation)	MS2	0	43.04	36.1509	21974	026224_6-1_20240226143737.raw	0/0
#VALUE!			2.97	FALSE	F19	1	High	Sequest HT (A2)	Unambiguous	DNLSGLDGTFER		1	C9YLQ8	C9YLQ8	0	2	0.8822	0	1	1	662.312	1323.62	-0.06	-4e-05	HCD (High Energy Collision Dissociation)	MS2	8.20535	300	54.6933	33204	026224_6-1_20240226143737.raw	0/0
#VALUE!			3.47	FALSE	F19	1	High	Sequest HT (A2)	Unambiguous	DNLSGLDGTFER		1	C9YLQ8	C9YLQ8	0	2	0.8357	0	1	1	662.313	1323.62	0.5	0.00033	HCD (High Energy Collision Dissociation)	MS2	0.708618	2.753	21.9446	9861	026224_6-1_20240226143737.raw	0/0
#VALUE!			3.14	FALSE	F19	1	High	Sequest HT (A2)	Unambiguous	DNLSGLDGTFER		1	C9YLQ8	C9YLQ8	0	2	0.7643	0	1	1	662.312	1323.62	-0.43	-0.00028	HCD (High Energy Collision Dissociation)	MS2	0	300	57.5999	33835	026224_6-1_20240226143737.raw	0/0
#VALUE!			3.48	FALSE	F19	1	High	Sequest HT (A2)	Unambiguous	DNLSGLDGTFER		1	C9YLQ8	C9YLQ8	0	2	0.7931	0	1	1	662.313	1323.62	0.31	0.00021	HCD (High Energy Collision Dissociation)	MS2	0.798954	3.53	21.9602	9871	026224_6-1_20240226143737.raw	0/0
#VALUE!			3.6	FALSE	F19	1	High	Sequest HT (A2)	Unambiguous	DNLSGLDGTFER		1	C9YLQ8	C9YLQ8	0	2	0.8028	0	1	1	662.312	1323.62	0.04	3e-05	HCD (High Energy Collision Dissociation)	MS2	0	300	57.9424	33905	026224_6-1_20240226143737.raw	0/0
#VALUE!			2.86	FALSE	F19	1	High	Sequest HT (A2)	Unambiguous	DNLSGLDGTFER		1	C9YLQ8	C9YLQ8	0	2	0.7762	0	1	1	662.312	1323.62	-0.57	-0.00038	HCD (High Energy Collision Dissociation)	MS2	26.7784	46.962	37.656	23512	026224_6-1_20240226143737.raw	0/0
#VALUE!			2.43	FALSE	F19	1	High	Sequest HT (A2)	Unambiguous	DNLSGLDGTFER		1	C9YLQ8	C9YLQ8	0	2	0.7613	0	1	1	662.313	1323.62	0.88	0.00058	HCD (High Energy Collision Dissociation)	MS2	6.75497	300	58.4566	34007	026224_6-1_20240226143737.raw	0/0
#VALUE!			3	FALSE	F19	1	High	Sequest HT (A2)	Unambiguous	DNLSGLDGTFER		1	C9YLQ8	C9YLQ8	0	2	0.8467	0	1	1	662.312	1323.62	-0.11	-7e-05	HCD (High Energy Collision Dissociation)	MS2	0	300	53.7223	32954	026224_6-1_20240226143737.raw	0/0
#VALUE!			3	FALSE	F19	1	High	Sequest HT (A2)	Unambiguous	DNLSGLDGTFER		1	C9YLQ8	C9YLQ8	0	2	0.9633	0	1	1	662.313	1323.62	0.6	0.0004	HCD (High Energy Collision Dissociation)	MS2	7.91399	300	58.2829	33971	026224_6-1_20240226143737.raw	0/0
#VALUE!			2.9	FALSE	F19	1	High	Sequest HT (A2)	Unambiguous	DNLSGLDGTFER		1	C9YLQ8	C9YLQ8	0	2	0.9379	0	1	1	662.313	1323.62	0.23	0.00015	HCD (High Energy Collision Dissociation)	MS2	0	300	58.1111	33936	026224_6-1_20240226143737.raw	0/0
#VALUE!			2.42	FALSE	F19	1	High	Sequest HT (A2)	Unambiguous	DNLSGLDGTFER		1	C9YLQ8	C9YLQ8	0	2	0.8099	0	1	1	662.314	1323.62	1.84	0.00122	HCD (High Energy Collision Dissociation)	MS2	13.9514	36.3	37.4549	23285	026224_6-1_20240226143737.raw	0/0
#VALUE!			2.74	FALSE	F19	1	High	Sequest HT (A2)	Unambiguous	DNLSGLDGTFER		1	C9YLQ8	C9YLQ8	0	2	0.8066	0	1	1	662.313	1323.62	0.43	0.00028	HCD (High Energy Collision Dissociation)	MS2	19.4806	37.844	37.839	23715	026224_6-1_20240226143737.raw	0/0
#VALUE!			2.56	FALSE	F19	1	High	Sequest HT (A2)	Unambiguous	DNLSGLDGTFER		1	C9YLQ8	C9YLQ8	0	2	0.6719	0	1	1	662.313	1323.62	0.77	0.00051	HCD (High Energy Collision Dissociation)	MS2	0	300	56.066	33519	026224_6-1_20240226143737.raw	0/0
#VALUE!			2.87	FALSE	F19	1	High	Sequest HT (A2)	Unambiguous	DNLSGLDGTFER		1	C9YLQ8	C9YLQ8	0	2	0.8502	0	1	1	662.312	1323.62	-0.43	-0.00029	HCD (High Energy Collision Dissociation)	MS2	9.91154	300	56.4028	33587	026224_6-1_20240226143737.raw	0/0
#VALUE!			2.99	FALSE	F19	1	High	Sequest HT (A2)	Unambiguous	DNLSGLDGTFER		1	C9YLQ8	C9YLQ8	0	2	0.8763	0	1	1	662.313	1323.62	0.61	0.0004	HCD (High Energy Collision Dissociation)	MS2	0	185.108	58.6278	34041	026224_6-1_20240226143737.raw	0/0
#VALUE!			2.85	FALSE	F19	1	High	Sequest HT (A2)	Unambiguous	DNLSGLDGTFER		1	C9YLQ8	C9YLQ8	0	2	0.7439	0	1	1	662.312	1323.62	0.02	2e-05	HCD (High Energy Collision Dissociation)	MS2	30.8972	31.934	38.2057	24115	026224_6-1_20240226143737.raw	0/0
#VALUE!			3.09	FALSE	F19	1	High	Sequest HT (A2)	Unambiguous	DNLSGLDGTFER		1	C9YLQ8	C9YLQ8	0	2	0.8252	0	1	1	662.312	1323.62	0.13	9e-05	HCD (High Energy Collision Dissociation)	MS2	0	300	53.3781	32867	026224_6-1_20240226143737.raw	0/0
#VALUE!			2.84	FALSE	F19	1	High	Sequest HT (A2)	Unambiguous	DNLSGLDGTFER		1	C9YLQ8	C9YLQ8	0	2	0.8169	0	1	1	662.312	1323.62	-0.22	-0.00015	HCD (High Energy Collision Dissociation)	MS2	0	300	58.7995	34075	026224_6-1_20240226143737.raw	0/0
#VALUE!			3.13	FALSE	F19	1	High	Sequest HT (A2)	Unambiguous	DNLSGLDGTFER		1	C9YLQ8	C9YLQ8	0	2	0.8403	0	1	1	662.312	1323.62	0.1	7e-05	HCD (High Energy Collision Dissociation)	MS2	4.89352	300	53.55	32905	026224_6-1_20240226143737.raw	0/0
#VALUE!			3.02	FALSE	F19	1	High	Sequest HT (A2)	Unambiguous	DNLSGLDGTFER		1	C9YLQ8	C9YLQ8	0	2	0.8642	0	1	1	662.313	1323.62	1.31	0.00086	HCD (High Energy Collision Dissociation)	MS2	5.7428	182.66	53.0365	32771	026224_6-1_20240226143737.raw	0/0
#VALUE!			3.58	FALSE	F19	1	High	Sequest HT (A2)	Unambiguous	DNLSGLDGTFER		1	C9YLQ8	C9YLQ8	0	2	0.8128	0	1	1	662.313	1323.62	0.2	0.00013	HCD (High Energy Collision Dissociation)	MS2	0.456092	1.068	22.2884	10173	026224_6-1_20240226143737.raw	0/0
#VALUE!			2.92	FALSE	F19	1	High	Sequest HT (A2)	Unambiguous	DNLSGLDGTFER		1	C9YLQ8	C9YLQ8	0	2	0.8185	0	1	1	662.312	1323.62	-0.75	-0.0005	HCD (High Energy Collision Dissociation)	MS2	15.7394	29.504	38.5534	24451	026224_6-1_20240226143737.raw	0/0
#VALUE!			3.78	FALSE	F19	1	High	Sequest HT (A2)	Unambiguous	DNLSGLDGTFER		1	C9YLQ8	C9YLQ8	0	2	0.8413	0	1	1	662.312	1323.62	0.09	6e-05	HCD (High Energy Collision Dissociation)	MS2	0	10.605	22.6293	10357	026224_6-1_20240226143737.raw	0/0
#VALUE!			3.05	FALSE	F19	1	High	Sequest HT (A2)	Unambiguous	DNLSGLDGTFER		1	C9YLQ8	C9YLQ8	0	2	0.9115	0	1	1	662.313	1323.62	1.36	0.0009	HCD (High Energy Collision Dissociation)	MS2	16.425	18.59	38.6901	24595	026224_6-1_20240226143737.raw	0/0
#VALUE!			3.7	FALSE	F19	1	High	Sequest HT (A2)	Unambiguous	DNLSGLDGTFER		1	C9YLQ8	C9YLQ8	0	2	0.8514	0	1	1	662.313	1323.62	0.29	0.00019	HCD (High Energy Collision Dissociation)	MS2	0.486089	3.33	22.459	10269	026224_6-1_20240226143737.raw	0/0
#VALUE!			2.78	FALSE	F19	1	High	Sequest HT (A2)	Unambiguous	DNLSGLDGTFER		1	C9YLQ8	C9YLQ8	0	2	0.8849	0	1	1	662.313	1323.62	0.34	0.00022	HCD (High Energy Collision Dissociation)	MS2	8.4057	300	58.9676	34112	026224_6-1_20240226143737.raw	0/0
#VALUE!			3.34	FALSE	F19	1	High	Sequest HT (A2)	Unambiguous	DNLSGLDGTFER		1	C9YLQ8	C9YLQ8	0	2	0.9012	0	1	1	662.313	1323.62	1.09	0.00072	HCD (High Energy Collision Dissociation)	MS2	5.12464	300	52.7262	32701	026224_6-1_20240226143737.raw	0/0
#VALUE!			3.29	FALSE	F19	1	High	Sequest HT (A2)	Unambiguous	DNLSGLDGTFER		1	C9YLQ8	C9YLQ8	0	2	0.8146	0	1	1	662.312	1323.62	-0.11	-7e-05	HCD (High Energy Collision Dissociation)	MS2	0	300	53.21	32813	026224_6-1_20240226143737.raw	0/0
#VALUE!			3.12	FALSE	F19	1	High	Sequest HT (A2)	Unambiguous	DNLSGLDGTFER		1	C9YLQ8	C9YLQ8	0	2	0.8494	0	1	1	662.313	1323.62	0.28	0.00019	HCD (High Energy Collision Dissociation)	MS2	23.3183	18.59	38.3775	24271	026224_6-1_20240226143737.raw	0/0
#VALUE!			2.8	FALSE	F19	1	High	Sequest HT (A2)	Unambiguous	DNLSGLDGTFER		1	C9YLQ8	C9YLQ8	0	2	0.8821	0	1	1	662.312	1323.62	-0.51	-0.00034	HCD (High Energy Collision Dissociation)	MS2	29.6493	21.906	38.0103	23900	026224_6-1_20240226143737.raw	0/0
#VALUE!			2.78	FALSE	F19	1	High	Sequest HT (A2)	Unambiguous	DNLSGLDGTFER		1	C9YLQ8	C9YLQ8	0	2	0.8741	0	1	1	662.313	1323.62	0.28	0.00018	HCD (High Energy Collision Dissociation)	MS2	4.18492	179.924	55.0358	33287	026224_6-1_20240226143737.raw	0/0
#VALUE!			3.12	FALSE	F19	1	High	Sequest HT (A2)	Unambiguous	DNLSGLDGTFER		1	C9YLQ8	C9YLQ8	0	2	0.8237	0	1	1	662.313	1323.62	0.79	0.00052	HCD (High Energy Collision Dissociation)	MS2	0.614028	4.271	20.8342	9395	026224_6-1_20240226143737.raw	0/0
#VALUE!			2.47	FALSE	F19	1	High	Sequest HT (A2)	Unambiguous	DNLSGLDGTFER		1	C9YLQ8	C9YLQ8	0	2	0.9231	0	1	1	662.313	1323.62	0.22	0.00015	HCD (High Energy Collision Dissociation)	MS2	0	300	4.8493	933	026224_6-1_20240226143737.raw	0/0
#VALUE!			3.3	FALSE	F19	1	High	Sequest HT (A2)	Unambiguous	DNLSGLDGTFER		1	C9YLQ8	C9YLQ8	0	2	0.7909	0	1	1	662.312	1323.62	-0.13	-9e-05	HCD (High Energy Collision Dissociation)	MS2	0.701199	3.77	20.8872	9439	026224_6-1_20240226143737.raw	0/0
#VALUE!			3	FALSE	F19	1	High	Sequest HT (A2)	Unambiguous	DNLSGLDGTFER		1	C9YLQ8	C9YLQ8	0	2	0.8867	0	1	1	662.313	1323.62	0.58	0.00039	HCD (High Energy Collision Dissociation)	MS2	0	183.11	56.2351	33550	026224_6-1_20240226143737.raw	0/0
#VALUE!			2.94	FALSE	F19	1	High	Sequest HT (A2)	Unambiguous	DNLSGLDGTFER		1	C9YLQ8	C9YLQ8	0	2	0.7755	0	1	1	662.312	1323.62	0.12	8e-05	HCD (High Energy Collision Dissociation)	MS2	29.6387	36.3	35.0906	20959	026224_6-1_20240226143737.raw	0/0
#VALUE!			3.62	FALSE	F19	1	High	Sequest HT (A2)	Unambiguous	DNLSGLDGTFER		1	C9YLQ8	C9YLQ8	0	2	0.8343	0	1	1	662.312	1323.62	-0.12	-8e-05	HCD (High Energy Collision Dissociation)	MS2	4.0107	300	55.3818	33369	026224_6-1_20240226143737.raw	0/0
#VALUE!			3.35	FALSE	F19	1	High	Sequest HT (A2)	Unambiguous	DNLSGLDGTFER		1	C9YLQ8	C9YLQ8	0	2	0.8299	0	1	1	662.313	1323.62	0.88	0.00058	HCD (High Energy Collision Dissociation)	MS2	0.441675	1.521	20.803	9360	026224_6-1_20240226143737.raw	0/0
#VALUE!			2.72	FALSE	F19	1	High	Sequest HT (A2)	Unambiguous	DNLSGLDGTFER		1	C9YLQ8	C9YLQ8	0	2	0.7537	0	1	1	662.313	1323.62	0.49	0.00032	HCD (High Energy Collision Dissociation)	MS2	0	179.924	57.0895	33729	026224_6-1_20240226143737.raw	0/0
#VALUE!			3.55	FALSE	F19	1	High	Sequest HT (A2)	Unambiguous	DNLSGLDGTFER		1	C9YLQ8	C9YLQ8	0	2	0.8225	0	1	1	662.312	1323.62	-0.23	-0.00015	HCD (High Energy Collision Dissociation)	MS2	0	32.18	21.4372	9651	026224_6-1_20240226143737.raw	0/0
#VALUE!			2.89	FALSE	F19	1	High	Sequest HT (A2)	Unambiguous	DNLSGLDGTFER		1	C9YLQ8	C9YLQ8	0	2	0.8097	0	1	1	662.312	1323.62	-0.17	-0.00011	HCD (High Energy Collision Dissociation)	MS2	0	75.857	54.8643	33241	026224_6-1_20240226143737.raw	0/0
#VALUE!			3.31	FALSE	F19	1	High	Sequest HT (A2)	Unambiguous	DNLSGLDGTFER		1	C9YLQ8	C9YLQ8	0	2	0.8248	0	1	1	662.312	1323.62	-0.13	-9e-05	HCD (High Energy Collision Dissociation)	MS2	0	16.659	21.2667	9604	026224_6-1_20240226143737.raw	0/0
#VALUE!			2.69	FALSE	F19	1	High	Sequest HT (A2)	Unambiguous	DNLSGLDGTFER		1	C9YLQ8	C9YLQ8	0	2	0.7918	0	1	1	662.313	1323.62	0.68	0.00045	HCD (High Energy Collision Dissociation)	MS2	0	29.85	33.7691	19920	026224_6-1_20240226143737.raw	0/0
#VALUE!			2.49	FALSE	F19	1	High	Sequest HT (A2)	Unambiguous	DNLSGLDGTFER		1	C9YLQ8	C9YLQ8	0	2	0.8072	0	1	1	662.312	1323.62	0.12	8e-05	HCD (High Energy Collision Dissociation)	MS2	0	300	57.4314	33798	026224_6-1_20240226143737.raw	0/0
#VALUE!			2.87	FALSE	F19	1	High	Sequest HT (A2)	Unambiguous	DNLSGLDGTFER		1	C9YLQ8	C9YLQ8	0	2	0.8537	0	1	1	662.312	1323.62	-0.36	-0.00024	HCD (High Energy Collision Dissociation)	MS2	23.8943	35.55	35.5974	21501	026224_6-1_20240226143737.raw	0/0
#VALUE!			3.38	FALSE	F19	1	High	Sequest HT (A2)	Unambiguous	DNLSGLDGTFER		1	C9YLQ8	C9YLQ8	0	2	0.8314	0	1	1	662.312	1323.62	-1.15	-0.00076	HCD (High Energy Collision Dissociation)	MS2	0	18.175	21.0958	9558	026224_6-1_20240226143737.raw	0/0
#VALUE!			2.48	FALSE	F19	1	High	Sequest HT (A2)	Unambiguous	DNLSGLDGTFER		1	C9YLQ8	C9YLQ8	0	2	0.7984	0	1	1	662.312	1323.62	-1.27	-0.00084	HCD (High Energy Collision Dissociation)	MS2	0	300	8.729	1658	026224_6-1_20240226143737.raw	0/0
#VALUE!			2.21	FALSE	F19	1	High	Sequest HT (A2)	Unambiguous	DNLSGLDGTFER		1	C9YLQ8	C9YLQ8	0	2	0.9457	0	1	1	662.313	1323.62	0.17	0.00011	HCD (High Energy Collision Dissociation)	MS2	19.2929	300	5.5719	1065	026224_6-1_20240226143737.raw	0/0
#VALUE!			2.86	FALSE	F19	1	High	Sequest HT (A2)	Unambiguous	DNLSGLDGTFER		1	C9YLQ8	C9YLQ8	0	2	0.7867	0	1	1	662.312	1323.62	0	0	HCD (High Energy Collision Dissociation)	MS2	0	54.772	29.9382	16474	026224_6-1_20240226143737.raw	0/0
#VALUE!			2.2	FALSE	F19	1	High	Sequest HT (A2)	Unambiguous	DNLSGLDGTFER		1	C9YLQ8	C9YLQ8	0	2	0.7773	0	1	1	662.313	1323.62	0.52	0.00035	HCD (High Energy Collision Dissociation)	MS2	28.5789	300	5.3231	1018	026224_6-1_20240226143737.raw	0/0
#VALUE!			3.19	FALSE	F19	1	High	Sequest HT (A2)	Unambiguous	DNLSGLDGTFER		1	C9YLQ8	C9YLQ8	0	2	0.8589	0	1	1	662.313	1323.62	0.17	0.00011	HCD (High Energy Collision Dissociation)	MS2	4.53432	300	55.2082	33330	026224_6-1_20240226143737.raw	0/0
#VALUE!			3.01	FALSE	F19	1	High	Sequest HT (A2)	Unambiguous	DNLSGLDGTFER		1	C9YLQ8	C9YLQ8	0	2	0.8439	0	1	1	662.312	1323.62	0.11	7e-05	HCD (High Energy Collision Dissociation)	MS2	24.7564	36.3	35.3318	21210	026224_6-1_20240226143737.raw	0/0
#VALUE!			2.39	FALSE	F19	1	High	Sequest HT (A2)	Unambiguous	DNLSGLDGTFER		1	C9YLQ8	C9YLQ8	0	2	0.7741	0	1	1	662.312	1323.62	0.12	8e-05	HCD (High Energy Collision Dissociation)	MS2	5.98171	182.975	57.2615	33764	026224_6-1_20240226143737.raw	0/0
#VALUE!			2	FALSE	F19	1	High	Sequest HT (A2)	Unambiguous	DNLSGLDGTFER		1	C9YLQ8	C9YLQ8	0	2	0.985	0	1	1	662.314	1323.62	1.67	0.00111	HCD (High Energy Collision Dissociation)	MS2	0	182.948	8.9718	1702	026224_6-1_20240226143737.raw	0/0
#VALUE!			2.93	FALSE	F19	1	High	Sequest HT (A2)	Unambiguous	DNLSGLDGTFER		1	C9YLQ8	C9YLQ8	0	2	0.7679	0	1	1	662.312	1323.62	-0.2	-0.00013	HCD (High Energy Collision Dissociation)	MS2	18.8852	120.649	36.3214	22156	026224_6-1_20240226143737.raw	0/0
#VALUE!			2.74	FALSE	F19	1	High	Sequest HT (A2)	Unambiguous	DNLSGLDGTFER		1	C9YLQ8	C9YLQ8	0	2	0.8832	0	1	1	662.313	1323.62	0.89	0.00059	HCD (High Energy Collision Dissociation)	MS2	0	183.11	59.4679	34209	026224_6-1_20240226143737.raw	0/0
#VALUE!			3.28	FALSE	F19	1	High	Sequest HT (A2)	Unambiguous	DNLSGLDGTFER		1	C9YLQ8	C9YLQ8	0	2	0.8079	0	1	1	662.312	1323.62	-0.1	-7e-05	HCD (High Energy Collision Dissociation)	MS2	0	24.081	22.8086	10458	026224_6-1_20240226143737.raw	0/0
#VALUE!			2.96	FALSE	F19	1	High	Sequest HT (A2)	Unambiguous	DNLSGLDGTFER		1	C9YLQ8	C9YLQ8	0	2	0.8446	0	1	1	662.313	1323.62	0.96	0.00063	HCD (High Energy Collision Dissociation)	MS2	29.4146	18.59	24.7333	11744	026224_6-1_20240226143737.raw	0/0
#VALUE!			3.12	FALSE	F19	1	High	Sequest HT (A2)	Unambiguous	DNLSGLDGTFER		1	C9YLQ8	C9YLQ8	0	2	0.8462	0	1	1	662.313	1323.62	0.41	0.00027	HCD (High Energy Collision Dissociation)	MS2	13.7301	100.164	50.8523	32004	026224_6-1_20240226143737.raw	0/0
#VALUE!			3.35	FALSE	F19	1	High	Sequest HT (A2)	Unambiguous	DNLSGLDGTFER		1	C9YLQ8	C9YLQ8	0	2	0.794	0	1	1	662.312	1323.62	0.03	2e-05	HCD (High Energy Collision Dissociation)	MS2	15.3801	45.016	39.053	24926	026224_6-1_20240226143737.raw	0/0
#VALUE!			3.37	FALSE	F19	1	High	Sequest HT (A2)	Unambiguous	DNLSGLDGTFER		1	C9YLQ8	C9YLQ8	0	2	0.7834	0	1	1	662.313	1323.62	0.52	0.00035	HCD (High Energy Collision Dissociation)	MS2	6.7364	179.924	52.3857	32611	026224_6-1_20240226143737.raw	0/0
#VALUE!			3.1	FALSE	F19	1	High	Sequest HT (A2)	Unambiguous	DNLSGLDGTFER		1	C9YLQ8	C9YLQ8	0	2	0.7903	0	1	1	662.312	1323.62	0.03	2e-05	HCD (High Energy Collision Dissociation)	MS2	0	53.54	40.9481	26698	026224_6-1_20240226143737.raw	0/0
#VALUE!			2.57	FALSE	F19	1	High	Sequest HT (A2)	Unambiguous	DNLSGLDGTFER		1	C9YLQ8	C9YLQ8	0	2	0.7938	0	1	1	662.315	1323.62	3.41	0.00225	HCD (High Energy Collision Dissociation)	MS2	32.1669	30.735	42.2653	27758	026224_6-1_20240226143737.raw	0/0
#VALUE!			3.51	FALSE	F19	1	High	Sequest HT (A2)	Unambiguous	DNLSGLDGTFER		1	C9YLQ8	C9YLQ8	0	2	0.792	0	1	1	662.312	1323.62	-0.45	-0.0003	HCD (High Energy Collision Dissociation)	MS2	3.96167	36.3	39.2356	25078	026224_6-1_20240226143737.raw	0/0
#VALUE!			2.99	FALSE	F19	1	High	Sequest HT (A2)	Unambiguous	DNLSGLDGTFER		1	C9YLQ8	C9YLQ8	0	2	0.8294	0	1	1	662.312	1323.62	-0.47	-0.00031	HCD (High Energy Collision Dissociation)	MS2	38.0626	36.3	42.2298	27728	026224_6-1_20240226143737.raw	0/0
#VALUE!			2.75	FALSE	F19	1	High	Sequest HT (A2)	Unambiguous	DNLSGLDGTFER		1	C9YLQ8	C9YLQ8	0	2	0.6691	0	1	1	662.312	1323.62	-1.03	-0.00068	HCD (High Energy Collision Dissociation)	MS2	0	36.559	24.1327	11169	026224_6-1_20240226143737.raw	0/0
#VALUE!			3.58	FALSE	F19	1	High	Sequest HT (A2)	Unambiguous	DNLSGLDGTFER		1	C9YLQ8	C9YLQ8	0	2	0.824	0	1	1	662.312	1323.62	-0.26	-0.00017	HCD (High Energy Collision Dissociation)	MS2	5.44648	18.59	49.987	31211	026224_6-1_20240226143737.raw	0/0
#VALUE!			2.84	FALSE	F19	1	High	Sequest HT (A2)	Unambiguous	DNLSGLDGTFER		1	C9YLQ8	C9YLQ8	0	2	0.8099	0	1	1	662.312	1323.62	-0.58	-0.00039	HCD (High Energy Collision Dissociation)	MS2	0	300	59.1357	34143	026224_6-1_20240226143737.raw	0/0
#VALUE!			3.25	FALSE	F19	1	High	Sequest HT (A2)	Unambiguous	DNLSGLDGTFER		1	C9YLQ8	C9YLQ8	0	2	0.8	0	1	1	662.312	1323.62	-0.19	-0.00013	HCD (High Energy Collision Dissociation)	MS2	7.88893	38.903	41.8864	27507	026224_6-1_20240226143737.raw	0/0
#VALUE!			2.65	FALSE	F19	1	High	Sequest HT (A2)	Unambiguous	DNLSGLDGTFER		1	C9YLQ8	C9YLQ8	0	2	0.766	0	1	1	662.315	1323.62	4.61	0.00305	HCD (High Energy Collision Dissociation)	MS2	19.8697	30.735	41.6465	27313	026224_6-1_20240226143737.raw	0/0
#VALUE!			3.12	FALSE	F19	1	High	Sequest HT (A2)	Unambiguous	DNLSGLDGTFER		1	C9YLQ8	C9YLQ8	0	2	0.7821	0	1	1	662.312	1323.62	-0.43	-0.00029	HCD (High Energy Collision Dissociation)	MS2	0	84.598	32.8462	18929	026224_6-1_20240226143737.raw	0/0
#VALUE!			3.14	FALSE	F19	1	High	Sequest HT (A2)	Unambiguous	DNLSGLDGTFER		1	C9YLQ8	C9YLQ8	0	2	0.8344	0	1	1	662.312	1323.62	-0.99	-0.00066	HCD (High Energy Collision Dissociation)	MS2	11.1494	20.062	41.1302	26856	026224_6-1_20240226143737.raw	0/0
#VALUE!			2.76	FALSE	F19	1	High	Sequest HT (A2)	Unambiguous	DNLSGLDGTFER		1	C9YLQ8	C9YLQ8	0	2	0.8007	0	1	1	662.312	1323.62	0.06	4e-05	HCD (High Energy Collision Dissociation)	MS2	8.42095	300	59.8102	34277	026224_6-1_20240226143737.raw	0/0
#VALUE!			3.29	FALSE	F19	1	High	Sequest HT (A2)	Unambiguous	DNLSGLDGTFER		1	C9YLQ8	C9YLQ8	0	2	0.8085	0	1	1	662.312	1323.62	-1.02	-0.00067	HCD (High Energy Collision Dissociation)	MS2	10.8219	58.602	42.4738	27897	026224_6-1_20240226143737.raw	0/0
#VALUE!			2.94	FALSE	F19	1	High	Sequest HT (A2)	Unambiguous	DNLSGLDGTFER		1	C9YLQ8	C9YLQ8	0	2	0.8265	0	1	1	662.312	1323.62	-0.04	-3e-05	HCD (High Energy Collision Dissociation)	MS2	21.3678	18.59	38.8611	24762	026224_6-1_20240226143737.raw	0/0
#VALUE!			3.2	FALSE	F19	1	High	Sequest HT (A2)	Unambiguous	DNLSGLDGTFER		1	C9YLQ8	C9YLQ8	0	2	0.8344	0	1	1	662.312	1323.62	0.14	9e-05	HCD (High Energy Collision Dissociation)	MS2	5.59986	246.92	52.0469	32518	026224_6-1_20240226143737.raw	0/0
#VALUE!			3.51	FALSE	F19	1	High	Sequest HT (A2)	Unambiguous	DNLSGLDGTFER		1	C9YLQ8	C9YLQ8	0	2	0.7806	0	1	1	662.312	1323.62	0.1	7e-05	HCD (High Energy Collision Dissociation)	MS2	0	44.853	23.7894	10884	026224_6-1_20240226143737.raw	0/0
#VALUE!			2.38	FALSE	F19	1	High	Sequest HT (A2)	Unambiguous	DNLSGLDGTFER		1	C9YLQ8	C9YLQ8	0	2	0.8403	0	1	1	662.313	1323.62	1.18	0.00078	HCD (High Energy Collision Dissociation)	MS2	0	181.535	10.2931	2013	026224_6-1_20240226143737.raw	0/0
#VALUE!			3.22	FALSE	F19	1	High	Sequest HT (A2)	Unambiguous	DNLSGLDGTFER		1	C9YLQ8	C9YLQ8	0	2	0.8758	0	1	1	662.313	1323.62	1.02	0.00068	HCD (High Energy Collision Dissociation)	MS2	7.30552	180.374	52.2148	32571	026224_6-1_20240226143737.raw	0/0
#VALUE!			3.02	FALSE	F19	1	High	Sequest HT (A2)	Unambiguous	DNLSGLDGTFER		1	C9YLQ8	C9YLQ8	0	2	0.8444	0	1	1	662.312	1323.62	-0.38	-0.00025	HCD (High Energy Collision Dissociation)	MS2	25.2047	36.3	39.4111	25255	026224_6-1_20240226143737.raw	0/0
#VALUE!			3.12	FALSE	F19	1	High	Sequest HT (A2)	Unambiguous	DNLSGLDGTFER		1	C9YLQ8	C9YLQ8	0	2	0.8301	0	1	1	662.312	1323.62	-0.45	-0.0003	HCD (High Energy Collision Dissociation)	MS2	4.49237	25.324	50.5084	31695	026224_6-1_20240226143737.raw	0/0
#VALUE!			3.14	FALSE	F19	1	High	Sequest HT (A2)	Unambiguous	DNLSGLDGTFER		1	C9YLQ8	C9YLQ8	0	2	0.879	0	1	1	662.312	1323.62	-1.14	-0.00076	HCD (High Energy Collision Dissociation)	MS2	24.2669	22.036	40.6328	26400	026224_6-1_20240226143737.raw	0/0
#VALUE!			3.55	FALSE	F19	1	High	Sequest HT (A2)	Unambiguous	DNLSGLDGTFER		1	C9YLQ8	C9YLQ8	0	2	0.7887	0	1	1	662.315	1323.62	3.37	0.00223	HCD (High Energy Collision Dissociation)	MS2	18.634	30.735	40.7741	26532	026224_6-1_20240226143737.raw	0/0
#VALUE!			2.8	FALSE	F19	1	High	Sequest HT (A2)	Unambiguous	DNLSGLDGTFER		1	C9YLQ8	C9YLQ8	0	2	0.7393	0	1	1	662.312	1323.62	0.1	7e-05	HCD (High Energy Collision Dissociation)	MS2	51.0787	36.3	42.8384	28134	026224_6-1_20240226143737.raw	0/0
#VALUE!			2.09	FALSE	F19	1	High	Sequest HT (A2)	Unambiguous	DNLSGLDGTFER		1	C9YLQ8	C9YLQ8	0	2	0.7703	0	1	1	662.315	1323.62	3.5	0.00232	HCD (High Energy Collision Dissociation)	MS2	25.0205	300	0.9013	168	026224_6-1_20240226143737.raw	0/0
#VALUE!			3.62	FALSE	F19	1	High	Sequest HT (A2)	Unambiguous	DNLSGLDGTFER		1	C9YLQ8	C9YLQ8	0	2	0.7983	0	1	1	662.313	1323.62	0.53	0.00035	HCD (High Energy Collision Dissociation)	MS2	10.5415	19.166	22.9828	10540	026224_6-1_20240226143737.raw	0/0
#VALUE!			3.43	FALSE	F19	1	High	Sequest HT (A2)	Unambiguous	DNLSGLDGTFER		1	C9YLQ8	C9YLQ8	0	2	0.8017	0	1	1	662.313	1323.62	0.18	0.00012	HCD (High Energy Collision Dissociation)	MS2	14.2103	33.165	23.9621	11025	026224_6-1_20240226143737.raw	0/0
#VALUE!			2.93	FALSE	F19	1	High	Sequest HT (A2)	Unambiguous	DNLSGLDGTFER		1	C9YLQ8	C9YLQ8	0	2	0.7782	0	1	1	662.311	1323.62	-1.46	-0.00097	HCD (High Energy Collision Dissociation)	MS2	7.02449	18.816	41.3278	27017	026224_6-1_20240226143737.raw	0/0
#VALUE!			3.1	FALSE	F19	1	High	Sequest HT (A2)	Unambiguous	DNLSGLDGTFER		1	C9YLQ8	C9YLQ8	0	2	0.9355	0	1	1	662.311	1323.61	-1.99	-0.00132	HCD (High Energy Collision Dissociation)	MS2	14.0291	119.816	40.8542	26612	026224_6-1_20240226143737.raw	0/0
#VALUE!			2.15	FALSE	F19	1	High	Sequest HT (A2)	Unambiguous	DNLSGLDGTFER		1	C9YLQ8	C9YLQ8	0	2	0.9767	0	1	1	662.312	1323.62	-1.03	-0.00068	HCD (High Energy Collision Dissociation)	MS2	0	179.924	10.0571	1943	026224_6-1_20240226143737.raw	0/0
#VALUE!			2.33	FALSE	F19	1	High	Sequest HT (A2)	Unambiguous	DNLSGLDGTFER		1	C9YLQ8	C9YLQ8	0	2	0.8584	0	1	1	662.313	1323.62	0.57	0.00038	HCD (High Energy Collision Dissociation)	MS2	0	183.47	1.3582	253	026224_6-1_20240226143737.raw	0/0
#VALUE!			3.09	FALSE	F19	1	High	Sequest HT (A2)	Unambiguous	DNLSGLDGTFER		1	C9YLQ8	C9YLQ8	0	2	0.8382	0	1	1	662.315	1323.62	3.53	0.00233	HCD (High Energy Collision Dissociation)	MS2	21.1138	36.3	41.151	26879	026224_6-1_20240226143737.raw	0/0
#VALUE!			3.3	FALSE	F19	1	High	Sequest HT (A2)	Unambiguous	DNLSGLDGTFER		1	C9YLQ8	C9YLQ8	0	2	0.8364	0	1	1	662.313	1323.62	0.3	0.0002	HCD (High Energy Collision Dissociation)	MS2	3.98722	300	52.5557	32654	026224_6-1_20240226143737.raw	0/0
#VALUE!			3.15	FALSE	F19	1	High	Sequest HT (A2)	Unambiguous	DNLSGLDGTFER		1	C9YLQ8	C9YLQ8	0	2	0.8508	0	1	1	662.312	1323.62	-0.02	-1e-05	HCD (High Energy Collision Dissociation)	MS2	11.6792	32.013	50.6823	31845	026224_6-1_20240226143737.raw	0/0
#VALUE!			3.29	FALSE	F19	1	High	Sequest HT (A2)	Unambiguous	DNLSGLDGTFER		1	C9YLQ8	C9YLQ8	0	2	0.7933	0	1	1	662.316	1323.62	4.8	0.00318	HCD (High Energy Collision Dissociation)	MS2	22.7577	30.735	41.436	27120	026224_6-1_20240226143737.raw	0/0
#VALUE!			4.07	FALSE	F19	1	High	Sequest HT (A2)	Unambiguous	DNLSGLDGTFER		1	C9YLQ8	C9YLQ8	0	2	0.8133	0	1	1	662.313	1323.62	0.59	0.00039	HCD (High Energy Collision Dissociation)	MS2	0	0.148	21.7761	9769	026224_6-1_20240226143737.raw	0/0
#VALUE!			2.7	FALSE	F19	1	High	Sequest HT (A2)	Unambiguous	DNLSGLDGTFER		1	C9YLQ8	C9YLQ8	0	2	0.8593	0	1	1	662.312	1323.62	0.06	4e-05	HCD (High Energy Collision Dissociation)	MS2	6.69406	300	59.3052	34176	026224_6-1_20240226143737.raw	0/0
#VALUE!			3.33	FALSE	F19	1	High	Sequest HT (A2)	Unambiguous	DNLSGLDGTFER		1	C9YLQ8	C9YLQ8	0	2	0.8198	0	1	1	662.313	1323.62	0.42	0.00028	HCD (High Energy Collision Dissociation)	MS2	13.147	19.754	49.8113	31043	026224_6-1_20240226143737.raw	0/0
#VALUE!			3	FALSE	F19	1	High	Sequest HT (A2)	Unambiguous	DNLSGLDGTFER		1	C9YLQ8	C9YLQ8	0	2	0.7933	0	1	1	662.315	1323.62	3.94	0.00261	HCD (High Energy Collision Dissociation)	MS2	20.961	30.735	40.5099	26298	026224_6-1_20240226143737.raw	0/0
#VALUE!			3.05	FALSE	F19	1	High	Sequest HT (A2)	Unambiguous	DNLSGLDGTFER		1	C9YLQ8	C9YLQ8	0	2	0.7967	0	1	1	662.314	1323.62	1.73	0.00114	HCD (High Energy Collision Dissociation)	MS2	26.8326	36.3	24.2703	11280	026224_6-1_20240226143737.raw	0/0
#VALUE!			3.16	FALSE	F19	1	High	Sequest HT (A2)	Unambiguous	DNLSGLDGTFER		1	C9YLQ8	C9YLQ8	0	2	0.7911	0	1	1	662.314	1323.62	2.17	0.00143	HCD (High Energy Collision Dissociation)	MS2	17.9395	29.7	24.5426	11545	026224_6-1_20240226143737.raw	0/0
#VALUE!			3.11	FALSE	F19	1	High	Sequest HT (A2)	Unambiguous	DNLSGLDGTFER		1	C9YLQ8	C9YLQ8	0	2	0.8135	0	1	1	662.312	1323.62	-0.2	-0.00013	HCD (High Energy Collision Dissociation)	MS2	6.545	18.59	50.1622	31401	026224_6-1_20240226143737.raw	0/0
#VALUE!			2.14	FALSE	F19	1	High	Sequest HT (A2)	Unambiguous	DNLSGLDGTFER		1	C9YLQ8	C9YLQ8	0	2	0.5607	0	1	1	662.312	1323.62	-0.27	-0.00018	HCD (High Energy Collision Dissociation)	MS2	0	300	1.0704	201	026224_6-1_20240226143737.raw	0/0
#VALUE!			3.05	FALSE	F19	1	High	Sequest HT (A2)	Unambiguous	DNLSGLDGTFER		1	C9YLQ8	C9YLQ8	0	2	0.7869	0	1	1	662.312	1323.62	-1.31	-0.00087	HCD (High Energy Collision Dissociation)	MS2	14.2353	30.75	40.4369	26227	026224_6-1_20240226143737.raw	0/0
#VALUE!			3.12	FALSE	F19	1	High	Sequest HT (A2)	Unambiguous	DNLSGLDGTFER		1	C9YLQ8	C9YLQ8	0	2	0.7821	0	1	1	662.314	1323.62	2.71	0.0018	HCD (High Energy Collision Dissociation)	MS2	19.4791	30.735	39.8182	25625	026224_6-1_20240226143737.raw	0/0
#VALUE!			3.17	FALSE	F19	1	High	Sequest HT (A2)	Unambiguous	DNLSGLDGTFER		1	C9YLQ8	C9YLQ8	0	2	0.858	0	1	1	662.312	1323.62	-0.04	-3e-05	HCD (High Energy Collision Dissociation)	MS2	18.2228	30.855	24.447	11453	026224_6-1_20240226143737.raw	0/0
#VALUE!			3.01	FALSE	F19	1	High	Sequest HT (A2)	Unambiguous	DNLSGLDGTFER		1	C9YLQ8	C9YLQ8	0	2	0.8605	0	1	1	662.314	1323.62	2.47	0.00164	HCD (High Energy Collision Dissociation)	MS2	28.4715	30.735	39.4881	25313	026224_6-1_20240226143737.raw	0/0
#VALUE!			3.3	FALSE	F19	1	High	Sequest HT (A2)	Unambiguous	DNLSGLDGTFER		1	C9YLQ8	C9YLQ8	0	2	0.7788	0	1	1	662.313	1323.62	0.35	0.00023	HCD (High Energy Collision Dissociation)	MS2	6.26459	217.617	51.54	32387	026224_6-1_20240226143737.raw	0/0
#VALUE!			2.73	FALSE	F19	1	High	Sequest HT (A2)	Unambiguous	DNLSGLDGTFER		1	C9YLQ8	C9YLQ8	0	2	0.7766	0	1	1	662.311	1323.62	-1.38	-0.00091	HCD (High Energy Collision Dissociation)	MS2	28.0012	36.3	27.5082	14353	026224_6-1_20240226143737.raw	0/0
#VALUE!			2.74	FALSE	F19	1	High	Sequest HT (A2)	Unambiguous	DNLSGLDGTFER		1	C9YLQ8	C9YLQ8	0	2	0.8139	0	1	1	662.314	1323.62	2.09	0.00138	HCD (High Energy Collision Dissociation)	MS2	32.862	36.3	36.666	22491	026224_6-1_20240226143737.raw	0/0
#VALUE!			3.44	FALSE	F19	1	High	Sequest HT (A2)	Unambiguous	DNLSGLDGTFER		1	C9YLQ8	C9YLQ8	0	2	0.8459	0	1	1	662.312	1323.62	-0.3	-0.0002	HCD (High Energy Collision Dissociation)	MS2	0	300	54.4046	33121	026224_6-1_20240226143737.raw	0/0
#VALUE!			2.9	FALSE	F19	1	High	Sequest HT (A2)	Unambiguous	DNLSGLDGTFER		1	C9YLQ8	C9YLQ8	0	2	0.8172	0	1	1	662.312	1323.62	-0.04	-3e-05	HCD (High Energy Collision Dissociation)	MS2	0	300	54.5238	33154	026224_6-1_20240226143737.raw	0/0
#VALUE!			3.38	FALSE	F19	1	High	Sequest HT (A2)	Unambiguous	DNLSGLDGTFER		1	C9YLQ8	C9YLQ8	0	2	0.7781	0	1	1	662.312	1323.62	-1.04	-0.00069	HCD (High Energy Collision Dissociation)	MS2	50.346	86.717	36.5341	22349	026224_6-1_20240226143737.raw	0/0
#VALUE!			2.01	FALSE	F19	1	High	Sequest HT (A2)	Unambiguous	DNLSGLDGTFER		1	C9YLQ8	C9YLQ8	0	2	0.8109	0	1	1	662.313	1323.62	0.21	0.00014	HCD (High Energy Collision Dissociation)	MS2	0	182.966	6.8199	1293	026224_6-1_20240226143737.raw	0/0
#VALUE!			2.93	FALSE	F19	1	High	Sequest HT (A2)	Unambiguous	DNLSGLDGTFER		1	C9YLQ8	C9YLQ8	0	2	0.7577	0	1	1	662.312	1323.62	-0.38	-0.00025	HCD (High Energy Collision Dissociation)	MS2	14.1498	53.363	42.0564	27642	026224_6-1_20240226143737.raw	0/0
#VALUE!			3.03	FALSE	F19	1	High	Sequest HT (A2)	Unambiguous	DNLSGLDGTFER		1	C9YLQ8	C9YLQ8	0	2	0.7987	0	1	1	662.313	1323.62	0.28	0.00018	HCD (High Energy Collision Dissociation)	MS2	6.49258	28.474	51.0257	32150	026224_6-1_20240226143737.raw	0/0
#VALUE!			3.26	FALSE	F19	1	High	Sequest HT (A2)	Unambiguous	DNLSGLDGTFER		1	C9YLQ8	C9YLQ8	0	2	0.862	0	1	1	662.312	1323.62	0.03	2e-05	HCD (High Energy Collision Dissociation)	MS2	5.53209	168.956	51.7091	32434	026224_6-1_20240226143737.raw	0/0
#VALUE!			3.24	FALSE	F19	1	High	Sequest HT (A2)	Unambiguous	DNLSGLDGTFER		1	C9YLQ8	C9YLQ8	0	2	0.7963	0	1	1	662.313	1323.62	0.42	0.00028	HCD (High Energy Collision Dissociation)	MS2	0	52.909	23.1822	10615	026224_6-1_20240226143737.raw	0/0
#VALUE!			3.16	FALSE	F19	1	High	Sequest HT (A2)	Unambiguous	DNLSGLDGTFER		1	C9YLQ8	C9YLQ8	0	2	0.807	0	1	1	662.312	1323.62	-0.37	-0.00025	HCD (High Energy Collision Dissociation)	MS2	31.1782	30.735	40.2671	26063	026224_6-1_20240226143737.raw	0/0
#VALUE!			3.25	FALSE	F19	1	High	Sequest HT (A2)	Unambiguous	DNLSGLDGTFER		1	C9YLQ8	C9YLQ8	0	2	0.8431	0	1	1	662.314	1323.62	1.95	0.00129	HCD (High Energy Collision Dissociation)	MS2	21.4734	20.13	40.087	25881	026224_6-1_20240226143737.raw	0/0
#VALUE!			3.33	FALSE	F19	1	High	Sequest HT (A2)	Unambiguous	DNLSGLDGTFER		1	C9YLQ8	C9YLQ8	0	2	0.8228	0	1	1	662.312	1323.62	-0.41	-0.00027	HCD (High Energy Collision Dissociation)	MS2	10.8686	42.031	50.3351	31567	026224_6-1_20240226143737.raw	0/0
#VALUE!			2.56	FALSE	F19	1	High	Sequest HT (A2)	Unambiguous	DNLSGLDGTFER		1	C9YLQ8	C9YLQ8	0	2	0.9063	0	1	1	662.313	1323.62	0.62	0.00041	HCD (High Energy Collision Dissociation)	MS2	0	300	59.6396	34241	026224_6-1_20240226143737.raw	0/0
#VALUE!			2.98	FALSE	F19	1	High	Sequest HT (A2)	Unambiguous	DNLSGLDGTFER		1	C9YLQ8	C9YLQ8	0	2	0.7819	0	1	1	662.312	1323.62	-0.16	-0.00011	HCD (High Energy Collision Dissociation)	MS2	19.2386	18.59	24.9171	11932	026224_6-1_20240226143737.raw	0/0
#VALUE!			3.38	FALSE	F19	1	High	Sequest HT (A2)	Unambiguous	DNLSGLDGTFER		1	C9YLQ8	C9YLQ8	0	2	0.7722	0	1	1	662.313	1323.62	1.13	0.00075	HCD (High Energy Collision Dissociation)	MS2	0	44.414	23.6171	10786	026224_6-1_20240226143737.raw	0/0
#VALUE!			3.17	FALSE	F19	1	High	Sequest HT (A2)	Unambiguous	DNLSGLDGTFER		1	C9YLQ8	C9YLQ8	0	2	0.7508	0	1	1	662.313	1323.62	0.46	0.0003	HCD (High Energy Collision Dissociation)	MS2	6.87987	93.695	51.4545	32361	026224_6-1_20240226143737.raw	0/0
#VALUE!			3.08	FALSE	F19	1	High	Sequest HT (A2)	Unambiguous	DNLSGLDGTFER		1	C9YLQ8	C9YLQ8	0	2	0.8052	0	1	1	662.313	1323.62	0.75	0.0005	HCD (High Energy Collision Dissociation)	MS2	8.00244	104.76	51.3655	32324	026224_6-1_20240226143737.raw	0/0
#VALUE!			3.47	FALSE	F19	1	High	Sequest HT (A2)	Unambiguous	DNLSGLDGTFER		1	C9YLQ8	C9YLQ8	0	2	0.83	0	1	1	662.312	1323.62	0.15	0.0001	HCD (High Energy Collision Dissociation)	MS2	5.56807	38.166	51.1953	32234	026224_6-1_20240226143737.raw	0/0
#VALUE!			3.04	FALSE	F19	1	High	Sequest HT (A2)	Unambiguous	DNLSGLDGTFER		1	C9YLQ8	C9YLQ8	0	2	0.7993	0	1	1	662.312	1323.62	-0.53	-0.00035	HCD (High Energy Collision Dissociation)	MS2	26.4435	30.975	39.9899	25794	026224_6-1_20240226143737.raw	0/0
#VALUE!			3.36	FALSE	F19	1	High	Sequest HT (A2)	Unambiguous	DNLSGLDGTFER		1	C9YLQ8	C9YLQ8	0	2	0.8304	0	1	1	662.312	1323.62	-1.29	-0.00086	HCD (High Energy Collision Dissociation)	MS2	9.86438	65.144	41.7138	27382	026224_6-1_20240226143737.raw	0/0
#VALUE!			2.83	FALSE	F19	1	High	Sequest HT (A2)	Unambiguous	DNLSGLDGTFER		1	C9YLQ8	C9YLQ8	0	2	0.7774	0	1	1	662.312	1323.62	-0.17	-0.00012	HCD (High Energy Collision Dissociation)	MS2	0	43.977	25.085	12084	026224_6-1_20240226143737.raw	0/0
#VALUE!			3.17	FALSE	F19	1	High	Sequest HT (A2)	Unambiguous	DNLSGLDGTFER		1	C9YLQ8	C9YLQ8	0	2	0.8612	0	1	1	662.313	1323.62	0.54	0.00036	HCD (High Energy Collision Dissociation)	MS2	7.1207	179.924	51.8775	32479	026224_6-1_20240226143737.raw	0/0
#VALUE!			2.65	FALSE	F19	1	High	Sequest HT (A2)	Unambiguous	DNLSGLDGTFER		1	C9YLQ8	C9YLQ8	0	2	0.7019	0	1	1	662.312	1323.62	-0.73	-0.00049	HCD (High Energy Collision Dissociation)	MS2	21.1006	20.16	41.5224	27199	026224_6-1_20240226143737.raw	0/0
#VALUE!			2.77	FALSE	F19	1	High	Sequest HT (A2)	Unambiguous	DNLSGLDGTFER		1	C9YLQ8	C9YLQ8	0	2	0.8231	0	1	1	662.312	1323.62	-0.31	-0.00021	HCD (High Energy Collision Dissociation)	MS2	27.0091	21.412	39.6598	25472	026224_6-1_20240226143737.raw	0/0
#VALUE!			2.76	FALSE	F19	1	High	Sequest HT (A2)	Unambiguous	DNLSGLDGTFER		1	C9YLQ8	C9YLQ8	0	2	0.8043	0	1	1	662.313	1323.62	1.09	0.00072	HCD (High Energy Collision Dissociation)	MS2	27.39	20.295	25.4861	12462	026224_6-1_20240226143737.raw	0/0
#VALUE!			3.05	FALSE	F19	1	High	Sequest HT (A2)	Unambiguous	DNLSGLDGTFER		1	C9YLQ8	C9YLQ8	0	2	0.7443	0	1	1	662.312	1323.62	-0.09	-6e-05	HCD (High Energy Collision Dissociation)	MS2	0	72.089	42.6591	28013	026224_6-1_20240226143737.raw	0/0
#VALUE!			3.2	FALSE	F19	1	High	Sequest HT (A2)	Unambiguous	DNLSGLDGTFER		1	C9YLQ8	C9YLQ8	0	2	0.7812	0	1	1	662.313	1323.62	0.41	0.00027	HCD (High Energy Collision Dissociation)	MS2	0	117.632	52.8956	32735	026224_6-1_20240226143737.raw	0/0
#VALUE!		FALSE	High	3.68	7xCarbamidomethyl [C2; C4; C6; C8; C11; C12; C13]	1	High	ECNCNCDCDDCCCNK	1	3	C9YLQ8	0	2083.58
#VALUE!			XCorr	Checked	File ID	# Protein Groups	Confidence	Identifying Node	PSM Ambiguity	Annotated Sequence	Modifications	# Proteins	Master Protein Accessions	Protein Accessions	# Missed Cleavages	Charge	DeltaScore	DeltaCn	Rank	Search Engine Rank	m/z [Da]	MH+ [Da]	DeltaM [ppm]	Deltam/z [Da]	Activation Type	MS Order	Isolation Interference [%]	Ion Inject Time [ms]	RT [min]	First Scan	Spectrum File	Ions Matched
#VALUE!			3.68	FALSE	F19	1	High	Sequest HT (A2)	Unambiguous	EcNcNcDcDDcccNK	C2(Carbamidomethyl); C4(Carbamidomethyl); C6(Carbamidomethyl); C8(Carbamidomethyl); C11(Carbamidomethyl); C12(Carbamidomethyl); C13(Carbamidomethyl)	1	C9YLQ8	C9YLQ8	0	2	1	0	1	1	1042.29	2083.58	-0.79	-0.00082	HCD (High Energy Collision Dissociation)	MS2	0	78.878	11.7951	2720	026224_6-1_20240226143737.raw	0/0
#VALUE!			2.93	FALSE	F19	1	High	Sequest HT (A2)	Unambiguous	EcNcNcDcDDcccNK	C2(Carbamidomethyl); C4(Carbamidomethyl); C6(Carbamidomethyl); C8(Carbamidomethyl); C11(Carbamidomethyl); C12(Carbamidomethyl); C13(Carbamidomethyl)	1	C9YLQ8	C9YLQ8	0	2	1	0	1	1	1042.29	2083.58	0.27	0.00028	HCD (High Energy Collision Dissociation)	MS2	0	36.3	11.6249	2621	026224_6-1_20240226143737.raw	0/0
#VALUE!			2.4	FALSE	F19	1	High	Sequest HT (A2)	Unambiguous	EcNcNcDcDDcccNK	C2(Carbamidomethyl); C4(Carbamidomethyl); C6(Carbamidomethyl); C8(Carbamidomethyl); C11(Carbamidomethyl); C12(Carbamidomethyl); C13(Carbamidomethyl)	1	C9YLQ8	C9YLQ8	0	2	1	0	1	1	1042.29	2083.58	0.27	0.00028	HCD (High Energy Collision Dissociation)	MS2	0	36.3	11.9842	2873	026224_6-1_20240226143737.raw	0/0
#VALUE!		FALSE	High	4.83		1	High	EDFRFTQEYEEDYPNTNER	1	4	C9YLQ8	1	2482.04
#VALUE!			XCorr	Checked	File ID	# Protein Groups	Confidence	Identifying Node	PSM Ambiguity	Annotated Sequence	Modifications	# Proteins	Master Protein Accessions	Protein Accessions	# Missed Cleavages	Charge	DeltaScore	DeltaCn	Rank	Search Engine Rank	m/z [Da]	MH+ [Da]	DeltaM [ppm]	Deltam/z [Da]	Activation Type	MS Order	Isolation Interference [%]	Ion Inject Time [ms]	RT [min]	First Scan	Spectrum File	Ions Matched
#VALUE!			3.92	FALSE	F19	1	High	Sequest HT (A2)	Unambiguous	EDFRFTQEYEEDYPNTNER		1	C9YLQ8	C9YLQ8	1	3	1	0	1	1	828.018	2482.04	-1.42	-0.00117	HCD (High Energy Collision Dissociation)	MS2	63.9749	36.3	21.8612	9808	026224_6-1_20240226143737.raw	0/0
#VALUE!			4.26	FALSE	F19	1	High	Sequest HT (A2)	Unambiguous	EDFRFTQEYEEDYPNTNER		1	C9YLQ8	C9YLQ8	1	3	1	0	1	1	828.02	2482.04	0.56	0.00047	HCD (High Energy Collision Dissociation)	MS2	21.1468	30.735	22.1116	9996	026224_6-1_20240226143737.raw	0/0
#VALUE!			3.59	FALSE	F19	1	High	Sequest HT (A2)	Unambiguous	EDFRFTQEYEEDYPNTNER		1	C9YLQ8	C9YLQ8	1	3	0.7855	0	1	1	828.019	2482.04	-0.03	-2e-05	HCD (High Energy Collision Dissociation)	MS2	42.3444	39.82	22.1398	10029	026224_6-1_20240226143737.raw	0/0
#VALUE!			4.83	FALSE	F19	1	High	Sequest HT (A2)	Unambiguous	EDFRFTQEYEEDYPNTNER		1	C9YLQ8	C9YLQ8	1	3	1	0	1	1	828.019	2482.04	-0.38	-0.00031	HCD (High Energy Collision Dissociation)	MS2	30.1522	7.364	21.66	9728	026224_6-1_20240226143737.raw	0/0
#VALUE!		FALSE	High	4.19	2xCarbamidomethyl [C4; C6]	1	High	FSACNCDLIDIAGR	1	190	C9YLQ8	0	1611.73
#VALUE!			XCorr	Checked	File ID	# Protein Groups	Confidence	Identifying Node	PSM Ambiguity	Annotated Sequence	Modifications	# Proteins	Master Protein Accessions	Protein Accessions	# Missed Cleavages	Charge	DeltaScore	DeltaCn	Rank	Search Engine Rank	m/z [Da]	MH+ [Da]	DeltaM [ppm]	Deltam/z [Da]	Activation Type	MS Order	Isolation Interference [%]	Ion Inject Time [ms]	RT [min]	First Scan	Spectrum File	Ions Matched
#VALUE!			3.93	FALSE	F19	1	High	Sequest HT (A2)	Unambiguous	FSAcNcDLIDIAGR	C4(Carbamidomethyl); C6(Carbamidomethyl)	1	C9YLQ8	C9YLQ8	0	2	0.7634	0	1	1	806.367	1611.73	0.37	0.0003	HCD (High Energy Collision Dissociation)	MS2	0	73.58	51.2707	32291	026224_6-1_20240226143737.raw	0/0
#VALUE!			4.09	FALSE	F19	1	High	Sequest HT (A2)	Unambiguous	FSAcNcDLIDIAGR	C4(Carbamidomethyl); C6(Carbamidomethyl)	1	C9YLQ8	C9YLQ8	0	2	0.6822	0	1	1	806.367	1611.73	0.54	0.00043	HCD (High Energy Collision Dissociation)	MS2	0	180.545	52.8733	32729	026224_6-1_20240226143737.raw	0/0
#VALUE!			3.34	FALSE	F19	1	High	Sequest HT (A2)	Unambiguous	FSAcNcDLIDIAGR	C4(Carbamidomethyl); C6(Carbamidomethyl)	1	C9YLQ8	C9YLQ8	0	2	0.7186	0	1	1	806.367	1611.73	0.71	0.00057	HCD (High Energy Collision Dissociation)	MS2	0	177.476	54.6022	33177	026224_6-1_20240226143737.raw	0/0
#VALUE!			3.69	FALSE	F19	1	High	Sequest HT (A2)	Unambiguous	FSAcNcDLIDIAGR	C4(Carbamidomethyl); C6(Carbamidomethyl)	1	C9YLQ8	C9YLQ8	0	2	0.6125	0	1	1	806.365	1611.72	-1.29	-0.00104	HCD (High Energy Collision Dissociation)	MS2	11.7073	25.767	39.1339	24982	026224_6-1_20240226143737.raw	0/0
#VALUE!			3.29	FALSE	F19	1	High	Sequest HT (A2)	Unambiguous	FSAcNcDLIDIAGR	C4(Carbamidomethyl); C6(Carbamidomethyl)	1	C9YLQ8	C9YLQ8	0	2	0.6809	0	1	1	806.366	1611.73	-0.03	-2e-05	HCD (High Energy Collision Dissociation)	MS2	19.9547	300	54.4193	33131	026224_6-1_20240226143737.raw	0/0
#VALUE!			3.45	FALSE	F19	1	High	Sequest HT (A2)	Unambiguous	FSAcNcDLIDIAGR	C4(Carbamidomethyl); C6(Carbamidomethyl)	1	C9YLQ8	C9YLQ8	0	2	0.5942	0	1	1	806.369	1611.73	3.03	0.00244	HCD (High Energy Collision Dissociation)	MS2	1.6885	36.3	38.4374	24338	026224_6-1_20240226143737.raw	0/0
#VALUE!			3.96	FALSE	F19	1	High	Sequest HT (A2)	Unambiguous	FSAcNcDLIDIAGR	C4(Carbamidomethyl); C6(Carbamidomethyl)	1	C9YLQ8	C9YLQ8	0	2	0.6338	0	1	1	806.365	1611.72	-1.03	-0.00083	HCD (High Energy Collision Dissociation)	MS2	4.08729	29.025	28.8126	15483	026224_6-1_20240226143737.raw	0/0
#VALUE!			3.48	FALSE	F19	1	High	Sequest HT (A2)	Unambiguous	FSAcNcDLIDIAGR	C4(Carbamidomethyl); C6(Carbamidomethyl)	1	C9YLQ8	C9YLQ8	0	2	0.6523	0	1	1	806.368	1611.73	1.64	0.00132	HCD (High Energy Collision Dissociation)	MS2	57.7628	30.735	35.4735	21369	026224_6-1_20240226143737.raw	0/0
#VALUE!			3.86	FALSE	F19	1	High	Sequest HT (A2)	Unambiguous	FSAcNcDLIDIAGR	C4(Carbamidomethyl); C6(Carbamidomethyl)	1	C9YLQ8	C9YLQ8	0	2	0.7409	0	1	1	806.368	1611.73	2.09	0.00168	HCD (High Energy Collision Dissociation)	MS2	3.12904	36.3	52.7034	32688	026224_6-1_20240226143737.raw	0/0
#VALUE!			3.71	FALSE	F19	1	High	Sequest HT (A2)	Unambiguous	FSAcNcDLIDIAGR	C4(Carbamidomethyl); C6(Carbamidomethyl)	1	C9YLQ8	C9YLQ8	0	2	0.6873	0	1	1	806.366	1611.72	-0.31	-0.00025	HCD (High Energy Collision Dissociation)	MS2	18.5667	9.182	26.4679	13369	026224_6-1_20240226143737.raw	0/0
#VALUE!			3.55	FALSE	F19	1	High	Sequest HT (A2)	Unambiguous	FSAcNcDLIDIAGR	C4(Carbamidomethyl); C6(Carbamidomethyl)	1	C9YLQ8	C9YLQ8	0	2	0.6254	0	1	1	806.366	1611.72	-0.25	-0.0002	HCD (High Energy Collision Dissociation)	MS2	5.33915	30.495	38.6153	24518	026224_6-1_20240226143737.raw	0/0
#VALUE!			2.97	FALSE	F19	1	High	Sequest HT (A2)	Unambiguous	FSAcNcDLIDIAGR	C4(Carbamidomethyl); C6(Carbamidomethyl)	1	C9YLQ8	C9YLQ8	0	2	0.5253	0	1	1	806.365	1611.72	-1.08	-0.00087	HCD (High Energy Collision Dissociation)	MS2	24.0645	30.495	32.7343	18803	026224_6-1_20240226143737.raw	0/0
#VALUE!			4	FALSE	F19	1	High	Sequest HT (A2)	Unambiguous	FSAcNcDLIDIAGR	C4(Carbamidomethyl); C6(Carbamidomethyl)	1	C9YLQ8	C9YLQ8	0	2	0.5925	0	1	1	806.368	1611.73	1.66	0.00134	HCD (High Energy Collision Dissociation)	MS2	0	1.043	23.9105	10974	026224_6-1_20240226143737.raw	0/0
#VALUE!			3.13	FALSE	F19	1	High	Sequest HT (A2)	Unambiguous	FSAcNcDLIDIAGR	C4(Carbamidomethyl); C6(Carbamidomethyl)	1	C9YLQ8	C9YLQ8	0	3	0.6741	0	1	1	537.913	1611.72	-1.5	-0.00081	HCD (High Energy Collision Dissociation)	MS2	0	14.32	23.468	10738	026224_6-1_20240226143737.raw	0/0
#VALUE!			3.96	FALSE	F19	1	High	Sequest HT (A2)	Unambiguous	FSAcNcDLIDIAGR	C4(Carbamidomethyl); C6(Carbamidomethyl)	1	C9YLQ8	C9YLQ8	0	2	0.6414	0	1	1	806.366	1611.72	-0.88	-0.00071	HCD (High Energy Collision Dissociation)	MS2	0	19.64	36.1013	21920	026224_6-1_20240226143737.raw	0/0
#VALUE!			2.69	FALSE	F19	1	High	Sequest HT (A2)	Unambiguous	FSAcNcDLIDIAGR	C4(Carbamidomethyl); C6(Carbamidomethyl)	1	C9YLQ8	C9YLQ8	0	2	0.6691	0	1	1	806.366	1611.73	0.18	0.00015	HCD (High Energy Collision Dissociation)	MS2	0	300	59.0813	34132	026224_6-1_20240226143737.raw	0/0
#VALUE!			3.69	FALSE	F19	1	High	Sequest HT (A2)	Unambiguous	FSAcNcDLIDIAGR	C4(Carbamidomethyl); C6(Carbamidomethyl)	1	C9YLQ8	C9YLQ8	0	2	0.6477	0	1	1	806.366	1611.72	-0.8	-0.00065	HCD (High Energy Collision Dissociation)	MS2	6.18493	18.762	28.6428	15330	026224_6-1_20240226143737.raw	0/0
#VALUE!			3.51	FALSE	F19	1	High	Sequest HT (A2)	Unambiguous	FSAcNcDLIDIAGR	C4(Carbamidomethyl); C6(Carbamidomethyl)	1	C9YLQ8	C9YLQ8	0	2	0.6553	0	1	1	806.366	1611.73	-0.18	-0.00014	HCD (High Energy Collision Dissociation)	MS2	1.57784	19.997	26.9843	13823	026224_6-1_20240226143737.raw	0/0
#VALUE!			3.6	FALSE	F19	1	High	Sequest HT (A2)	Unambiguous	FSAcNcDLIDIAGR	C4(Carbamidomethyl); C6(Carbamidomethyl)	1	C9YLQ8	C9YLQ8	0	2	0.5861	0	1	1	806.368	1611.73	1.69	0.00136	HCD (High Energy Collision Dissociation)	MS2	26.1623	36.3	36.2203	22042	026224_6-1_20240226143737.raw	0/0
#VALUE!			4.06	FALSE	F19	1	High	Sequest HT (A2)	Unambiguous	FSAcNcDLIDIAGR	C4(Carbamidomethyl); C6(Carbamidomethyl)	1	C9YLQ8	C9YLQ8	0	2	0.6823	0	1	1	806.367	1611.73	0.61	0.00049	HCD (High Energy Collision Dissociation)	MS2	2.53635	18.59	50.0575	31286	026224_6-1_20240226143737.raw	0/0
#VALUE!			3.39	FALSE	F19	1	High	Sequest HT (A2)	Unambiguous	FSAcNcDLIDIAGR	C4(Carbamidomethyl); C6(Carbamidomethyl)	1	C9YLQ8	C9YLQ8	0	2	0.5605	0	1	1	806.366	1611.73	-0.16	-0.00013	HCD (High Energy Collision Dissociation)	MS2	35.6591	19.351	34.5872	20394	026224_6-1_20240226143737.raw	0/0
#VALUE!			3.71	FALSE	F19	1	High	Sequest HT (A2)	Unambiguous	FSAcNcDLIDIAGR	C4(Carbamidomethyl); C6(Carbamidomethyl)	1	C9YLQ8	C9YLQ8	0	2	0.7143	0	1	1	806.366	1611.73	-0.05	-4e-05	HCD (High Energy Collision Dissociation)	MS2	0	0.022	23.4374	10731	026224_6-1_20240226143737.raw	0/0
#VALUE!			3.8	FALSE	F19	1	High	Sequest HT (A2)	Unambiguous	FSAcNcDLIDIAGR	C4(Carbamidomethyl); C6(Carbamidomethyl)	1	C9YLQ8	C9YLQ8	0	2	0.6974	0	1	1	806.366	1611.73	0.21	0.00017	HCD (High Energy Collision Dissociation)	MS2	4.27308	13.466	26.8111	13699	026224_6-1_20240226143737.raw	0/0
#VALUE!			3.81	FALSE	F19	1	High	Sequest HT (A2)	Unambiguous	FSAcNcDLIDIAGR	C4(Carbamidomethyl); C6(Carbamidomethyl)	1	C9YLQ8	C9YLQ8	0	2	0.8163	0	1	1	806.37	1611.73	4.73	0.00381	HCD (High Energy Collision Dissociation)	MS2	2.65149	30.495	41.4333	27116	026224_6-1_20240226143737.raw	0/0
#VALUE!			4.17	FALSE	F19	1	High	Sequest HT (A2)	Unambiguous	FSAcNcDLIDIAGR	C4(Carbamidomethyl); C6(Carbamidomethyl)	1	C9YLQ8	C9YLQ8	0	2	0.7146	0	1	1	806.366	1611.72	-0.76	-0.00061	HCD (High Energy Collision Dissociation)	MS2	0	300	54.246	33085	026224_6-1_20240226143737.raw	0/0
#VALUE!			3.35	FALSE	F19	1	High	Sequest HT (A2)	Unambiguous	FSAcNcDLIDIAGR	C4(Carbamidomethyl); C6(Carbamidomethyl)	1	C9YLQ8	C9YLQ8	0	2	0.6149	0	1	1	806.366	1611.72	-0.65	-0.00053	HCD (High Energy Collision Dissociation)	MS2	25.844	23.069	29.1503	15778	026224_6-1_20240226143737.raw	0/0
#VALUE!			3.56	FALSE	F19	1	High	Sequest HT (A2)	Unambiguous	FSAcNcDLIDIAGR	C4(Carbamidomethyl); C6(Carbamidomethyl)	1	C9YLQ8	C9YLQ8	0	2	0.7107	0	1	1	806.366	1611.72	-0.53	-0.00043	HCD (High Energy Collision Dissociation)	MS2	61.106	3.666	26.1402	13044	026224_6-1_20240226143737.raw	0/0
#VALUE!			3.93	FALSE	F19	1	High	Sequest HT (A2)	Unambiguous	FSAcNcDLIDIAGR	C4(Carbamidomethyl); C6(Carbamidomethyl)	1	C9YLQ8	C9YLQ8	0	2	0.6539	0	1	1	806.367	1611.73	0.34	0.00027	HCD (High Energy Collision Dissociation)	MS2	4.8606	18.59	41.4113	27094	026224_6-1_20240226143737.raw	0/0
#VALUE!			2.23	FALSE	F19	1	High	Sequest HT (A2)	Unambiguous	FSAcNcDLIDIAGR	C4(Carbamidomethyl); C6(Carbamidomethyl)	1	C9YLQ8	C9YLQ8	0	2	0.5695	0	1	1	806.365	1611.72	-1.56	-0.00126	HCD (High Energy Collision Dissociation)	MS2	19.6427	118.874	58.9119	34101	026224_6-1_20240226143737.raw	0/0
#VALUE!			3.98	FALSE	F19	1	High	Sequest HT (A2)	Unambiguous	FSAcNcDLIDIAGR	C4(Carbamidomethyl); C6(Carbamidomethyl)	1	C9YLQ8	C9YLQ8	0	2	0.6457	0	1	1	806.367	1611.73	0.81	0.00066	HCD (High Energy Collision Dissociation)	MS2	3.91935	2.761	24.0487	11100	026224_6-1_20240226143737.raw	0/0
#VALUE!			3.59	FALSE	F19	1	High	Sequest HT (A2)	Unambiguous	FSAcNcDLIDIAGR	C4(Carbamidomethyl); C6(Carbamidomethyl)	1	C9YLQ8	C9YLQ8	0	2	0.6546	0	1	1	806.366	1611.73	-0.23	-0.00018	HCD (High Energy Collision Dissociation)	MS2	3.19947	20.594	36.5758	22389	026224_6-1_20240226143737.raw	0/0
#VALUE!			2.06	FALSE	F19	1	High	Sequest HT (A2)	Unambiguous	FSAcNcDLIDIAGR	C4(Carbamidomethyl); C6(Carbamidomethyl)	1	C9YLQ8	C9YLQ8	0	2	0.5777	0	1	1	806.366	1611.72	-0.68	-0.00055	HCD (High Energy Collision Dissociation)	MS2	54.7021	39.699	43.5204	28476	026224_6-1_20240226143737.raw	0/0
#VALUE!			3.71	FALSE	F19	1	High	Sequest HT (A2)	Unambiguous	FSAcNcDLIDIAGR	C4(Carbamidomethyl); C6(Carbamidomethyl)	1	C9YLQ8	C9YLQ8	0	2	0.6954	0	1	1	806.366	1611.72	-0.55	-0.00044	HCD (High Energy Collision Dissociation)	MS2	0	300	52.6328	32672	026224_6-1_20240226143737.raw	0/0
#VALUE!			3.46	FALSE	F19	1	High	Sequest HT (A2)	Unambiguous	FSAcNcDLIDIAGR	C4(Carbamidomethyl); C6(Carbamidomethyl)	1	C9YLQ8	C9YLQ8	0	2	0.6532	0	1	1	806.366	1611.73	-0.01	-1e-05	HCD (High Energy Collision Dissociation)	MS2	6.46641	18.59	33.6097	19764	026224_6-1_20240226143737.raw	0/0
#VALUE!			3.82	FALSE	F19	1	High	Sequest HT (A2)	Unambiguous	FSAcNcDLIDIAGR	C4(Carbamidomethyl); C6(Carbamidomethyl)	1	C9YLQ8	C9YLQ8	0	2	0.6309	0	1	1	806.366	1611.73	-0.05	-4e-05	HCD (High Energy Collision Dissociation)	MS2	6.4196	18.59	28.4723	15188	026224_6-1_20240226143737.raw	0/0
#VALUE!			3.74	FALSE	F19	1	High	Sequest HT (A2)	Unambiguous	FSAcNcDLIDIAGR	C4(Carbamidomethyl); C6(Carbamidomethyl)	1	C9YLQ8	C9YLQ8	0	2	0.623	0	1	1	806.365	1611.72	-1.37	-0.00111	HCD (High Energy Collision Dissociation)	MS2	6.56117	20.346	39.9888	25793	026224_6-1_20240226143737.raw	0/0
#VALUE!			2.23	FALSE	F19	1	High	Sequest HT (A2)	Unambiguous	FSAcNcDLIDIAGR	C4(Carbamidomethyl); C6(Carbamidomethyl)	1	C9YLQ8	C9YLQ8	0	2	0.6592	0	1	1	806.369	1611.73	3.13	0.00252	HCD (High Energy Collision Dissociation)	MS2	24.3502	300	58.4358	34003	026224_6-1_20240226143737.raw	0/0
#VALUE!			3.54	FALSE	F19	1	High	Sequest HT (A2)	Unambiguous	FSAcNcDLIDIAGR	C4(Carbamidomethyl); C6(Carbamidomethyl)	1	C9YLQ8	C9YLQ8	0	2	0.6469	0	1	1	806.366	1611.72	-0.61	-0.00049	HCD (High Energy Collision Dissociation)	MS2	9.96914	18.59	37.6823	23543	026224_6-1_20240226143737.raw	0/0
#VALUE!			3.75	FALSE	F19	1	High	Sequest HT (A2)	Unambiguous	FSAcNcDLIDIAGR	C4(Carbamidomethyl); C6(Carbamidomethyl)	1	C9YLQ8	C9YLQ8	0	2	0.624	0	1	1	806.365	1611.72	-1.74	-0.0014	HCD (High Energy Collision Dissociation)	MS2	0	48.192	40.6501	26414	026224_6-1_20240226143737.raw	0/0
#VALUE!			3.66	FALSE	F19	1	High	Sequest HT (A2)	Unambiguous	FSAcNcDLIDIAGR	C4(Carbamidomethyl); C6(Carbamidomethyl)	1	C9YLQ8	C9YLQ8	0	2	0.6311	0	1	1	806.366	1611.73	0.19	0.00015	HCD (High Energy Collision Dissociation)	MS2	1.64791	16.756	49.8817	31101	026224_6-1_20240226143737.raw	0/0
#VALUE!			3.93	FALSE	F19	1	High	Sequest HT (A2)	Unambiguous	FSAcNcDLIDIAGR	C4(Carbamidomethyl); C6(Carbamidomethyl)	1	C9YLQ8	C9YLQ8	0	2	0.5115	0	1	1	806.366	1611.73	-0.18	-0.00014	HCD (High Energy Collision Dissociation)	MS2	0	180.545	53.0455	32774	026224_6-1_20240226143737.raw	0/0
#VALUE!			3.59	FALSE	F19	1	High	Sequest HT (A2)	Unambiguous	FSAcNcDLIDIAGR	C4(Carbamidomethyl); C6(Carbamidomethyl)	1	C9YLQ8	C9YLQ8	0	2	0.6852	0	1	1	806.366	1611.72	-0.66	-0.00053	HCD (High Energy Collision Dissociation)	MS2	0	177.485	54.0744	33050	026224_6-1_20240226143737.raw	0/0
#VALUE!			3.74	FALSE	F19	1	High	Sequest HT (A2)	Unambiguous	FSAcNcDLIDIAGR	C4(Carbamidomethyl); C6(Carbamidomethyl)	1	C9YLQ8	C9YLQ8	0	2	0.6631	0	1	1	806.367	1611.73	0.61	0.00049	HCD (High Energy Collision Dissociation)	MS2	0.17462	1.685	23.7832	10879	026224_6-1_20240226143737.raw	0/0
#VALUE!			3.1	FALSE	F19	1	High	Sequest HT (A2)	Unambiguous	FSAcNcDLIDIAGR	C4(Carbamidomethyl); C6(Carbamidomethyl)	1	C9YLQ8	C9YLQ8	0	2	0.5	0	1	1	806.366	1611.73	0.08	7e-05	HCD (High Energy Collision Dissociation)	MS2	0.50735	0.459	23.7025	10823	026224_6-1_20240226143737.raw	0/0
#VALUE!			4.08	FALSE	F19	1	High	Sequest HT (A2)	Unambiguous	FSAcNcDLIDIAGR	C4(Carbamidomethyl); C6(Carbamidomethyl)	1	C9YLQ8	C9YLQ8	0	2	0.6422	0	1	1	806.366	1611.73	0.18	0.00015	HCD (High Energy Collision Dissociation)	MS2	10.2782	18.59	28.3022	15019	026224_6-1_20240226143737.raw	0/0
#VALUE!			3.63	FALSE	F19	1	High	Sequest HT (A2)	Unambiguous	FSAcNcDLIDIAGR	C4(Carbamidomethyl); C6(Carbamidomethyl)	1	C9YLQ8	C9YLQ8	0	2	0.6501	0	1	1	806.366	1611.73	-0.17	-0.00014	HCD (High Energy Collision Dissociation)	MS2	7.9	19.351	26.6378	13501	026224_6-1_20240226143737.raw	0/0
#VALUE!			3.88	FALSE	F19	1	High	Sequest HT (A2)	Unambiguous	FSAcNcDLIDIAGR	C4(Carbamidomethyl); C6(Carbamidomethyl)	1	C9YLQ8	C9YLQ8	0	2	0.7732	0	1	1	806.367	1611.73	0.36	0.00029	HCD (High Energy Collision Dissociation)	MS2	0	177.485	52.2936	32590	026224_6-1_20240226143737.raw	0/0
#VALUE!			3.8	FALSE	F19	1	High	Sequest HT (A2)	Unambiguous	FSAcNcDLIDIAGR	C4(Carbamidomethyl); C6(Carbamidomethyl)	1	C9YLQ8	C9YLQ8	0	2	0.6658	0	1	1	806.366	1611.73	0.17	0.00013	HCD (High Energy Collision Dissociation)	MS2	0.102152	0.096	23.6089	10782	026224_6-1_20240226143737.raw	0/0
#VALUE!			3.68	FALSE	F19	1	High	Sequest HT (A2)	Unambiguous	FSAcNcDLIDIAGR	C4(Carbamidomethyl); C6(Carbamidomethyl)	1	C9YLQ8	C9YLQ8	0	2	0.6658	0	1	1	806.366	1611.72	-0.73	-0.00058	HCD (High Energy Collision Dissociation)	MS2	0	19.336	27.9521	14712	026224_6-1_20240226143737.raw	0/0
#VALUE!			3.19	FALSE	F19	1	High	Sequest HT (A2)	Unambiguous	FSAcNcDLIDIAGR	C4(Carbamidomethyl); C6(Carbamidomethyl)	1	C9YLQ8	C9YLQ8	0	2	0.7649	0	1	1	806.366	1611.73	0.16	0.00013	HCD (High Energy Collision Dissociation)	MS2	0	300	57.9768	33912	026224_6-1_20240226143737.raw	0/0
#VALUE!			3.92	FALSE	F19	1	High	Sequest HT (A2)	Unambiguous	FSAcNcDLIDIAGR	C4(Carbamidomethyl); C6(Carbamidomethyl)	1	C9YLQ8	C9YLQ8	0	2	0.6352	0	1	1	806.366	1611.73	-0.12	-0.0001	HCD (High Energy Collision Dissociation)	MS2	4.15565	30.495	42.6423	27997	026224_6-1_20240226143737.raw	0/0
#VALUE!			3.91	FALSE	F19	1	High	Sequest HT (A2)	Unambiguous	FSAcNcDLIDIAGR	C4(Carbamidomethyl); C6(Carbamidomethyl)	1	C9YLQ8	C9YLQ8	0	2	0.6547	0	1	1	806.366	1611.72	-0.28	-0.00023	HCD (High Energy Collision Dissociation)	MS2	13.6322	23.485	38.9638	24856	026224_6-1_20240226143737.raw	0/0
#VALUE!			3.46	FALSE	F19	1	High	Sequest HT (A2)	Unambiguous	FSAcNcDLIDIAGR	C4(Carbamidomethyl); C6(Carbamidomethyl)	1	C9YLQ8	C9YLQ8	0	2	0.6994	0	1	1	806.366	1611.73	0.11	9e-05	HCD (High Energy Collision Dissociation)	MS2	6.67397	20.756	39.5424	25364	026224_6-1_20240226143737.raw	0/0
#VALUE!			3.81	FALSE	F19	1	High	Sequest HT (A2)	Unambiguous	FSAcNcDLIDIAGR	C4(Carbamidomethyl); C6(Carbamidomethyl)	1	C9YLQ8	C9YLQ8	0	2	0.6693	0	1	1	806.366	1611.73	0.03	3e-05	HCD (High Energy Collision Dissociation)	MS2	3.18509	21.116	27.7798	14589	026224_6-1_20240226143737.raw	0/0
#VALUE!			4.18	FALSE	F19	1	High	Sequest HT (A2)	Unambiguous	FSAcNcDLIDIAGR	C4(Carbamidomethyl); C6(Carbamidomethyl)	1	C9YLQ8	C9YLQ8	0	2	0.6603	0	1	1	806.367	1611.73	0.91	0.00073	HCD (High Energy Collision Dissociation)	MS2	0	300	53.7295	32956	026224_6-1_20240226143737.raw	0/0
#VALUE!			3.77	FALSE	F19	1	High	Sequest HT (A2)	Unambiguous	FSAcNcDLIDIAGR	C4(Carbamidomethyl); C6(Carbamidomethyl)	1	C9YLQ8	C9YLQ8	0	2	0.5862	0	1	1	806.366	1611.73	0.11	9e-05	HCD (High Energy Collision Dissociation)	MS2	0	3.853	24.3465	11354	026224_6-1_20240226143737.raw	0/0
#VALUE!			3.7	FALSE	F19	1	High	Sequest HT (A2)	Unambiguous	FSAcNcDLIDIAGR	C4(Carbamidomethyl); C6(Carbamidomethyl)	1	C9YLQ8	C9YLQ8	0	2	0.6486	0	1	1	806.367	1611.73	0.26	0.00021	HCD (High Energy Collision Dissociation)	MS2	22.2615	18.59	29.6673	16249	026224_6-1_20240226143737.raw	0/0
#VALUE!			4.13	FALSE	F19	1	High	Sequest HT (A2)	Unambiguous	FSAcNcDLIDIAGR	C4(Carbamidomethyl); C6(Carbamidomethyl)	1	C9YLQ8	C9YLQ8	0	2	0.5908	0	1	1	806.366	1611.72	-0.52	-0.00042	HCD (High Energy Collision Dissociation)	MS2	62.5425	38.281	22.5058	10292	026224_6-1_20240226143737.raw	0/0
#VALUE!			3.26	FALSE	F19	1	High	Sequest HT (A2)	Unambiguous	FSAcNcDLIDIAGR	C4(Carbamidomethyl); C6(Carbamidomethyl)	1	C9YLQ8	C9YLQ8	0	2	0.6043	0	1	1	806.367	1611.73	0.82	0.00066	HCD (High Energy Collision Dissociation)	MS2	55.5191	36.3	32.5617	18626	026224_6-1_20240226143737.raw	0/0
#VALUE!			3.02	FALSE	F19	1	High	Sequest HT (A2)	Unambiguous	FSAcNcDLIDIAGR	C4(Carbamidomethyl); C6(Carbamidomethyl)	1	C9YLQ8	C9YLQ8	0	2	0.6821	0	1	1	806.366	1611.72	-0.41	-0.00033	HCD (High Energy Collision Dissociation)	MS2	51.3203	177.476	55.3046	33351	026224_6-1_20240226143737.raw	0/0
#VALUE!			3.59	FALSE	F19	1	High	Sequest HT (A2)	Unambiguous	FSAcNcDLIDIAGR	C4(Carbamidomethyl); C6(Carbamidomethyl)	1	C9YLQ8	C9YLQ8	0	2	0.6574	0	1	1	806.366	1611.73	0.06	5e-05	HCD (High Energy Collision Dissociation)	MS2	0	300	53.3853	32869	026224_6-1_20240226143737.raw	0/0
#VALUE!			3.65	FALSE	F19	1	High	Sequest HT (A2)	Unambiguous	FSAcNcDLIDIAGR	C4(Carbamidomethyl); C6(Carbamidomethyl)	1	C9YLQ8	C9YLQ8	0	2	0.8795	0	1	1	806.367	1611.73	0.51	0.00041	HCD (High Energy Collision Dissociation)	MS2	17.7187	300	55.1287	33311	026224_6-1_20240226143737.raw	0/0
#VALUE!			3.53	FALSE	F19	1	High	Sequest HT (A2)	Unambiguous	FSAcNcDLIDIAGR	C4(Carbamidomethyl); C6(Carbamidomethyl)	1	C9YLQ8	C9YLQ8	0	2	0.5524	0	1	1	806.367	1611.73	0.6	0.00048	HCD (High Energy Collision Dissociation)	MS2	61.858	143.531	34.3598	20195	026224_6-1_20240226143737.raw	0/0
#VALUE!			3.28	FALSE	F19	1	High	Sequest HT (A2)	Unambiguous	FSAcNcDLIDIAGR	C4(Carbamidomethyl); C6(Carbamidomethyl)	1	C9YLQ8	C9YLQ8	0	2	0.6189	0	1	1	806.366	1611.72	-0.97	-0.00078	HCD (High Energy Collision Dissociation)	MS2	4.78733	18.976	37.5034	23339	026224_6-1_20240226143737.raw	0/0
#VALUE!			4.08	FALSE	F19	1	High	Sequest HT (A2)	Unambiguous	FSAcNcDLIDIAGR	C4(Carbamidomethyl); C6(Carbamidomethyl)	1	C9YLQ8	C9YLQ8	0	2	0.6495	0	1	1	806.366	1611.72	-0.47	-0.00038	HCD (High Energy Collision Dissociation)	MS2	2.336	19.431	49.7101	30942	026224_6-1_20240226143737.raw	0/0
#VALUE!			3.88	FALSE	F19	1	High	Sequest HT (A2)	Unambiguous	FSAcNcDLIDIAGR	C4(Carbamidomethyl); C6(Carbamidomethyl)	1	C9YLQ8	C9YLQ8	0	2	0.7036	0	1	1	806.366	1611.73	0.03	3e-05	HCD (High Energy Collision Dissociation)	MS2	1.08235	5.001	24.3632	11375	026224_6-1_20240226143737.raw	0/0
#VALUE!			3.62	FALSE	F19	1	High	Sequest HT (A2)	Unambiguous	FSAcNcDLIDIAGR	C4(Carbamidomethyl); C6(Carbamidomethyl)	1	C9YLQ8	C9YLQ8	0	2	0.6326	0	1	1	806.368	1611.73	1.8	0.00145	HCD (High Energy Collision Dissociation)	MS2	5.85228	30.495	40.0843	25877	026224_6-1_20240226143737.raw	0/0
#VALUE!			3.44	FALSE	F19	1	High	Sequest HT (A2)	Unambiguous	FSAcNcDLIDIAGR	C4(Carbamidomethyl); C6(Carbamidomethyl)	1	C9YLQ8	C9YLQ8	0	2	0.6163	0	1	1	806.366	1611.73	0.03	2e-05	HCD (High Energy Collision Dissociation)	MS2	4.3978	20.372	29.3217	15941	026224_6-1_20240226143737.raw	0/0
#VALUE!			3.26	FALSE	F19	1	High	Sequest HT (A2)	Unambiguous	FSAcNcDLIDIAGR	C4(Carbamidomethyl); C6(Carbamidomethyl)	1	C9YLQ8	C9YLQ8	0	2	0.684	0	1	1	806.365	1611.72	-2.24	-0.0018	HCD (High Energy Collision Dissociation)	MS2	13.3678	30.51	42.8281	28125	026224_6-1_20240226143737.raw	0/0
#VALUE!			3.51	FALSE	F19	1	High	Sequest HT (A2)	Unambiguous	FSAcNcDLIDIAGR	C4(Carbamidomethyl); C6(Carbamidomethyl)	1	C9YLQ8	C9YLQ8	0	2	0.5897	0	1	1	806.367	1611.73	0.49	0.00039	HCD (High Energy Collision Dissociation)	MS2	9.32492	36.3	40.3053	26103	026224_6-1_20240226143737.raw	0/0
#VALUE!			3.13	FALSE	F19	1	High	Sequest HT (A2)	Unambiguous	FSAcNcDLIDIAGR	C4(Carbamidomethyl); C6(Carbamidomethyl)	1	C9YLQ8	C9YLQ8	0	2	0.8498	0	1	1	806.366	1611.73	0.03	2e-05	HCD (High Energy Collision Dissociation)	MS2	0	108.914	55.4784	33390	026224_6-1_20240226143737.raw	0/0
#VALUE!			3.33	FALSE	F19	1	High	Sequest HT (A2)	Unambiguous	FSAcNcDLIDIAGR	C4(Carbamidomethyl); C6(Carbamidomethyl)	1	C9YLQ8	C9YLQ8	0	2	0.5796	0	1	1	806.366	1611.72	-1	-0.0008	HCD (High Energy Collision Dissociation)	MS2	53.3288	30.495	33.2581	19374	026224_6-1_20240226143737.raw	0/0
#VALUE!			3.76	FALSE	F19	1	High	Sequest HT (A2)	Unambiguous	FSAcNcDLIDIAGR	C4(Carbamidomethyl); C6(Carbamidomethyl)	1	C9YLQ8	C9YLQ8	0	2	0.5957	0	1	1	806.367	1611.73	1.36	0.0011	HCD (High Energy Collision Dissociation)	MS2	0	76.634	22.748	10432	026224_6-1_20240226143737.raw	0/0
#VALUE!			3.17	FALSE	F19	1	High	Sequest HT (A2)	Unambiguous	FSAcNcDLIDIAGR	C4(Carbamidomethyl); C6(Carbamidomethyl)	1	C9YLQ8	C9YLQ8	0	2	0.6025	0	1	1	806.365	1611.72	-1.06	-0.00085	HCD (High Energy Collision Dissociation)	MS2	0	36.3	22.6896	10393	026224_6-1_20240226143737.raw	0/0
#VALUE!			3.53	FALSE	F19	1	High	Sequest HT (A2)	Unambiguous	FSAcNcDLIDIAGR	C4(Carbamidomethyl); C6(Carbamidomethyl)	1	C9YLQ8	C9YLQ8	0	2	0.6091	0	1	1	806.366	1611.73	0.19	0.00015	HCD (High Energy Collision Dissociation)	MS2	0	65.402	35.9123	21759	026224_6-1_20240226143737.raw	0/0
#VALUE!			3.55	FALSE	F19	1	High	Sequest HT (A2)	Unambiguous	FSAcNcDLIDIAGR	C4(Carbamidomethyl); C6(Carbamidomethyl)	1	C9YLQ8	C9YLQ8	0	2	0.6845	0	1	1	806.367	1611.73	0.41	0.00033	HCD (High Energy Collision Dissociation)	MS2	36.254	11.396	25.6483	12610	026224_6-1_20240226143737.raw	0/0
#VALUE!			2.76	FALSE	F19	1	High	Sequest HT (A2)	Unambiguous	FSAcNcDLIDIAGR	C4(Carbamidomethyl); C6(Carbamidomethyl)	1	C9YLQ8	C9YLQ8	0	2	0.6159	0	1	1	806.368	1611.73	1.53	0.00123	HCD (High Energy Collision Dissociation)	MS2	39.8393	300	58.1647	33946	026224_6-1_20240226143737.raw	0/0
#VALUE!			3.55	FALSE	F19	1	High	Sequest HT (A2)	Unambiguous	FSAcNcDLIDIAGR	C4(Carbamidomethyl); C6(Carbamidomethyl)	1	C9YLQ8	C9YLQ8	0	2	0.6761	0	1	1	806.368	1611.73	2.04	0.00165	HCD (High Energy Collision Dissociation)	MS2	11.3927	36.3	36.6633	22487	026224_6-1_20240226143737.raw	0/0
#VALUE!			3.57	FALSE	F19	1	High	Sequest HT (A2)	Unambiguous	FSAcNcDLIDIAGR	C4(Carbamidomethyl); C6(Carbamidomethyl)	1	C9YLQ8	C9YLQ8	0	2	0.6331	0	1	1	806.367	1611.73	0.22	0.00017	HCD (High Energy Collision Dissociation)	MS2	0.765799	24.451	50.5628	31738	026224_6-1_20240226143737.raw	0/0
#VALUE!			3.57	FALSE	F19	1	High	Sequest HT (A2)	Unambiguous	FSAcNcDLIDIAGR	C4(Carbamidomethyl); C6(Carbamidomethyl)	1	C9YLQ8	C9YLQ8	0	2	0.6583	0	1	1	806.366	1611.73	0.02	1e-05	HCD (High Energy Collision Dissociation)	MS2	4.84546	18.59	39.7124	25517	026224_6-1_20240226143737.raw	0/0
#VALUE!			3.61	FALSE	F19	1	High	Sequest HT (A2)	Unambiguous	FSAcNcDLIDIAGR	C4(Carbamidomethyl); C6(Carbamidomethyl)	1	C9YLQ8	C9YLQ8	0	2	0.626	0	1	1	806.367	1611.73	0.42	0.00034	HCD (High Energy Collision Dissociation)	MS2	7.46227	18.59	27.4376	14276	026224_6-1_20240226143737.raw	0/0
#VALUE!			3.93	FALSE	F19	1	High	Sequest HT (A2)	Unambiguous	FSAcNcDLIDIAGR	C4(Carbamidomethyl); C6(Carbamidomethyl)	1	C9YLQ8	C9YLQ8	0	2	0.7226	0	1	1	806.367	1611.73	1.04	0.00084	HCD (High Energy Collision Dissociation)	MS2	8.00168	18.674	39.3712	25212	026224_6-1_20240226143737.raw	0/0
#VALUE!			4.01	FALSE	F19	1	High	Sequest HT (A2)	Unambiguous	FSAcNcDLIDIAGR	C4(Carbamidomethyl); C6(Carbamidomethyl)	1	C9YLQ8	C9YLQ8	0	2	0.6783	0	1	1	806.366	1611.72	-0.65	-0.00053	HCD (High Energy Collision Dissociation)	MS2	0	300	53.5571	32907	026224_6-1_20240226143737.raw	0/0
#VALUE!			4.16	FALSE	F19	1	High	Sequest HT (A2)	Unambiguous	FSAcNcDLIDIAGR	C4(Carbamidomethyl); C6(Carbamidomethyl)	1	C9YLQ8	C9YLQ8	0	2	0.6923	0	1	1	806.366	1611.73	-0.02	-1e-05	HCD (High Energy Collision Dissociation)	MS2	1.2487	278.703	51.95	32497	026224_6-1_20240226143737.raw	0/0
#VALUE!			3.36	FALSE	F19	1	High	Sequest HT (A2)	Unambiguous	FSAcNcDLIDIAGR	C4(Carbamidomethyl); C6(Carbamidomethyl)	1	C9YLQ8	C9YLQ8	0	2	0.6637	0	1	1	806.368	1611.73	1.93	0.00156	HCD (High Energy Collision Dissociation)	MS2	16.0075	30.72	27.6107	14447	026224_6-1_20240226143737.raw	0/0
#VALUE!			4.01	FALSE	F19	1	High	Sequest HT (A2)	Unambiguous	FSAcNcDLIDIAGR	C4(Carbamidomethyl); C6(Carbamidomethyl)	1	C9YLQ8	C9YLQ8	0	2	0.6733	0	1	1	806.367	1611.73	0.25	0.0002	HCD (High Energy Collision Dissociation)	MS2	2.07104	158.473	52.1218	32536	026224_6-1_20240226143737.raw	0/0
#VALUE!			3.29	FALSE	F19	1	High	Sequest HT (A2)	Unambiguous	FSAcNcDLIDIAGR	C4(Carbamidomethyl); C6(Carbamidomethyl)	1	C9YLQ8	C9YLQ8	0	2	0.7599	0	1	1	806.367	1611.73	0.25	0.0002	HCD (High Energy Collision Dissociation)	MS2	0	300	58.6693	34049	026224_6-1_20240226143737.raw	0/0
#VALUE!			3.56	FALSE	F19	1	High	Sequest HT (A2)	Unambiguous	FSAcNcDLIDIAGR	C4(Carbamidomethyl); C6(Carbamidomethyl)	1	C9YLQ8	C9YLQ8	0	2	0.6124	0	1	1	806.366	1611.73	-0.02	-2e-05	HCD (High Energy Collision Dissociation)	MS2	12.7293	47.301	35.1125	20984	026224_6-1_20240226143737.raw	0/0
#VALUE!			3.92	FALSE	F19	1	High	Sequest HT (A2)	Unambiguous	FSAcNcDLIDIAGR	C4(Carbamidomethyl); C6(Carbamidomethyl)	1	C9YLQ8	C9YLQ8	0	2	0.676	0	1	1	806.367	1611.73	0.25	0.0002	HCD (High Energy Collision Dissociation)	MS2	0	165.943	51.7767	32452	026224_6-1_20240226143737.raw	0/0
#VALUE!			3.58	FALSE	F19	1	High	Sequest HT (A2)	Unambiguous	FSAcNcDLIDIAGR	C4(Carbamidomethyl); C6(Carbamidomethyl)	1	C9YLQ8	C9YLQ8	0	2	0.6816	0	1	1	806.367	1611.73	0.47	0.00038	HCD (High Energy Collision Dissociation)	MS2	12.6792	17.08	25.8197	12784	026224_6-1_20240226143737.raw	0/0
#VALUE!			3.39	FALSE	F19	1	High	Sequest HT (A2)	Unambiguous	FSAcNcDLIDIAGR	C4(Carbamidomethyl); C6(Carbamidomethyl)	1	C9YLQ8	C9YLQ8	0	2	0.6283	0	1	1	806.366	1611.73	-0.17	-0.00013	HCD (High Energy Collision Dissociation)	MS2	15.2201	18.59	32.9088	18996	026224_6-1_20240226143737.raw	0/0
#VALUE!			3.3	FALSE	F19	1	High	Sequest HT (A2)	Unambiguous	FSAcNcDLIDIAGR	C4(Carbamidomethyl); C6(Carbamidomethyl)	1	C9YLQ8	C9YLQ8	0	2	0.5879	0	1	1	806.367	1611.73	0.35	0.00028	HCD (High Energy Collision Dissociation)	MS2	6.32756	18.59	37.0112	22864	026224_6-1_20240226143737.raw	0/0
#VALUE!			3.67	FALSE	F19	1	High	Sequest HT (A2)	Unambiguous	FSAcNcDLIDIAGR	C4(Carbamidomethyl); C6(Carbamidomethyl)	1	C9YLQ8	C9YLQ8	0	2	0.6294	0	1	1	806.366	1611.73	0.18	0.00015	HCD (High Energy Collision Dissociation)	MS2	13.8708	21.236	29.4936	16102	026224_6-1_20240226143737.raw	0/0
#VALUE!			3.67	FALSE	F19	1	High	Sequest HT (A2)	Unambiguous	FSAcNcDLIDIAGR	C4(Carbamidomethyl); C6(Carbamidomethyl)	1	C9YLQ8	C9YLQ8	0	2	0.6131	0	1	1	806.367	1611.73	0.88	0.00071	HCD (High Energy Collision Dissociation)	MS2	20.1313	27.735	27.2666	14105	026224_6-1_20240226143737.raw	0/0
#VALUE!			3.92	FALSE	F19	1	High	Sequest HT (A2)	Unambiguous	FSAcNcDLIDIAGR	C4(Carbamidomethyl); C6(Carbamidomethyl)	1	C9YLQ8	C9YLQ8	0	2	0.602	0	1	1	806.365	1611.72	-1.93	-0.00155	HCD (High Energy Collision Dissociation)	MS2	0	67.476	41.2915	27004	026224_6-1_20240226143737.raw	0/0
#VALUE!			3.63	FALSE	F19	1	High	Sequest HT (A2)	Unambiguous	FSAcNcDLIDIAGR	C4(Carbamidomethyl); C6(Carbamidomethyl)	1	C9YLQ8	C9YLQ8	0	2	0.6143	0	1	1	806.366	1611.73	-0.02	-1e-05	HCD (High Energy Collision Dissociation)	MS2	10.1014	18.59	34.9429	20804	026224_6-1_20240226143737.raw	0/0
#VALUE!			3.36	FALSE	F19	1	High	Sequest HT (A2)	Unambiguous	FSAcNcDLIDIAGR	C4(Carbamidomethyl); C6(Carbamidomethyl)	1	C9YLQ8	C9YLQ8	0	2	0.6429	0	1	1	806.366	1611.72	-0.29	-0.00024	HCD (High Energy Collision Dissociation)	MS2	5.10388	36.3	38.3457	24241	026224_6-1_20240226143737.raw	0/0
#VALUE!			3.63	FALSE	F19	1	High	Sequest HT (A2)	Unambiguous	FSAcNcDLIDIAGR	C4(Carbamidomethyl); C6(Carbamidomethyl)	1	C9YLQ8	C9YLQ8	0	2	0.8072	0	1	1	806.37	1611.73	4.18	0.00337	HCD (High Energy Collision Dissociation)	MS2	6.92746	36.3	40.5072	26294	026224_6-1_20240226143737.raw	0/0
#VALUE!			2.98	FALSE	F19	1	High	Sequest HT (A2)	Unambiguous	FSAcNcDLIDIAGR	C4(Carbamidomethyl); C6(Carbamidomethyl)	1	C9YLQ8	C9YLQ8	0	2	0.6074	0	1	1	806.366	1611.72	-0.61	-0.00049	HCD (High Energy Collision Dissociation)	MS2	0	300	57.3981	33792	026224_6-1_20240226143737.raw	0/0
#VALUE!			3.54	FALSE	F19	1	High	Sequest HT (A2)	Unambiguous	FSAcNcDLIDIAGR	C4(Carbamidomethyl); C6(Carbamidomethyl)	1	C9YLQ8	C9YLQ8	0	2	0.6751	0	1	1	806.364	1611.72	-2.29	-0.00184	HCD (High Energy Collision Dissociation)	MS2	11.9859	20.295	40.9209	26674	026224_6-1_20240226143737.raw	0/0
#VALUE!			3.49	FALSE	F19	1	High	Sequest HT (A2)	Unambiguous	FSAcNcDLIDIAGR	C4(Carbamidomethyl); C6(Carbamidomethyl)	1	C9YLQ8	C9YLQ8	0	2	0.6218	0	1	1	806.366	1611.73	-0.02	-2e-05	HCD (High Energy Collision Dissociation)	MS2	23.7185	18.59	32.0375	18115	026224_6-1_20240226143737.raw	0/0
#VALUE!			3.58	FALSE	F19	1	High	Sequest HT (A2)	Unambiguous	FSAcNcDLIDIAGR	C4(Carbamidomethyl); C6(Carbamidomethyl)	1	C9YLQ8	C9YLQ8	0	2	0.6564	0	1	1	806.366	1611.73	0.13	0.00011	HCD (High Energy Collision Dissociation)	MS2	15.2359	29.445	32.3861	18445	026224_6-1_20240226143737.raw	0/0
#VALUE!			3.67	FALSE	F19	1	High	Sequest HT (A2)	Unambiguous	FSAcNcDLIDIAGR	C4(Carbamidomethyl); C6(Carbamidomethyl)	1	C9YLQ8	C9YLQ8	0	2	0.6512	0	1	1	806.366	1611.72	-0.36	-0.00029	HCD (High Energy Collision Dissociation)	MS2	1.93312	18.59	42.0312	27621	026224_6-1_20240226143737.raw	0/0
#VALUE!			3.89	FALSE	F19	1	High	Sequest HT (A2)	Unambiguous	FSAcNcDLIDIAGR	C4(Carbamidomethyl); C6(Carbamidomethyl)	1	C9YLQ8	C9YLQ8	0	2	0.6221	0	1	1	806.365	1611.72	-1.39	-0.00112	HCD (High Energy Collision Dissociation)	MS2	0	27.281	35.4528	21349	026224_6-1_20240226143737.raw	0/0
#VALUE!			2.88	FALSE	F19	1	High	Sequest HT (A2)	Unambiguous	FSAcNcDLIDIAGR	C4(Carbamidomethyl); C6(Carbamidomethyl)	1	C9YLQ8	C9YLQ8	0	2	0.809	0	1	1	806.366	1611.73	-0.08	-6e-05	HCD (High Energy Collision Dissociation)	MS2	59.713	183.11	56.2415	33551	026224_6-1_20240226143737.raw	0/0
#VALUE!			3.73	FALSE	F19	1	High	Sequest HT (A2)	Unambiguous	FSAcNcDLIDIAGR	C4(Carbamidomethyl); C6(Carbamidomethyl)	1	C9YLQ8	C9YLQ8	0	2	0.6381	0	1	1	806.366	1611.72	-0.33	-0.00026	HCD (High Energy Collision Dissociation)	MS2	3.96047	19.471	35.282	21151	026224_6-1_20240226143737.raw	0/0
#VALUE!			2.99	FALSE	F19	1	High	Sequest HT (A2)	Unambiguous	FSAcNcDLIDIAGR	C4(Carbamidomethyl); C6(Carbamidomethyl)	1	C9YLQ8	C9YLQ8	0	2	0.6388	0	1	1	806.366	1611.72	-0.3	-0.00024	HCD (High Energy Collision Dissociation)	MS2	0	115.388	56.036	33510	026224_6-1_20240226143737.raw	0/0
#VALUE!			3.69	FALSE	F19	1	High	Sequest HT (A2)	Unambiguous	FSAcNcDLIDIAGR	C4(Carbamidomethyl); C6(Carbamidomethyl)	1	C9YLQ8	C9YLQ8	0	2	0.6883	0	1	1	806.366	1611.72	-0.39	-0.00031	HCD (High Energy Collision Dissociation)	MS2	1.7734	8.301	24.9399	11960	026224_6-1_20240226143737.raw	0/0
#VALUE!			3.6	FALSE	F19	1	High	Sequest HT (A2)	Unambiguous	FSAcNcDLIDIAGR	C4(Carbamidomethyl); C6(Carbamidomethyl)	1	C9YLQ8	C9YLQ8	0	2	0.6056	0	1	1	806.366	1611.73	-0.1	-8e-05	HCD (High Energy Collision Dissociation)	MS2	0	9.57	25.2797	12239	026224_6-1_20240226143737.raw	0/0
#VALUE!			3.73	FALSE	F19	1	High	Sequest HT (A2)	Unambiguous	FSAcNcDLIDIAGR	C4(Carbamidomethyl); C6(Carbamidomethyl)	1	C9YLQ8	C9YLQ8	0	2	0.6354	0	1	1	806.366	1611.73	0.01	0	HCD (High Energy Collision Dissociation)	MS2	2.30252	7.572	24.7599	11772	026224_6-1_20240226143737.raw	0/0
#VALUE!			3.25	FALSE	F19	1	High	Sequest HT (A2)	Unambiguous	FSAcNcDLIDIAGR	C4(Carbamidomethyl); C6(Carbamidomethyl)	1	C9YLQ8	C9YLQ8	0	2	0.6738	0	1	1	806.366	1611.72	-0.26	-0.00021	HCD (High Energy Collision Dissociation)	MS2	10.5219	36.3	31.2974	17388	026224_6-1_20240226143737.raw	0/0
#VALUE!			3.13	FALSE	F19	1	High	Sequest HT (A2)	Unambiguous	FSAcNcDLIDIAGR	C4(Carbamidomethyl); C6(Carbamidomethyl)	1	C9YLQ8	C9YLQ8	0	2	0.7732	0	1	1	806.366	1611.73	-0.07	-6e-05	HCD (High Energy Collision Dissociation)	MS2	0	300	57.7837	33872	026224_6-1_20240226143737.raw	0/0
#VALUE!			3.32	FALSE	F19	1	High	Sequest HT (A2)	Unambiguous	FSAcNcDLIDIAGR	C4(Carbamidomethyl); C6(Carbamidomethyl)	1	C9YLQ8	C9YLQ8	0	2	0.7259	0	1	1	806.366	1611.73	-0.2	-0.00016	HCD (High Energy Collision Dissociation)	MS2	1.99882	18.59	50.7412	31900	026224_6-1_20240226143737.raw	0/0
#VALUE!			3.44	FALSE	F19	1	High	Sequest HT (A2)	Unambiguous	FSAcNcDLIDIAGR	C4(Carbamidomethyl); C6(Carbamidomethyl)	1	C9YLQ8	C9YLQ8	0	2	0.6163	0	1	1	806.366	1611.72	-0.32	-0.00026	HCD (High Energy Collision Dissociation)	MS2	8.46022	36.3	36.8339	22666	026224_6-1_20240226143737.raw	0/0
#VALUE!			3.7	FALSE	F19	1	High	Sequest HT (A2)	Unambiguous	FSAcNcDLIDIAGR	C4(Carbamidomethyl); C6(Carbamidomethyl)	1	C9YLQ8	C9YLQ8	0	2	0.6649	0	1	1	806.368	1611.73	2.58	0.00208	HCD (High Energy Collision Dissociation)	MS2	3.47041	30.495	39.8169	25623	026224_6-1_20240226143737.raw	0/0
#VALUE!			3.45	FALSE	F19	1	High	Sequest HT (A2)	Unambiguous	FSAcNcDLIDIAGR	C4(Carbamidomethyl); C6(Carbamidomethyl)	1	C9YLQ8	C9YLQ8	0	2	0.6116	0	1	1	806.366	1611.72	-0.35	-0.00029	HCD (High Energy Collision Dissociation)	MS2	7.70657	21.551	41.7676	27412	026224_6-1_20240226143737.raw	0/0
#VALUE!			3.61	FALSE	F19	1	High	Sequest HT (A2)	Unambiguous	FSAcNcDLIDIAGR	C4(Carbamidomethyl); C6(Carbamidomethyl)	1	C9YLQ8	C9YLQ8	0	2	0.7119	0	1	1	806.365	1611.72	-1.08	-0.00087	HCD (High Energy Collision Dissociation)	MS2	1.82115	18.59	39.3065	25146	026224_6-1_20240226143737.raw	0/0
#VALUE!			4.02	FALSE	F19	1	High	Sequest HT (A2)	Unambiguous	FSAcNcDLIDIAGR	C4(Carbamidomethyl); C6(Carbamidomethyl)	1	C9YLQ8	C9YLQ8	0	2	0.6766	0	1	1	806.366	1611.73	-0.05	-4e-05	HCD (High Energy Collision Dissociation)	MS2	0.373604	68.388	51.0896	32187	026224_6-1_20240226143737.raw	0/0
#VALUE!			3.15	FALSE	F19	1	High	Sequest HT (A2)	Unambiguous	FSAcNcDLIDIAGR	C4(Carbamidomethyl); C6(Carbamidomethyl)	1	C9YLQ8	C9YLQ8	0	2	0.5048	0	1	1	806.367	1611.73	0.72	0.00058	HCD (High Energy Collision Dissociation)	MS2	45.7377	29.488	30.9876	17174	026224_6-1_20240226143737.raw	0/0
#VALUE!			3.36	FALSE	F19	1	High	Sequest HT (A2)	Unambiguous	FSAcNcDLIDIAGR	C4(Carbamidomethyl); C6(Carbamidomethyl)	1	C9YLQ8	C9YLQ8	0	2	0.6429	0	1	1	806.366	1611.72	-0.24	-0.00019	HCD (High Energy Collision Dissociation)	MS2	14.3268	18.59	33.4362	19577	026224_6-1_20240226143737.raw	0/0
#VALUE!			3.48	FALSE	F19	1	High	Sequest HT (A2)	Unambiguous	FSAcNcDLIDIAGR	C4(Carbamidomethyl); C6(Carbamidomethyl)	1	C9YLQ8	C9YLQ8	0	2	0.5948	0	1	1	806.365	1611.72	-1.12	-0.0009	HCD (High Energy Collision Dissociation)	MS2	0	34.053	42.2197	27723	026224_6-1_20240226143737.raw	0/0
#VALUE!			3.63	FALSE	F19	1	High	Sequest HT (A2)	Unambiguous	FSAcNcDLIDIAGR	C4(Carbamidomethyl); C6(Carbamidomethyl)	1	C9YLQ8	C9YLQ8	0	2	0.6419	0	1	1	806.366	1611.72	-0.54	-0.00044	HCD (High Energy Collision Dissociation)	MS2	0	106.739	51.6063	32406	026224_6-1_20240226143737.raw	0/0
#VALUE!			3.29	FALSE	F19	1	High	Sequest HT (A2)	Unambiguous	FSAcNcDLIDIAGR	C4(Carbamidomethyl); C6(Carbamidomethyl)	1	C9YLQ8	C9YLQ8	0	2	0.4954	0	1	1	806.367	1611.73	0.89	0.00072	HCD (High Energy Collision Dissociation)	MS2	18.9796	36.3	32.2086	18266	026224_6-1_20240226143737.raw	0/0
#VALUE!			3.66	FALSE	F19	1	High	Sequest HT (A2)	Unambiguous	FSAcNcDLIDIAGR	C4(Carbamidomethyl); C6(Carbamidomethyl)	1	C9YLQ8	C9YLQ8	0	2	0.7814	0	1	1	806.365	1611.72	-1.8	-0.00145	HCD (High Energy Collision Dissociation)	MS2	0	177.485	55.6703	33431	026224_6-1_20240226143737.raw	0/0
#VALUE!			2.7	FALSE	F19	1	High	Sequest HT (A2)	Unambiguous	FSAcNcDLIDIAGR	C4(Carbamidomethyl); C6(Carbamidomethyl)	1	C9YLQ8	C9YLQ8	0	2	0.6815	0	1	1	806.366	1611.73	-0.21	-0.00017	HCD (High Energy Collision Dissociation)	MS2	0	177.476	55.6859	33436	026224_6-1_20240226143737.raw	0/0
#VALUE!			4.19	FALSE	F19	1	High	Sequest HT (A2)	Unambiguous	FSAcNcDLIDIAGR	C4(Carbamidomethyl); C6(Carbamidomethyl)	1	C9YLQ8	C9YLQ8	0	2	0.685	0	1	1	806.368	1611.73	1.92	0.00154	HCD (High Energy Collision Dissociation)	MS2	5.82782	23.214	41.8583	27492	026224_6-1_20240226143737.raw	0/0
#VALUE!			3.44	FALSE	F19	1	High	Sequest HT (A2)	Unambiguous	FSAcNcDLIDIAGR	C4(Carbamidomethyl); C6(Carbamidomethyl)	1	C9YLQ8	C9YLQ8	0	2	0.6483	0	1	1	806.366	1611.73	-0.09	-7e-05	HCD (High Energy Collision Dissociation)	MS2	10.8564	36.3	33.7829	19935	026224_6-1_20240226143737.raw	0/0
#VALUE!			2.86	FALSE	F19	1	High	Sequest HT (A2)	Unambiguous	FSAcNcDLIDIAGR	C4(Carbamidomethyl); C6(Carbamidomethyl)	1	C9YLQ8	C9YLQ8	0	2	0.6923	0	1	1	806.367	1611.73	0.45	0.00036	HCD (High Energy Collision Dissociation)	MS2	0	300	56.8621	33682	026224_6-1_20240226143737.raw	0/0
#VALUE!			3.55	FALSE	F19	1	High	Sequest HT (A2)	Unambiguous	FSAcNcDLIDIAGR	C4(Carbamidomethyl); C6(Carbamidomethyl)	1	C9YLQ8	C9YLQ8	0	2	0.5831	0	1	1	806.366	1611.73	-0.18	-0.00014	HCD (High Energy Collision Dissociation)	MS2	27.7114	18.59	31.6396	17718	026224_6-1_20240226143737.raw	0/0
#VALUE!			3.9	FALSE	F19	1	High	Sequest HT (A2)	Unambiguous	FSAcNcDLIDIAGR	C4(Carbamidomethyl); C6(Carbamidomethyl)	1	C9YLQ8	C9YLQ8	0	2	0.6564	0	1	1	806.366	1611.73	0.06	5e-05	HCD (High Energy Collision Dissociation)	MS2	0.995662	10.948	25.1119	12097	026224_6-1_20240226143737.raw	0/0
#VALUE!			2.99	FALSE	F19	1	High	Sequest HT (A2)	Unambiguous	FSAcNcDLIDIAGR	C4(Carbamidomethyl); C6(Carbamidomethyl)	1	C9YLQ8	C9YLQ8	0	2	0.7826	0	1	1	806.366	1611.73	-0.15	-0.00012	HCD (High Energy Collision Dissociation)	MS2	8.3605	180.545	57.5698	33827	026224_6-1_20240226143737.raw	0/0
#VALUE!			2.23	FALSE	F19	1	High	Sequest HT (A2)	Unambiguous	FSAcNcDLIDIAGR	C4(Carbamidomethyl); C6(Carbamidomethyl)	1	C9YLQ8	C9YLQ8	0	2	0.5202	0	1	1	806.366	1611.72	-0.69	-0.00055	HCD (High Energy Collision Dissociation)	MS2	0	181.346	57.0419	33720	026224_6-1_20240226143737.raw	0/0
#VALUE!			3.39	FALSE	F19	1	High	Sequest HT (A2)	Unambiguous	FSAcNcDLIDIAGR	C4(Carbamidomethyl); C6(Carbamidomethyl)	1	C9YLQ8	C9YLQ8	0	2	0.7699	0	1	1	806.37	1611.73	4.97	0.00401	HCD (High Energy Collision Dissociation)	MS2	30.1137	36.3	31.7906	17843	026224_6-1_20240226143737.raw	0/0
#VALUE!			3.92	FALSE	F19	1	High	Sequest HT (A2)	Unambiguous	FSAcNcDLIDIAGR	C4(Carbamidomethyl); C6(Carbamidomethyl)	1	C9YLQ8	C9YLQ8	0	2	0.773	0	1	1	806.37	1611.73	4.2	0.00338	HCD (High Energy Collision Dissociation)	MS2	16.5483	36.3	35.9762	21802	026224_6-1_20240226143737.raw	0/0
#VALUE!			3.48	FALSE	F19	1	High	Sequest HT (A2)	Unambiguous	FSAcNcDLIDIAGR	C4(Carbamidomethyl); C6(Carbamidomethyl)	1	C9YLQ8	C9YLQ8	0	2	0.658	0	1	1	806.366	1611.72	-0.57	-0.00046	HCD (High Energy Collision Dissociation)	MS2	4.64168	36.3	38.7886	24683	026224_6-1_20240226143737.raw	0/0
#VALUE!			3.68	FALSE	F19	1	High	Sequest HT (A2)	Unambiguous	FSAcNcDLIDIAGR	C4(Carbamidomethyl); C6(Carbamidomethyl)	1	C9YLQ8	C9YLQ8	0	2	0.663	0	1	1	806.369	1611.73	3.23	0.0026	HCD (High Energy Collision Dissociation)	MS2	6.79612	30.495	41.1468	26873	026224_6-1_20240226143737.raw	0/0
#VALUE!			3.1	FALSE	F19	1	High	Sequest HT (A2)	Unambiguous	FSAcNcDLIDIAGR	C4(Carbamidomethyl); C6(Carbamidomethyl)	1	C9YLQ8	C9YLQ8	0	2	0.6258	0	1	1	806.364	1611.72	-2.49	-0.00201	HCD (High Energy Collision Dissociation)	MS2	0	300	57.7765	33870	026224_6-1_20240226143737.raw	0/0
#VALUE!			3.53	FALSE	F19	1	High	Sequest HT (A2)	Unambiguous	FSAcNcDLIDIAGR	C4(Carbamidomethyl); C6(Carbamidomethyl)	1	C9YLQ8	C9YLQ8	0	2	0.5977	0	1	1	806.365	1611.72	-1.27	-0.00102	HCD (High Energy Collision Dissociation)	MS2	4.67516	36.3	40.4788	26262	026224_6-1_20240226143737.raw	0/0
#VALUE!			3.92	FALSE	F19	1	High	Sequest HT (A2)	Unambiguous	FSAcNcDLIDIAGR	C4(Carbamidomethyl); C6(Carbamidomethyl)	1	C9YLQ8	C9YLQ8	0	2	0.6837	0	1	1	806.366	1611.73	0	0	HCD (High Energy Collision Dissociation)	MS2	54.3458	177.476	56.4174	33591	026224_6-1_20240226143737.raw	0/0
#VALUE!			3.08	FALSE	F19	1	High	Sequest HT (A2)	Unambiguous	FSAcNcDLIDIAGR	C4(Carbamidomethyl); C6(Carbamidomethyl)	1	C9YLQ8	C9YLQ8	0	2	0.5227	0	1	1	806.369	1611.73	2.69	0.00217	HCD (High Energy Collision Dissociation)	MS2	60.2156	36.3	31.1223	17279	026224_6-1_20240226143737.raw	0/0
#VALUE!			3.85	FALSE	F19	1	High	Sequest HT (A2)	Unambiguous	FSAcNcDLIDIAGR	C4(Carbamidomethyl); C6(Carbamidomethyl)	1	C9YLQ8	C9YLQ8	0	2	0.6208	0	1	1	806.367	1611.73	0.56	0.00045	HCD (High Energy Collision Dissociation)	MS2	0	70.395	51.4383	32351	026224_6-1_20240226143737.raw	0/0
#VALUE!			3.92	FALSE	F19	1	High	Sequest HT (A2)	Unambiguous	FSAcNcDLIDIAGR	C4(Carbamidomethyl); C6(Carbamidomethyl)	1	C9YLQ8	C9YLQ8	0	2	0.6199	0	1	1	806.366	1611.73	0.1	8e-05	HCD (High Energy Collision Dissociation)	MS2	4.89257	36.3	38.1687	24072	026224_6-1_20240226143737.raw	0/0
#VALUE!			3.2	FALSE	F19	1	High	Sequest HT (A2)	Unambiguous	FSAcNcDLIDIAGR	C4(Carbamidomethyl); C6(Carbamidomethyl)	1	C9YLQ8	C9YLQ8	0	2	0.6031	0	1	1	806.366	1611.72	-0.71	-0.00057	HCD (High Energy Collision Dissociation)	MS2	23.9927	18.632	31.863	17930	026224_6-1_20240226143737.raw	0/0
#VALUE!			3.11	FALSE	F19	1	High	Sequest HT (A2)	Unambiguous	FSAcNcDLIDIAGR	C4(Carbamidomethyl); C6(Carbamidomethyl)	1	C9YLQ8	C9YLQ8	0	2	0.8585	0	1	1	806.365	1611.72	-1.14	-0.00092	HCD (High Energy Collision Dissociation)	MS2	57.2253	300	56.7596	33661	026224_6-1_20240226143737.raw	0/0
#VALUE!			3.31	FALSE	F19	1	High	Sequest HT (A2)	Unambiguous	FSAcNcDLIDIAGR	C4(Carbamidomethyl); C6(Carbamidomethyl)	1	C9YLQ8	C9YLQ8	0	2	0.6375	0	1	1	806.365	1611.72	-1.39	-0.00112	HCD (High Energy Collision Dissociation)	MS2	2.60341	30.849	41.115	26843	026224_6-1_20240226143737.raw	0/0
#VALUE!			3.52	FALSE	F19	1	High	Sequest HT (A2)	Unambiguous	FSAcNcDLIDIAGR	C4(Carbamidomethyl); C6(Carbamidomethyl)	1	C9YLQ8	C9YLQ8	0	2	0.6449	0	1	1	806.367	1611.73	0.63	0.00051	HCD (High Energy Collision Dissociation)	MS2	54.4953	41.886	22.3282	10191	026224_6-1_20240226143737.raw	0/0
#VALUE!			2.34	FALSE	F19	1	High	Sequest HT (A2)	Unambiguous	FSAcNcDLIDIAGR	C4(Carbamidomethyl); C6(Carbamidomethyl)	1	C9YLQ8	C9YLQ8	0	2	0.7607	0	1	1	806.367	1611.73	1.26	0.00101	HCD (High Energy Collision Dissociation)	MS2	3.70179	36.3	53.9057	33003	026224_6-1_20240226143737.raw	0/0
#VALUE!			3.68	FALSE	F19	1	High	Sequest HT (A2)	Unambiguous	FSAcNcDLIDIAGR	C4(Carbamidomethyl); C6(Carbamidomethyl)	1	C9YLQ8	C9YLQ8	0	2	0.6114	0	1	1	806.366	1611.72	-0.27	-0.00022	HCD (High Energy Collision Dissociation)	MS2	19.6759	19.468	28.9812	15647	026224_6-1_20240226143737.raw	0/0
#VALUE!			3.34	FALSE	F19	1	High	Sequest HT (A2)	Unambiguous	FSAcNcDLIDIAGR	C4(Carbamidomethyl); C6(Carbamidomethyl)	1	C9YLQ8	C9YLQ8	0	2	0.7246	0	1	1	806.367	1611.73	0.93	0.00075	HCD (High Energy Collision Dissociation)	MS2	0	300	58.3399	33984	026224_6-1_20240226143737.raw	0/0
#VALUE!			3.26	FALSE	F19	1	High	Sequest HT (A2)	Unambiguous	FSAcNcDLIDIAGR	C4(Carbamidomethyl); C6(Carbamidomethyl)	1	C9YLQ8	C9YLQ8	0	2	0.6288	0	1	1	806.367	1611.73	0.42	0.00033	HCD (High Energy Collision Dissociation)	MS2	7.5998	30.495	37.1898	23059	026224_6-1_20240226143737.raw	0/0
#VALUE!			3.98	FALSE	F19	1	High	Sequest HT (A2)	Unambiguous	FSAcNcDLIDIAGR	C4(Carbamidomethyl); C6(Carbamidomethyl)	1	C9YLQ8	C9YLQ8	0	2	0.6307	0	1	1	806.367	1611.73	0.42	0.00034	HCD (High Energy Collision Dissociation)	MS2	0	50.513	23.2698	10670	026224_6-1_20240226143737.raw	0/0
#VALUE!			3.53	FALSE	F19	1	High	Sequest HT (A2)	Unambiguous	FSAcNcDLIDIAGR	C4(Carbamidomethyl); C6(Carbamidomethyl)	1	C9YLQ8	C9YLQ8	0	2	0.7054	0	1	1	806.366	1611.72	-0.65	-0.00052	HCD (High Energy Collision Dissociation)	MS2	1.57255	20.707	28.1265	14856	026224_6-1_20240226143737.raw	0/0
#VALUE!			2.49	FALSE	F19	1	High	Sequest HT (A2)	Unambiguous	FSAcNcDLIDIAGR	C4(Carbamidomethyl); C6(Carbamidomethyl)	1	C9YLQ8	C9YLQ8	0	2	0.4137	0	1	1	806.366	1611.72	-0.27	-0.00021	HCD (High Energy Collision Dissociation)	MS2	66.4767	33.345	23.29	10685	026224_6-1_20240226143737.raw	0/0
#VALUE!			2.37	FALSE	F19	1	High	Sequest HT (A2)	Unambiguous	FSAcNcDLIDIAGR	C4(Carbamidomethyl); C6(Carbamidomethyl)	1	C9YLQ8	C9YLQ8	0	2	0.4641	0	1	1	806.366	1611.73	-0.02	-2e-05	HCD (High Energy Collision Dissociation)	MS2	33.1286	27.405	49.7713	31000	026224_6-1_20240226143737.raw	0/0
#VALUE!			4.11	FALSE	F19	1	High	Sequest HT (A2)	Unambiguous	FSAcNcDLIDIAGR	C4(Carbamidomethyl); C6(Carbamidomethyl)	1	C9YLQ8	C9YLQ8	0	2	0.7007	0	1	1	806.366	1611.73	-0.06	-5e-05	HCD (High Energy Collision Dissociation)	MS2	43.6217	180.545	53.2173	32815	026224_6-1_20240226143737.raw	0/0
#VALUE!			4.02	FALSE	F19	1	High	Sequest HT (A2)	Unambiguous	FSAcNcDLIDIAGR	C4(Carbamidomethyl); C6(Carbamidomethyl)	1	C9YLQ8	C9YLQ8	0	2	0.5896	0	1	1	806.367	1611.73	0.74	0.0006	HCD (High Energy Collision Dissociation)	MS2	0.463779	2.313	24.0277	11087	026224_6-1_20240226143737.raw	0/0
#VALUE!			2.54	FALSE	F19	1	High	Sequest HT (A2)	Unambiguous	FSAcNcDLIDIAGR	C4(Carbamidomethyl); C6(Carbamidomethyl)	1	C9YLQ8	C9YLQ8	0	3	0.5984	0	1	1	537.913	1611.72	-0.82	-0.00044	HCD (High Energy Collision Dissociation)	MS2	31.8103	36.3	49.7582	30992	026224_6-1_20240226143737.raw	0/0
#VALUE!			3.84	FALSE	F19	1	High	Sequest HT (A2)	Unambiguous	FSAcNcDLIDIAGR	C4(Carbamidomethyl); C6(Carbamidomethyl)	1	C9YLQ8	C9YLQ8	0	2	0.6484	0	1	1	806.365	1611.72	-1.19	-0.00096	HCD (High Energy Collision Dissociation)	MS2	0	33.753	50.3937	31613	026224_6-1_20240226143737.raw	0/0
#VALUE!			3.79	FALSE	F19	1	High	Sequest HT (A2)	Unambiguous	FSAcNcDLIDIAGR	C4(Carbamidomethyl); C6(Carbamidomethyl)	1	C9YLQ8	C9YLQ8	0	2	0.5858	0	1	1	806.367	1611.73	1.12	0.0009	HCD (High Energy Collision Dissociation)	MS2	4.04321	36.3	37.8263	23698	026224_6-1_20240226143737.raw	0/0
#VALUE!			2.96	FALSE	F19	1	High	Sequest HT (A2)	Unambiguous	FSAcNcDLIDIAGR	C4(Carbamidomethyl); C6(Carbamidomethyl)	1	C9YLQ8	C9YLQ8	0	2	0.7568	0	1	1	806.368	1611.73	1.96	0.00158	HCD (High Energy Collision Dissociation)	MS2	0	183.758	54.959	33264	026224_6-1_20240226143737.raw	0/0
#VALUE!			2.52	FALSE	F19	1	High	Sequest HT (A2)	Unambiguous	FSAcNcDLIDIAGR	C4(Carbamidomethyl); C6(Carbamidomethyl)	1	C9YLQ8	C9YLQ8	0	2	0.4722	0	1	1	806.367	1611.73	0.36	0.00029	HCD (High Energy Collision Dissociation)	MS2	33.2859	36.3	49.7285	30963	026224_6-1_20240226143737.raw	0/0
#VALUE!			3.34	FALSE	F19	1	High	Sequest HT (A2)	Unambiguous	FSAcNcDLIDIAGR	C4(Carbamidomethyl); C6(Carbamidomethyl)	1	C9YLQ8	C9YLQ8	0	2	0.6737	0	1	1	806.365	1611.72	-1.75	-0.00141	HCD (High Energy Collision Dissociation)	MS2	0	181.355	54.9506	33261	026224_6-1_20240226143737.raw	0/0
#VALUE!			3.6	FALSE	F19	1	High	Sequest HT (A2)	Unambiguous	FSAcNcDLIDIAGR	C4(Carbamidomethyl); C6(Carbamidomethyl)	1	C9YLQ8	C9YLQ8	0	2	0.7083	0	1	1	806.369	1611.73	3.71	0.00299	HCD (High Energy Collision Dissociation)	MS2	7.49198	36.3	40.7722	26529	026224_6-1_20240226143737.raw	0/0
#VALUE!			3.75	FALSE	F19	1	High	Sequest HT (A2)	Unambiguous	FSAcNcDLIDIAGR	C4(Carbamidomethyl); C6(Carbamidomethyl)	1	C9YLQ8	C9YLQ8	0	2	0.656	0	1	1	806.366	1611.72	-0.34	-0.00027	HCD (High Energy Collision Dissociation)	MS2	4.58707	36.3	35.65	21560	026224_6-1_20240226143737.raw	0/0
#VALUE!			3.68	FALSE	F19	1	High	Sequest HT (A2)	Unambiguous	FSAcNcDLIDIAGR	C4(Carbamidomethyl); C6(Carbamidomethyl)	1	C9YLQ8	C9YLQ8	0	2	0.6386	0	1	1	806.365	1611.72	-1.85	-0.00149	HCD (High Energy Collision Dissociation)	MS2	3.10273	18.59	40.2538	26047	026224_6-1_20240226143737.raw	0/0
#VALUE!			2.27	FALSE	F19	1	High	Sequest HT (A2)	Unambiguous	FSAcNcDLIDIAGR	C4(Carbamidomethyl); C6(Carbamidomethyl)	1	C9YLQ8	C9YLQ8	0	2	0.6035	0	1	1	806.367	1611.73	0.79	0.00064	HCD (High Energy Collision Dissociation)	MS2	0	183.11	59.4743	34210	026224_6-1_20240226143737.raw	0/0
#VALUE!			3.9	FALSE	F19	1	High	Sequest HT (A2)	Unambiguous	FSAcNcDLIDIAGR	C4(Carbamidomethyl); C6(Carbamidomethyl)	1	C9YLQ8	C9YLQ8	0	2	0.6821	0	1	1	806.367	1611.73	0.51	0.00041	HCD (High Energy Collision Dissociation)	MS2	0	1.271	23.9974	11061	026224_6-1_20240226143737.raw	0/0
#VALUE!			3.64	FALSE	F19	1	High	Sequest HT (A2)	Unambiguous	FSAcNcDLIDIAGR	C4(Carbamidomethyl); C6(Carbamidomethyl)	1	C9YLQ8	C9YLQ8	0	2	0.6126	0	1	1	806.365	1611.72	-1.24	-0.001	HCD (High Energy Collision Dissociation)	MS2	16.8305	19.978	27.157	14003	026224_6-1_20240226143737.raw	0/0
#VALUE!			3.47	FALSE	F19	1	High	Sequest HT (A2)	Unambiguous	FSAcNcDLIDIAGR	C4(Carbamidomethyl); C6(Carbamidomethyl)	1	C9YLQ8	C9YLQ8	0	2	0.7983	0	1	1	806.366	1611.73	0.01	1e-05	HCD (High Energy Collision Dissociation)	MS2	0	300	55.8559	33470	026224_6-1_20240226143737.raw	0/0
#VALUE!			3.33	FALSE	F19	1	High	Sequest HT (A2)	Unambiguous	FSAcNcDLIDIAGR	C4(Carbamidomethyl); C6(Carbamidomethyl)	1	C9YLQ8	C9YLQ8	0	2	0.4955	0	1	1	806.366	1611.72	-0.94	-0.00076	HCD (High Energy Collision Dissociation)	MS2	24.7093	32.028	31.4651	17554	026224_6-1_20240226143737.raw	0/0
#VALUE!			3.73	FALSE	F19	1	High	Sequest HT (A2)	Unambiguous	FSAcNcDLIDIAGR	C4(Carbamidomethyl); C6(Carbamidomethyl)	1	C9YLQ8	C9YLQ8	0	2	0.8177	0	1	1	806.365	1611.72	-1.52	-0.00122	HCD (High Energy Collision Dissociation)	MS2	0	300	57.22	33755	026224_6-1_20240226143737.raw	0/0
#VALUE!			3.69	FALSE	F19	1	High	Sequest HT (A2)	Unambiguous	FSAcNcDLIDIAGR	C4(Carbamidomethyl); C6(Carbamidomethyl)	1	C9YLQ8	C9YLQ8	0	2	0.6694	0	1	1	806.366	1611.72	-0.62	-0.0005	HCD (High Energy Collision Dissociation)	MS2	16.1358	27.177	40.9432	26694	026224_6-1_20240226143737.raw	0/0
#VALUE!			3.54	FALSE	F19	1	High	Sequest HT (A2)	Unambiguous	FSAcNcDLIDIAGR	C4(Carbamidomethyl); C6(Carbamidomethyl)	1	C9YLQ8	C9YLQ8	0	2	0.678	0	1	1	806.365	1611.72	-1.05	-0.00085	HCD (High Energy Collision Dissociation)	MS2	7.8699	36.3	36.4081	22248	026224_6-1_20240226143737.raw	0/0
#VALUE!			2.72	FALSE	F19	1	High	Sequest HT (A2)	Unambiguous	FSAcNcDLIDIAGR	C4(Carbamidomethyl); C6(Carbamidomethyl)	1	C9YLQ8	C9YLQ8	0	2	0.7426	0	1	1	806.365	1611.72	-1.4	-0.00113	HCD (High Energy Collision Dissociation)	MS2	0	300	59.7648	34265	026224_6-1_20240226143737.raw	0/0
#VALUE!			3.7	FALSE	F19	1	High	Sequest HT (A2)	Unambiguous	FSAcNcDLIDIAGR	C4(Carbamidomethyl); C6(Carbamidomethyl)	1	C9YLQ8	C9YLQ8	0	2	0.6784	0	1	1	806.369	1611.73	3.2	0.00258	HCD (High Energy Collision Dissociation)	MS2	3.06973	30.495	42.2626	27754	026224_6-1_20240226143737.raw	0/0
#VALUE!			2.85	FALSE	F19	1	High	Sequest HT (A2)	Unambiguous	FSAcNcDLIDIAGR	C4(Carbamidomethyl); C6(Carbamidomethyl)	1	C9YLQ8	C9YLQ8	0	2	0.793	0	1	1	806.368	1611.73	2.19	0.00177	HCD (High Energy Collision Dissociation)	MS2	0	300	56.582	33626	026224_6-1_20240226143737.raw	0/0
#VALUE!			3.73	FALSE	F19	1	High	Sequest HT (A2)	Unambiguous	FSAcNcDLIDIAGR	C4(Carbamidomethyl); C6(Carbamidomethyl)	1	C9YLQ8	C9YLQ8	0	2	0.6863	0	1	1	806.366	1611.72	-0.58	-0.00047	HCD (High Energy Collision Dissociation)	MS2	11.4671	18.59	41.5969	27268	026224_6-1_20240226143737.raw	0/0
#VALUE!			3.96	FALSE	F19	1	High	Sequest HT (A2)	Unambiguous	FSAcNcDLIDIAGR	C4(Carbamidomethyl); C6(Carbamidomethyl)	1	C9YLQ8	C9YLQ8	0	2	0.6944	0	1	1	806.366	1611.73	-0.11	-9e-05	HCD (High Energy Collision Dissociation)	MS2	1.60264	12.056	25.4509	12426	026224_6-1_20240226143737.raw	0/0
#VALUE!			3.71	FALSE	F19	1	High	Sequest HT (A2)	Unambiguous	FSAcNcDLIDIAGR	C4(Carbamidomethyl); C6(Carbamidomethyl)	1	C9YLQ8	C9YLQ8	0	2	0.6415	0	1	1	806.366	1611.72	-0.41	-0.00033	HCD (High Energy Collision Dissociation)	MS2	10.667	36.3	38.0003	23888	026224_6-1_20240226143737.raw	0/0
#VALUE!			3.57	FALSE	F19	1	High	Sequest HT (A2)	Unambiguous	FSAcNcDLIDIAGR	C4(Carbamidomethyl); C6(Carbamidomethyl)	1	C9YLQ8	C9YLQ8	0	2	0.6303	0	1	1	806.367	1611.73	0.47	0.00038	HCD (High Energy Collision Dissociation)	MS2	21.1712	5.021	24.585	11593	026224_6-1_20240226143737.raw	0/0
#VALUE!			3.95	FALSE	F19	1	High	Sequest HT (A2)	Unambiguous	FSAcNcDLIDIAGR	C4(Carbamidomethyl); C6(Carbamidomethyl)	1	C9YLQ8	C9YLQ8	0	2	0.719	0	1	1	806.367	1611.73	0.22	0.00018	HCD (High Energy Collision Dissociation)	MS2	1.42409	18.59	50.9136	32042	026224_6-1_20240226143737.raw	0/0
#VALUE!			4.05	FALSE	F19	1	High	Sequest HT (A2)	Unambiguous	FSAcNcDLIDIAGR	C4(Carbamidomethyl); C6(Carbamidomethyl)	1	C9YLQ8	C9YLQ8	0	2	0.6198	0	1	1	806.369	1611.73	2.75	0.00221	HCD (High Energy Collision Dissociation)	MS2	2.66118	10.155	24.5383	11539	026224_6-1_20240226143737.raw	0/0
#VALUE!			3.8	FALSE	F19	1	High	Sequest HT (A2)	Unambiguous	FSAcNcDLIDIAGR	C4(Carbamidomethyl); C6(Carbamidomethyl)	1	C9YLQ8	C9YLQ8	0	2	0.6579	0	1	1	806.366	1611.73	0.14	0.00011	HCD (High Energy Collision Dissociation)	MS2	18.1379	18.994	34.7663	20599	026224_6-1_20240226143737.raw	0/0
#VALUE!			3.28	FALSE	F19	1	High	Sequest HT (A2)	Unambiguous	FSAcNcDLIDIAGR	C4(Carbamidomethyl); C6(Carbamidomethyl)	1	C9YLQ8	C9YLQ8	0	2	0.6829	0	1	1	806.365	1611.72	-1.26	-0.00102	HCD (High Energy Collision Dissociation)	MS2	2.36113	30.51	42.4647	27885	026224_6-1_20240226143737.raw	0/0
#VALUE!			3.55	FALSE	F19	1	High	Sequest HT (A2)	Unambiguous	FSAcNcDLIDIAGR	C4(Carbamidomethyl); C6(Carbamidomethyl)	1	C9YLQ8	C9YLQ8	0	2	0.5718	0	1	1	806.366	1611.72	-0.33	-0.00026	HCD (High Energy Collision Dissociation)	MS2	0.623681	20.501	50.2253	31474	026224_6-1_20240226143737.raw	0/0
#VALUE!			3.86	FALSE	F19	1	High	Sequest HT (A2)	Unambiguous	FSAcNcDLIDIAGR	C4(Carbamidomethyl); C6(Carbamidomethyl)	1	C9YLQ8	C9YLQ8	0	2	0.7254	0	1	1	806.366	1611.73	0.16	0.00013	HCD (High Energy Collision Dissociation)	MS2	0	300	54.7758	33221	026224_6-1_20240226143737.raw	0/0
#VALUE!			3.85	FALSE	F19	1	High	Sequest HT (A2)	Unambiguous	FSAcNcDLIDIAGR	C4(Carbamidomethyl); C6(Carbamidomethyl)	1	C9YLQ8	C9YLQ8	0	2	0.7013	0	1	1	806.366	1611.72	-0.36	-0.00029	HCD (High Energy Collision Dissociation)	MS2	0	97.925	52.464	32630	026224_6-1_20240226143737.raw	0/0
#VALUE!			3.18	FALSE	F19	1	High	Sequest HT (A2)	Unambiguous	FSAcNcDLIDIAGR	C4(Carbamidomethyl); C6(Carbamidomethyl)	1	C9YLQ8	C9YLQ8	0	2	0.5912	0	1	1	806.365	1611.72	-1.15	-0.00093	HCD (High Energy Collision Dissociation)	MS2	16.7756	41.494	33.0797	19188	026224_6-1_20240226143737.raw	0/0
#VALUE!			3.64	FALSE	F19	1	High	Sequest HT (A2)	Unambiguous	FSAcNcDLIDIAGR	C4(Carbamidomethyl); C6(Carbamidomethyl)	1	C9YLQ8	C9YLQ8	0	2	0.6264	0	1	1	806.366	1611.72	-0.38	-0.00031	HCD (High Energy Collision Dissociation)	MS2	38.5838	17.563	26.2948	13195	026224_6-1_20240226143737.raw	0/0
#VALUE!			3.36	FALSE	F19	1	High	Sequest HT (A2)	Unambiguous	FSAcNcDLIDIAGR	C4(Carbamidomethyl); C6(Carbamidomethyl)	1	C9YLQ8	C9YLQ8	0	2	0.5863	0	1	1	806.368	1611.73	1.53	0.00123	HCD (High Energy Collision Dissociation)	MS2	0	176.506	22.5153	10299	026224_6-1_20240226143737.raw	0/0
#VALUE!		FALSE	High	4.99		1	High	FTQEYEEDYPNTNER	1	274	C9YLQ8	0	1934.8
#VALUE!			XCorr	Checked	File ID	# Protein Groups	Confidence	Identifying Node	PSM Ambiguity	Annotated Sequence	Modifications	# Proteins	Master Protein Accessions	Protein Accessions	# Missed Cleavages	Charge	DeltaScore	DeltaCn	Rank	Search Engine Rank	m/z [Da]	MH+ [Da]	DeltaM [ppm]	Deltam/z [Da]	Activation Type	MS Order	Isolation Interference [%]	Ion Inject Time [ms]	RT [min]	First Scan	Spectrum File	Ions Matched
#VALUE!			4.09	FALSE	F19	1	High	Sequest HT (A2)	Unambiguous	FTQEYEEDYPNTNER		1	C9YLQ8	C9YLQ8	0	2	1	0	1	1	967.905	1934.8	-0.57	-0.00055	HCD (High Energy Collision Dissociation)	MS2	6.75387	36.3	33.7469	19893	026224_6-1_20240226143737.raw	0/0
#VALUE!			3.91	FALSE	F19	1	High	Sequest HT (A2)	Unambiguous	FTQEYEEDYPNTNER		1	C9YLQ8	C9YLQ8	0	2	1	0	1	1	967.907	1934.81	1.29	0.00125	HCD (High Energy Collision Dissociation)	MS2	12.6338	300	59.2637	34167	026224_6-1_20240226143737.raw	0/0
#VALUE!			3.19	FALSE	F19	1	High	Sequest HT (A2)	Unambiguous	FTQEYEEDYPNTNER		1	C9YLQ8	C9YLQ8	0	2	1	0	1	1	967.905	1934.8	-0.23	-0.00023	HCD (High Energy Collision Dissociation)	MS2	0	300	58.7461	34066	026224_6-1_20240226143737.raw	0/0
#VALUE!			2.2	FALSE	F19	1	High	Sequest HT (A2)	Unambiguous	FTQEYEEDYPNTNER		1	C9YLQ8	C9YLQ8	0	2	1	0	1	1	967.905	1934.8	-0.83	-0.0008	HCD (High Energy Collision Dissociation)	MS2	0	180.059	1.6738	314	026224_6-1_20240226143737.raw	0/0
#VALUE!			4.06	FALSE	F19	1	High	Sequest HT (A2)	Unambiguous	FTQEYEEDYPNTNER		1	C9YLQ8	C9YLQ8	0	2	1	0	1	1	967.906	1934.8	-0.05	-5e-05	HCD (High Energy Collision Dissociation)	MS2	7.84346	300	54.8125	33230	026224_6-1_20240226143737.raw	0/0
#VALUE!			3.92	FALSE	F19	1	High	Sequest HT (A2)	Unambiguous	FTQEYEEDYPNTNER		1	C9YLQ8	C9YLQ8	0	2	1	0	1	1	967.905	1934.8	-1.03	-0.00099	HCD (High Energy Collision Dissociation)	MS2	0	36.3	24.4485	11455	026224_6-1_20240226143737.raw	0/0
#VALUE!			3.61	FALSE	F19	1	High	Sequest HT (A2)	Unambiguous	FTQEYEEDYPNTNER		1	C9YLQ8	C9YLQ8	0	2	1	0	1	1	967.905	1934.8	-0.77	-0.00074	HCD (High Energy Collision Dissociation)	MS2	11.4361	26.865	38.2143	24124	026224_6-1_20240226143737.raw	0/0
#VALUE!			3.17	FALSE	F19	1	High	Sequest HT (A2)	Unambiguous	FTQEYEEDYPNTNER		1	C9YLQ8	C9YLQ8	0	3	1	0	1	1	645.606	1934.8	-0.54	-0.00035	HCD (High Energy Collision Dissociation)	MS2	6.11297	28.048	19.8966	8569	026224_6-1_20240226143737.raw	0/0
#VALUE!			3.75	FALSE	F19	1	High	Sequest HT (A2)	Unambiguous	FTQEYEEDYPNTNER		1	C9YLQ8	C9YLQ8	0	2	1	0	1	1	967.905	1934.8	-0.24	-0.00023	HCD (High Energy Collision Dissociation)	MS2	13.4378	31.2	38.6198	24524	026224_6-1_20240226143737.raw	0/0
#VALUE!			4.07	FALSE	F19	1	High	Sequest HT (A2)	Unambiguous	FTQEYEEDYPNTNER		1	C9YLQ8	C9YLQ8	0	2	1	0	1	1	967.905	1934.8	-1.11	-0.00107	HCD (High Energy Collision Dissociation)	MS2	0	82.824	21.7149	9746	026224_6-1_20240226143737.raw	0/0
#VALUE!			3.6	FALSE	F19	1	High	Sequest HT (A2)	Unambiguous	FTQEYEEDYPNTNER		1	C9YLQ8	C9YLQ8	0	2	1	0	1	1	967.906	1934.8	0.33	0.00032	HCD (High Energy Collision Dissociation)	MS2	66.9189	300	58.5726	34030	026224_6-1_20240226143737.raw	0/0
#VALUE!			4.16	FALSE	F19	1	High	Sequest HT (A2)	Unambiguous	FTQEYEEDYPNTNER		1	C9YLQ8	C9YLQ8	0	2	1	0	1	1	967.906	1934.8	0.08	8e-05	HCD (High Energy Collision Dissociation)	MS2	0	300	54.2387	33083	026224_6-1_20240226143737.raw	0/0
#VALUE!			2.46	FALSE	F19	1	High	Sequest HT (A2)	Unambiguous	FTQEYEEDYPNTNER		1	C9YLQ8	C9YLQ8	0	2	1	0	1	1	967.907	1934.81	1.28	0.00124	HCD (High Energy Collision Dissociation)	MS2	0	74.007	10.8176	2213	026224_6-1_20240226143737.raw	0/0
#VALUE!			2.44	FALSE	F19	1	High	Sequest HT (A2)	Unambiguous	FTQEYEEDYPNTNER		1	C9YLQ8	C9YLQ8	0	2	1	0	1	1	967.906	1934.81	0.84	0.00082	HCD (High Energy Collision Dissociation)	MS2	20.2588	300	1.0034	188	026224_6-1_20240226143737.raw	0/0
#VALUE!			2.23	FALSE	F19	1	High	Sequest HT (A2)	Unambiguous	FTQEYEEDYPNTNER		1	C9YLQ8	C9YLQ8	0	2	1	0	1	1	967.906	1934.8	0.1	9e-05	HCD (High Energy Collision Dissociation)	MS2	0	300	5.698	1086	026224_6-1_20240226143737.raw	0/0
#VALUE!			2.4	FALSE	F19	1	High	Sequest HT (A2)	Unambiguous	FTQEYEEDYPNTNER		1	C9YLQ8	C9YLQ8	0	2	1	0	1	1	967.906	1934.8	0.04	4e-05	HCD (High Energy Collision Dissociation)	MS2	0	300	1.4541	270	026224_6-1_20240226143737.raw	0/0
#VALUE!			3.38	FALSE	F19	1	High	Sequest HT (A2)	Unambiguous	FTQEYEEDYPNTNER		1	C9YLQ8	C9YLQ8	0	2	1	0	1	1	967.906	1934.81	0.6	0.00058	HCD (High Energy Collision Dissociation)	MS2	57.2042	300	1.2771	238	026224_6-1_20240226143737.raw	0/0
#VALUE!			3.87	FALSE	F19	1	High	Sequest HT (A2)	Unambiguous	FTQEYEEDYPNTNER		1	C9YLQ8	C9YLQ8	0	2	1	0	1	1	967.904	1934.8	-1.92	-0.00186	HCD (High Energy Collision Dissociation)	MS2	0	29.179	21.3475	9627	026224_6-1_20240226143737.raw	0/0
#VALUE!			3.91	FALSE	F19	1	High	Sequest HT (A2)	Unambiguous	FTQEYEEDYPNTNER		1	C9YLQ8	C9YLQ8	0	2	1	0	1	1	967.905	1934.8	-0.18	-0.00017	HCD (High Energy Collision Dissociation)	MS2	0	300	58.2141	33957	026224_6-1_20240226143737.raw	0/0
#VALUE!			4.13	FALSE	F19	1	High	Sequest HT (A2)	Unambiguous	FTQEYEEDYPNTNER		1	C9YLQ8	C9YLQ8	0	2	1	0	1	1	967.905	1934.8	-1.02	-0.00099	HCD (High Energy Collision Dissociation)	MS2	11.3004	300	54.0107	33035	026224_6-1_20240226143737.raw	0/0
#VALUE!			3.84	FALSE	F19	1	High	Sequest HT (A2)	Unambiguous	FTQEYEEDYPNTNER		1	C9YLQ8	C9YLQ8	0	2	1	0	1	1	967.906	1934.8	0.14	0.00013	HCD (High Energy Collision Dissociation)	MS2	0	25.816	22.2318	10120	026224_6-1_20240226143737.raw	0/0
#VALUE!			3.87	FALSE	F19	1	High	Sequest HT (A2)	Unambiguous	FTQEYEEDYPNTNER		1	C9YLQ8	C9YLQ8	0	2	1	0	1	1	967.905	1934.8	-0.12	-0.00012	HCD (High Energy Collision Dissociation)	MS2	0	300	58.0438	33924	026224_6-1_20240226143737.raw	0/0
#VALUE!			4.07	FALSE	F19	1	High	Sequest HT (A2)	Unambiguous	FTQEYEEDYPNTNER		1	C9YLQ8	C9YLQ8	0	2	1	0	1	1	967.905	1934.8	-0.34	-0.00033	HCD (High Energy Collision Dissociation)	MS2	55.6928	40.411	21.1692	9580	026224_6-1_20240226143737.raw	0/0
#VALUE!			2.64	FALSE	F19	1	High	Sequest HT (A2)	Unambiguous	FTQEYEEDYPNTNER		1	C9YLQ8	C9YLQ8	0	2	1	0	1	1	967.904	1934.8	-1.62	-0.00157	HCD (High Energy Collision Dissociation)	MS2	0	300	0.9228	173	026224_6-1_20240226143737.raw	0/0
#VALUE!			4.17	FALSE	F19	1	High	Sequest HT (A2)	Unambiguous	FTQEYEEDYPNTNER		1	C9YLQ8	C9YLQ8	0	2	1	0	1	1	967.905	1934.8	-0.25	-0.00024	HCD (High Energy Collision Dissociation)	MS2	0	16.194	19.9558	8616	026224_6-1_20240226143737.raw	0/0
#VALUE!			4.36	FALSE	F19	1	High	Sequest HT (A2)	Unambiguous	FTQEYEEDYPNTNER		1	C9YLQ8	C9YLQ8	0	2	1	0	1	1	967.905	1934.8	-0.53	-0.00051	HCD (High Energy Collision Dissociation)	MS2	1.41245	20.054	20.8268	9387	026224_6-1_20240226143737.raw	0/0
#VALUE!			3.84	FALSE	F19	1	High	Sequest HT (A2)	Unambiguous	FTQEYEEDYPNTNER		1	C9YLQ8	C9YLQ8	0	2	1	0	1	1	967.907	1934.81	1.34	0.0013	HCD (High Energy Collision Dissociation)	MS2	16.1509	36.3	36.1338	21956	026224_6-1_20240226143737.raw	0/0
#VALUE!			2.06	FALSE	F19	1	High	Sequest HT (A2)	Unambiguous	FTQEYEEDYPNTNER		1	C9YLQ8	C9YLQ8	0	2	1	0	1	1	967.907	1934.81	1.19	0.00115	HCD (High Energy Collision Dissociation)	MS2	0	36.3	54.4142	33125	026224_6-1_20240226143737.raw	0/0
#VALUE!			3.38	FALSE	F19	1	High	Sequest HT (A2)	Unambiguous	FTQEYEEDYPNTNER		1	C9YLQ8	C9YLQ8	0	2	1	0	1	1	967.906	1934.8	0.4	0.00039	HCD (High Energy Collision Dissociation)	MS2	0	300	59.0886	34134	026224_6-1_20240226143737.raw	0/0
#VALUE!			2.89	FALSE	F19	1	High	Sequest HT (A2)	Unambiguous	FTQEYEEDYPNTNER		1	C9YLQ8	C9YLQ8	0	3	1	0	1	1	645.607	1934.81	0.62	0.0004	HCD (High Energy Collision Dissociation)	MS2	40.9495	20.222	19.1907	7815	026224_6-1_20240226143737.raw	0/0
#VALUE!			3.86	FALSE	F19	1	High	Sequest HT (A2)	Unambiguous	FTQEYEEDYPNTNER		1	C9YLQ8	C9YLQ8	0	2	1	0	1	1	967.909	1934.81	4.01	0.00388	HCD (High Energy Collision Dissociation)	MS2	2.87449	20.49	24.5448	11548	026224_6-1_20240226143737.raw	0/0
#VALUE!			3.72	FALSE	F19	1	High	Sequest HT (A2)	Unambiguous	FTQEYEEDYPNTNER		1	C9YLQ8	C9YLQ8	0	2	1	0	1	1	967.905	1934.8	-0.67	-0.00065	HCD (High Energy Collision Dissociation)	MS2	0	300	58.9141	34103	026224_6-1_20240226143737.raw	0/0
#VALUE!			4.23	FALSE	F19	1	High	Sequest HT (A2)	Unambiguous	FTQEYEEDYPNTNER		1	C9YLQ8	C9YLQ8	0	2	1	0	1	1	967.905	1934.8	-0.26	-0.00025	HCD (High Energy Collision Dissociation)	MS2	0	174.74	51.5167	32380	026224_6-1_20240226143737.raw	0/0
#VALUE!			4.11	FALSE	F19	1	High	Sequest HT (A2)	Unambiguous	FTQEYEEDYPNTNER		1	C9YLQ8	C9YLQ8	0	2	1	0	1	1	967.905	1934.8	-0.1	-0.0001	HCD (High Energy Collision Dissociation)	MS2	0	300	51.3491	32319	026224_6-1_20240226143737.raw	0/0
#VALUE!			2.97	FALSE	F19	1	High	Sequest HT (A2)	Unambiguous	FTQEYEEDYPNTNER		1	C9YLQ8	C9YLQ8	0	2	1	0	1	1	967.905	1934.8	-0.82	-0.00079	HCD (High Energy Collision Dissociation)	MS2	27.2531	300	1.8642	350	026224_6-1_20240226143737.raw	0/0
#VALUE!			3.3	FALSE	F19	1	High	Sequest HT (A2)	Unambiguous	FTQEYEEDYPNTNER		1	C9YLQ8	C9YLQ8	0	2	1	0	1	1	967.906	1934.81	0.89	0.00086	HCD (High Energy Collision Dissociation)	MS2	0	174.749	57.874	33892	026224_6-1_20240226143737.raw	0/0
#VALUE!			3.01	FALSE	F19	1	High	Sequest HT (A2)	Unambiguous	FTQEYEEDYPNTNER		1	C9YLQ8	C9YLQ8	0	2	1	0	1	1	967.904	1934.8	-1.7	-0.00165	HCD (High Energy Collision Dissociation)	MS2	18.6431	300	0.4433	84	026224_6-1_20240226143737.raw	0/0
#VALUE!			2.67	FALSE	F19	1	High	Sequest HT (A2)	Unambiguous	FTQEYEEDYPNTNER		1	C9YLQ8	C9YLQ8	0	2	1	0	1	1	967.905	1934.8	-0.62	-0.0006	HCD (High Energy Collision Dissociation)	MS2	0	300	8.4037	1599	026224_6-1_20240226143737.raw	0/0
#VALUE!			3.67	FALSE	F19	1	High	Sequest HT (A2)	Unambiguous	FTQEYEEDYPNTNER		1	C9YLQ8	C9YLQ8	0	2	1	0	1	1	967.905	1934.8	-0.15	-0.00015	HCD (High Energy Collision Dissociation)	MS2	24.008	30.495	35.5966	21500	026224_6-1_20240226143737.raw	0/0
#VALUE!			3.72	FALSE	F19	1	High	Sequest HT (A2)	Unambiguous	FTQEYEEDYPNTNER		1	C9YLQ8	C9YLQ8	0	2	1	0	1	1	967.905	1934.8	-0.26	-0.00025	HCD (High Energy Collision Dissociation)	MS2	0	86.368	22.5737	10331	026224_6-1_20240226143737.raw	0/0
#VALUE!			3.23	FALSE	F19	1	High	Sequest HT (A2)	Unambiguous	FTQEYEEDYPNTNER		1	C9YLQ8	C9YLQ8	0	2	1	0	1	1	967.909	1934.81	3.58	0.00346	HCD (High Energy Collision Dissociation)	MS2	50.5076	300	4.6409	896	026224_6-1_20240226143737.raw	0/0
#VALUE!			3.94	FALSE	F19	1	High	Sequest HT (A2)	Unambiguous	FTQEYEEDYPNTNER		1	C9YLQ8	C9YLQ8	0	2	1	0	1	1	967.907	1934.81	1.16	0.00113	HCD (High Energy Collision Dissociation)	MS2	0	111.998	55.389	33371	026224_6-1_20240226143737.raw	0/0
#VALUE!			3.02	FALSE	F19	1	High	Sequest HT (A2)	Unambiguous	FTQEYEEDYPNTNER		1	C9YLQ8	C9YLQ8	0	2	1	0	1	1	967.906	1934.81	0.93	0.0009	HCD (High Energy Collision Dissociation)	MS2	0	300	56.7744	33665	026224_6-1_20240226143737.raw	0/0
#VALUE!			2.4	FALSE	F19	1	High	Sequest HT (A2)	Unambiguous	FTQEYEEDYPNTNER		1	C9YLQ8	C9YLQ8	0	2	1	0	1	1	967.906	1934.8	-0.06	-5e-05	HCD (High Energy Collision Dissociation)	MS2	0	300	6.942	1317	026224_6-1_20240226143737.raw	0/0
#VALUE!			4.21	FALSE	F19	1	High	Sequest HT (A2)	Unambiguous	FTQEYEEDYPNTNER		1	C9YLQ8	C9YLQ8	0	2	1	0	1	1	967.904	1934.8	-1.15	-0.00111	HCD (High Energy Collision Dissociation)	MS2	0	300	56.767	33663	026224_6-1_20240226143737.raw	0/0
#VALUE!			4.22	FALSE	F19	1	High	Sequest HT (A2)	Unambiguous	FTQEYEEDYPNTNER		1	C9YLQ8	C9YLQ8	0	2	1	0	1	1	967.904	1934.8	-1.3	-0.00126	HCD (High Energy Collision Dissociation)	MS2	28.3785	300	59.7722	34267	026224_6-1_20240226143737.raw	0/0
#VALUE!			2.61	FALSE	F19	1	High	Sequest HT (A2)	Unambiguous	FTQEYEEDYPNTNER		1	C9YLQ8	C9YLQ8	0	2	1	0	1	1	967.905	1934.8	-0.45	-0.00043	HCD (High Energy Collision Dissociation)	MS2	0	300	57.3575	33784	026224_6-1_20240226143737.raw	0/0
#VALUE!			3.61	FALSE	F19	1	High	Sequest HT (A2)	Unambiguous	FTQEYEEDYPNTNER		1	C9YLQ8	C9YLQ8	0	2	1	0	1	1	967.905	1934.8	-0.49	-0.00047	HCD (High Energy Collision Dissociation)	MS2	0	26.655	23.9911	11053	026224_6-1_20240226143737.raw	0/0
#VALUE!			2.15	FALSE	F19	1	High	Sequest HT (A2)	Unambiguous	FTQEYEEDYPNTNER		1	C9YLQ8	C9YLQ8	0	2	1	0	1	1	967.906	1934.8	0.4	0.00038	HCD (High Energy Collision Dissociation)	MS2	0	300	2.1273	404	026224_6-1_20240226143737.raw	0/0
#VALUE!			4	FALSE	F19	1	High	Sequest HT (A2)	Unambiguous	FTQEYEEDYPNTNER		1	C9YLQ8	C9YLQ8	0	2	1	0	1	1	967.905	1934.8	-0.23	-0.00022	HCD (High Energy Collision Dissociation)	MS2	0	184.451	52.1997	32567	026224_6-1_20240226143737.raw	0/0
#VALUE!			3.37	FALSE	F19	1	High	Sequest HT (A2)	Unambiguous	FTQEYEEDYPNTNER		1	C9YLQ8	C9YLQ8	0	2	1	0	1	1	967.908	1934.81	2.52	0.00244	HCD (High Energy Collision Dissociation)	MS2	0	300	0.4506	86	026224_6-1_20240226143737.raw	0/0
#VALUE!			4.21	FALSE	F19	1	High	Sequest HT (A2)	Unambiguous	FTQEYEEDYPNTNER		1	C9YLQ8	C9YLQ8	0	2	1	0	1	1	967.906	1934.81	0.84	0.00082	HCD (High Energy Collision Dissociation)	MS2	0.507573	16.321	19.4432	8072	026224_6-1_20240226143737.raw	0/0
#VALUE!			4.15	FALSE	F19	1	High	Sequest HT (A2)	Unambiguous	FTQEYEEDYPNTNER		1	C9YLQ8	C9YLQ8	0	2	1	0	1	1	967.907	1934.81	1.66	0.00161	HCD (High Energy Collision Dissociation)	MS2	4.36083	184.442	52.7668	32709	026224_6-1_20240226143737.raw	0/0
#VALUE!			3.46	FALSE	F19	1	High	Sequest HT (A2)	Unambiguous	FTQEYEEDYPNTNER		1	C9YLQ8	C9YLQ8	0	2	1	0	1	1	967.906	1934.8	0.08	8e-05	HCD (High Energy Collision Dissociation)	MS2	27.8824	32.171	40.3962	26186	026224_6-1_20240226143737.raw	0/0
#VALUE!			3.6	FALSE	F19	1	High	Sequest HT (A2)	Unambiguous	FTQEYEEDYPNTNER		1	C9YLQ8	C9YLQ8	0	2	1	0	1	1	967.904	1934.8	-1.4	-0.00135	HCD (High Energy Collision Dissociation)	MS2	0	300	56.946	33699	026224_6-1_20240226143737.raw	0/0
#VALUE!			2.92	FALSE	F19	1	High	Sequest HT (A2)	Unambiguous	FTQEYEEDYPNTNER		1	C9YLQ8	C9YLQ8	0	2	1	0	1	1	967.906	1934.8	0.53	0.00052	HCD (High Energy Collision Dissociation)	MS2	0	181.598	59.6041	34234	026224_6-1_20240226143737.raw	0/0
#VALUE!			3.77	FALSE	F19	1	High	Sequest HT (A2)	Unambiguous	FTQEYEEDYPNTNER		1	C9YLQ8	C9YLQ8	0	2	1	0	1	1	967.904	1934.8	-1.76	-0.0017	HCD (High Energy Collision Dissociation)	MS2	22.2703	72.986	24.161	11187	026224_6-1_20240226143737.raw	0/0
#VALUE!			2.41	FALSE	F19	1	High	Sequest HT (A2)	Unambiguous	FTQEYEEDYPNTNER		1	C9YLQ8	C9YLQ8	0	2	1	0	1	1	967.905	1934.8	-0.43	-0.00042	HCD (High Energy Collision Dissociation)	MS2	0	300	8.0015	1525	026224_6-1_20240226143737.raw	0/0
#VALUE!			2.31	FALSE	F19	1	High	Sequest HT (A2)	Unambiguous	FTQEYEEDYPNTNER		1	C9YLQ8	C9YLQ8	0	2	1	0	1	1	967.908	1934.81	2.33	0.00225	HCD (High Energy Collision Dissociation)	MS2	0	300	4.8966	941	026224_6-1_20240226143737.raw	0/0
#VALUE!			4.47	FALSE	F19	1	High	Sequest HT (A2)	Unambiguous	FTQEYEEDYPNTNER		1	C9YLQ8	C9YLQ8	0	2	1	0	1	1	967.906	1934.8	0.32	0.00031	HCD (High Energy Collision Dissociation)	MS2	5.35891	113.558	52.5451	32650	026224_6-1_20240226143737.raw	0/0
#VALUE!			2.89	FALSE	F19	1	High	Sequest HT (A2)	Unambiguous	FTQEYEEDYPNTNER		1	C9YLQ8	C9YLQ8	0	2	1	0	1	1	967.909	1934.81	3.04	0.00294	HCD (High Energy Collision Dissociation)	MS2	0	300	8.0798	1538	026224_6-1_20240226143737.raw	0/0
#VALUE!			3.67	FALSE	F19	1	High	Sequest HT (A2)	Unambiguous	FTQEYEEDYPNTNER		1	C9YLQ8	C9YLQ8	0	2	1	0	1	1	967.906	1934.81	0.62	0.0006	HCD (High Energy Collision Dissociation)	MS2	17.9854	300	57.1792	33747	026224_6-1_20240226143737.raw	0/0
#VALUE!			3.52	FALSE	F19	1	High	Sequest HT (A2)	Unambiguous	FTQEYEEDYPNTNER		1	C9YLQ8	C9YLQ8	0	2	1	0	1	1	967.905	1934.8	-0.91	-0.00088	HCD (High Energy Collision Dissociation)	MS2	8.66226	42.214	38.9652	24857	026224_6-1_20240226143737.raw	0/0
#VALUE!			3.88	FALSE	F19	1	High	Sequest HT (A2)	Unambiguous	FTQEYEEDYPNTNER		1	C9YLQ8	C9YLQ8	0	2	1	0	1	1	967.905	1934.8	-0.61	-0.00059	HCD (High Energy Collision Dissociation)	MS2	76.2762	136.005	36.0291	21853	026224_6-1_20240226143737.raw	0/0
#VALUE!			3.11	FALSE	F19	1	High	Sequest HT (A2)	Unambiguous	FTQEYEEDYPNTNER		1	C9YLQ8	C9YLQ8	0	2	1	0	1	1	967.906	1934.8	0.48	0.00046	HCD (High Energy Collision Dissociation)	MS2	16.8217	18.59	38.3859	24281	026224_6-1_20240226143737.raw	0/0
#VALUE!			2.1	FALSE	F19	1	High	Sequest HT (A2)	Unambiguous	FTQEYEEDYPNTNER		1	C9YLQ8	C9YLQ8	0	2	1	0	1	1	967.905	1934.8	-0.75	-0.00072	HCD (High Energy Collision Dissociation)	MS2	0	300	8.2939	1578	026224_6-1_20240226143737.raw	0/0
#VALUE!			4.17	FALSE	F19	1	High	Sequest HT (A2)	Unambiguous	FTQEYEEDYPNTNER		1	C9YLQ8	C9YLQ8	0	2	1	0	1	1	967.906	1934.8	0.04	3e-05	HCD (High Energy Collision Dissociation)	MS2	0	184.451	52.7112	32697	026224_6-1_20240226143737.raw	0/0
#VALUE!			3.82	FALSE	F19	1	High	Sequest HT (A2)	Unambiguous	FTQEYEEDYPNTNER		1	C9YLQ8	C9YLQ8	0	2	1	0	1	1	967.907	1934.81	1.06	0.00103	HCD (High Energy Collision Dissociation)	MS2	0	300	57.0113	33710	026224_6-1_20240226143737.raw	0/0
#VALUE!			4.08	FALSE	F19	1	High	Sequest HT (A2)	Unambiguous	FTQEYEEDYPNTNER		1	C9YLQ8	C9YLQ8	0	2	1	0	1	1	967.905	1934.8	-0.51	-0.00049	HCD (High Energy Collision Dissociation)	MS2	9.82678	300	54.9825	33278	026224_6-1_20240226143737.raw	0/0
#VALUE!			3.03	FALSE	F19	1	High	Sequest HT (A2)	Unambiguous	FTQEYEEDYPNTNER		1	C9YLQ8	C9YLQ8	0	2	1	0	1	1	967.907	1934.81	1.34	0.00129	HCD (High Energy Collision Dissociation)	MS2	0	300	7.5392	1441	026224_6-1_20240226143737.raw	0/0
#VALUE!			4.52	FALSE	F19	1	High	Sequest HT (A2)	Unambiguous	FTQEYEEDYPNTNER		1	C9YLQ8	C9YLQ8	0	2	1	0	1	1	967.906	1934.8	0.12	0.00012	HCD (High Energy Collision Dissociation)	MS2	0	36.3	24.2796	11292	026224_6-1_20240226143737.raw	0/0
#VALUE!			2.81	FALSE	F19	1	High	Sequest HT (A2)	Unambiguous	FTQEYEEDYPNTNER		1	C9YLQ8	C9YLQ8	0	2	1	0	1	1	967.903	1934.8	-2.98	-0.00288	HCD (High Energy Collision Dissociation)	MS2	0	300	2.6588	521	026224_6-1_20240226143737.raw	0/0
#VALUE!			2.65	FALSE	F19	1	High	Sequest HT (A2)	Unambiguous	FTQEYEEDYPNTNER		1	C9YLQ8	C9YLQ8	0	2	1	0	1	1	967.908	1934.81	3	0.0029	HCD (High Energy Collision Dissociation)	MS2	46.7886	300	3.4867	680	026224_6-1_20240226143737.raw	0/0
#VALUE!			3.12	FALSE	F19	1	High	Sequest HT (A2)	Unambiguous	FTQEYEEDYPNTNER		1	C9YLQ8	C9YLQ8	0	2	1	0	1	1	967.904	1934.8	-1.69	-0.00163	HCD (High Energy Collision Dissociation)	MS2	0	300	4.2111	813	026224_6-1_20240226143737.raw	0/0
#VALUE!			4.14	FALSE	F19	1	High	Sequest HT (A2)	Unambiguous	FTQEYEEDYPNTNER		1	C9YLQ8	C9YLQ8	0	2	1	0	1	1	967.906	1934.8	0.2	0.00019	HCD (High Energy Collision Dissociation)	MS2	0	300	53.4898	32894	026224_6-1_20240226143737.raw	0/0
#VALUE!			2.5	FALSE	F19	1	High	Sequest HT (A2)	Unambiguous	FTQEYEEDYPNTNER		1	C9YLQ8	C9YLQ8	0	2	1	0	1	1	967.904	1934.8	-1.83	-0.00177	HCD (High Energy Collision Dissociation)	MS2	0	300	6.658	1264	026224_6-1_20240226143737.raw	0/0
#VALUE!			2.01	FALSE	F19	1	High	Sequest HT (A2)	Unambiguous	FTQEYEEDYPNTNER		1	C9YLQ8	C9YLQ8	0	2	1	0	1	1	967.905	1934.8	-1.1	-0.00106	HCD (High Energy Collision Dissociation)	MS2	0	300	9.756	1859	026224_6-1_20240226143737.raw	0/0
#VALUE!			2.66	FALSE	F19	1	High	Sequest HT (A2)	Unambiguous	FTQEYEEDYPNTNER		1	C9YLQ8	C9YLQ8	0	2	1	0	1	1	967.907	1934.81	1.05	0.00102	HCD (High Energy Collision Dissociation)	MS2	0	300	4.6271	893	026224_6-1_20240226143737.raw	0/0
#VALUE!			3.47	FALSE	F19	1	High	Sequest HT (A2)	Unambiguous	FTQEYEEDYPNTNER		1	C9YLQ8	C9YLQ8	0	2	1	0	1	1	967.905	1934.8	-0.97	-0.00093	HCD (High Energy Collision Dissociation)	MS2	0	96.249	23.6393	10793	026224_6-1_20240226143737.raw	0/0
#VALUE!			4.15	FALSE	F19	1	High	Sequest HT (A2)	Unambiguous	FTQEYEEDYPNTNER		1	C9YLQ8	C9YLQ8	0	2	1	0	1	1	967.904	1934.8	-1.44	-0.00139	HCD (High Energy Collision Dissociation)	MS2	13.6171	178.997	53.1119	32791	026224_6-1_20240226143737.raw	0/0
#VALUE!			3.37	FALSE	F19	1	High	Sequest HT (A2)	Unambiguous	FTQEYEEDYPNTNER		1	C9YLQ8	C9YLQ8	0	3	1	0	1	1	645.606	1934.8	0.47	0.0003	HCD (High Energy Collision Dissociation)	MS2	16.9751	18.59	19.5494	8195	026224_6-1_20240226143737.raw	0/0
#VALUE!			3.51	FALSE	F19	1	High	Sequest HT (A2)	Unambiguous	FTQEYEEDYPNTNER		1	C9YLQ8	C9YLQ8	0	2	1	0	1	1	967.906	1934.8	0.33	0.00032	HCD (High Energy Collision Dissociation)	MS2	0	300	55.5623	33410	026224_6-1_20240226143737.raw	0/0
#VALUE!			2.12	FALSE	F19	1	High	Sequest HT (A2)	Unambiguous	FTQEYEEDYPNTNER		1	C9YLQ8	C9YLQ8	0	2	1	0	1	1	967.904	1934.8	-2.03	-0.00197	HCD (High Energy Collision Dissociation)	MS2	0	300	9.4838	1808	026224_6-1_20240226143737.raw	0/0
#VALUE!			2.11	FALSE	F19	1	High	Sequest HT (A2)	Unambiguous	FTQEYEEDYPNTNER		1	C9YLQ8	C9YLQ8	0	2	1	0	1	1	967.902	1934.8	-3.4	-0.00329	HCD (High Energy Collision Dissociation)	MS2	0	36.3	11.1765	2377	026224_6-1_20240226143737.raw	0/0
#VALUE!			3.94	FALSE	F19	1	High	Sequest HT (A2)	Unambiguous	FTQEYEEDYPNTNER		1	C9YLQ8	C9YLQ8	0	2	1	0	1	1	967.906	1934.8	0.23	0.00022	HCD (High Energy Collision Dissociation)	MS2	13.9212	40.021	22.7488	10433	026224_6-1_20240226143737.raw	0/0
#VALUE!			2.56	FALSE	F19	1	High	Sequest HT (A2)	Unambiguous	FTQEYEEDYPNTNER		1	C9YLQ8	C9YLQ8	0	2	1	0	1	1	967.904	1934.8	-1.14	-0.0011	HCD (High Energy Collision Dissociation)	MS2	37.1682	300	9.0412	1717	026224_6-1_20240226143737.raw	0/0
#VALUE!			2.48	FALSE	F19	1	High	Sequest HT (A2)	Unambiguous	FTQEYEEDYPNTNER		1	C9YLQ8	C9YLQ8	0	2	1	0	1	1	967.906	1934.8	0.23	0.00023	HCD (High Energy Collision Dissociation)	MS2	59.5751	300	9.5858	1827	026224_6-1_20240226143737.raw	0/0
#VALUE!			3.23	FALSE	F19	1	High	Sequest HT (A2)	Unambiguous	FTQEYEEDYPNTNER		1	C9YLQ8	C9YLQ8	0	2	1	0	1	1	967.906	1934.8	0.43	0.00042	HCD (High Energy Collision Dissociation)	MS2	0	113.942	52.9395	32749	026224_6-1_20240226143737.raw	0/0
#VALUE!			3.92	FALSE	F19	1	High	Sequest HT (A2)	Unambiguous	FTQEYEEDYPNTNER		1	C9YLQ8	C9YLQ8	0	2	1	0	1	1	967.905	1934.8	-0.26	-0.00025	HCD (High Energy Collision Dissociation)	MS2	0	300	56.4258	33594	026224_6-1_20240226143737.raw	0/0
#VALUE!			2.8	FALSE	F19	1	High	Sequest HT (A2)	Unambiguous	FTQEYEEDYPNTNER		1	C9YLQ8	C9YLQ8	0	3	1	0	1	1	645.606	1934.8	-0.33	-0.00021	HCD (High Energy Collision Dissociation)	MS2	0	81.455	20.4196	9112	026224_6-1_20240226143737.raw	0/0
#VALUE!			2.6	FALSE	F19	1	High	Sequest HT (A2)	Unambiguous	FTQEYEEDYPNTNER		1	C9YLQ8	C9YLQ8	0	3	1	0	1	1	645.607	1934.81	1.95	0.00126	HCD (High Energy Collision Dissociation)	MS2	0	72.634	20.5622	9232	026224_6-1_20240226143737.raw	0/0
#VALUE!			3.81	FALSE	F19	1	High	Sequest HT (A2)	Unambiguous	FTQEYEEDYPNTNER		1	C9YLQ8	C9YLQ8	0	2	1	0	1	1	967.905	1934.8	-0.94	-0.0009	HCD (High Energy Collision Dissociation)	MS2	0	33.48	23.2225	10636	026224_6-1_20240226143737.raw	0/0
#VALUE!			3.63	FALSE	F19	1	High	Sequest HT (A2)	Unambiguous	FTQEYEEDYPNTNER		1	C9YLQ8	C9YLQ8	0	3	1	0	1	1	645.606	1934.8	0.45	0.00029	HCD (High Energy Collision Dissociation)	MS2	24.0732	23.89	19.3768	7998	026224_6-1_20240226143737.raw	0/0
#VALUE!			2.54	FALSE	F19	1	High	Sequest HT (A2)	Unambiguous	FTQEYEEDYPNTNER		1	C9YLQ8	C9YLQ8	0	3	1	0	1	1	645.605	1934.8	-1.07	-0.00069	HCD (High Energy Collision Dissociation)	MS2	12.1919	36.3	20.7979	9354	026224_6-1_20240226143737.raw	0/0
#VALUE!			3.82	FALSE	F19	1	High	Sequest HT (A2)	Unambiguous	FTQEYEEDYPNTNER		1	C9YLQ8	C9YLQ8	0	2	1	0	1	1	967.905	1934.8	-0.53	-0.00052	HCD (High Energy Collision Dissociation)	MS2	0	24.358	20.6516	9269	026224_6-1_20240226143737.raw	0/0
#VALUE!			3.19	FALSE	F19	1	High	Sequest HT (A2)	Unambiguous	FTQEYEEDYPNTNER		1	C9YLQ8	C9YLQ8	0	2	1	0	1	1	967.906	1934.8	-0.04	-4e-05	HCD (High Energy Collision Dissociation)	MS2	0	300	59.9545	34304	026224_6-1_20240226143737.raw	0/0
#VALUE!			2.59	FALSE	F19	1	High	Sequest HT (A2)	Unambiguous	FTQEYEEDYPNTNER		1	C9YLQ8	C9YLQ8	0	2	1	0	1	1	967.905	1934.8	-0.76	-0.00073	HCD (High Energy Collision Dissociation)	MS2	66.2162	300	8.836	1677	026224_6-1_20240226143737.raw	0/0
#VALUE!			3.73	FALSE	F19	1	High	Sequest HT (A2)	Unambiguous	FTQEYEEDYPNTNER		1	C9YLQ8	C9YLQ8	0	2	1	0	1	1	967.905	1934.8	-0.35	-0.00034	HCD (High Energy Collision Dissociation)	MS2	11.5038	300	59.7798	34269	026224_6-1_20240226143737.raw	0/0
#VALUE!			3.69	FALSE	F19	1	High	Sequest HT (A2)	Unambiguous	FTQEYEEDYPNTNER		1	C9YLQ8	C9YLQ8	0	2	1	0	1	1	967.905	1934.8	-0.44	-0.00043	HCD (High Energy Collision Dissociation)	MS2	0	300	55.9076	33485	026224_6-1_20240226143737.raw	0/0
#VALUE!			3.87	FALSE	F19	1	High	Sequest HT (A2)	Unambiguous	FTQEYEEDYPNTNER		1	C9YLQ8	C9YLQ8	0	2	1	0	1	1	967.905	1934.8	-0.77	-0.00074	HCD (High Energy Collision Dissociation)	MS2	14.8035	300	56.596	33629	026224_6-1_20240226143737.raw	0/0
#VALUE!			2.56	FALSE	F19	1	High	Sequest HT (A2)	Unambiguous	FTQEYEEDYPNTNER		1	C9YLQ8	C9YLQ8	0	2	1	0	1	1	967.907	1934.81	1	0.00097	HCD (High Energy Collision Dissociation)	MS2	24.1359	300	9.2194	1757	026224_6-1_20240226143737.raw	0/0
#VALUE!			4.2	FALSE	F19	1	High	Sequest HT (A2)	Unambiguous	FTQEYEEDYPNTNER		1	C9YLQ8	C9YLQ8	0	2	1	0	1	1	967.905	1934.8	-0.16	-0.00015	HCD (High Energy Collision Dissociation)	MS2	0	18.59	23.816	10904	026224_6-1_20240226143737.raw	0/0
#VALUE!			4.09	FALSE	F19	1	High	Sequest HT (A2)	Unambiguous	FTQEYEEDYPNTNER		1	C9YLQ8	C9YLQ8	0	2	1	0	1	1	967.905	1934.8	-0.34	-0.00033	HCD (High Energy Collision Dissociation)	MS2	0	300	53.6576	32931	026224_6-1_20240226143737.raw	0/0
#VALUE!			3.68	FALSE	F19	1	High	Sequest HT (A2)	Unambiguous	FTQEYEEDYPNTNER		1	C9YLQ8	C9YLQ8	0	2	1	0	1	1	967.905	1934.8	-0.91	-0.00088	HCD (High Energy Collision Dissociation)	MS2	0	300	53.3223	32855	026224_6-1_20240226143737.raw	0/0
#VALUE!			4.04	FALSE	F19	1	High	Sequest HT (A2)	Unambiguous	FTQEYEEDYPNTNER		1	C9YLQ8	C9YLQ8	0	2	1	0	1	1	967.904	1934.8	-1.67	-0.00161	HCD (High Energy Collision Dissociation)	MS2	0	300	54.5948	33175	026224_6-1_20240226143737.raw	0/0
#VALUE!			4.03	FALSE	F19	1	High	Sequest HT (A2)	Unambiguous	FTQEYEEDYPNTNER		1	C9YLQ8	C9YLQ8	0	2	1	0	1	1	967.906	1934.8	0.15	0.00014	HCD (High Energy Collision Dissociation)	MS2	0.400623	15.421	20.3057	9014	026224_6-1_20240226143737.raw	0/0
#VALUE!			2.71	FALSE	F19	1	High	Sequest HT (A2)	Unambiguous	FTQEYEEDYPNTNER		1	C9YLQ8	C9YLQ8	0	2	1	0	1	1	967.905	1934.8	-0.14	-0.00013	HCD (High Energy Collision Dissociation)	MS2	0	300	2.6793	525	026224_6-1_20240226143737.raw	0/0
#VALUE!			3.71	FALSE	F19	1	High	Sequest HT (A2)	Unambiguous	FTQEYEEDYPNTNER		1	C9YLQ8	C9YLQ8	0	2	1	0	1	1	967.905	1934.8	-0.63	-0.00061	HCD (High Energy Collision Dissociation)	MS2	9.66236	300	56.08	33522	026224_6-1_20240226143737.raw	0/0
#VALUE!			3.75	FALSE	F19	1	High	Sequest HT (A2)	Unambiguous	FTQEYEEDYPNTNER		1	C9YLQ8	C9YLQ8	0	2	1	0	1	1	967.906	1934.81	0.77	0.00075	HCD (High Energy Collision Dissociation)	MS2	0	177.728	51.6851	32425	026224_6-1_20240226143737.raw	0/0
#VALUE!			2.64	FALSE	F19	1	High	Sequest HT (A2)	Unambiguous	FTQEYEEDYPNTNER		1	C9YLQ8	C9YLQ8	0	2	1	0	1	1	967.904	1934.8	-2.03	-0.00196	HCD (High Energy Collision Dissociation)	MS2	55.9933	300	6.1833	1174	026224_6-1_20240226143737.raw	0/0
#VALUE!			2.61	FALSE	F19	1	High	Sequest HT (A2)	Unambiguous	FTQEYEEDYPNTNER		1	C9YLQ8	C9YLQ8	0	2	1	0	1	1	967.909	1934.81	3.67	0.00355	HCD (High Energy Collision Dissociation)	MS2	54.1628	300	0.7811	146	026224_6-1_20240226143737.raw	0/0
#VALUE!			3.03	FALSE	F19	1	High	Sequest HT (A2)	Unambiguous	FTQEYEEDYPNTNER		1	C9YLQ8	C9YLQ8	0	2	1	0	1	1	967.906	1934.8	0.34	0.00033	HCD (High Energy Collision Dissociation)	MS2	0	111.422	59.4333	34200	026224_6-1_20240226143737.raw	0/0
#VALUE!			4.26	FALSE	F19	1	High	Sequest HT (A2)	Unambiguous	FTQEYEEDYPNTNER		1	C9YLQ8	C9YLQ8	0	2	1	0	1	1	967.905	1934.8	-0.15	-0.00015	HCD (High Energy Collision Dissociation)	MS2	4.7133	300	51.8571	32475	026224_6-1_20240226143737.raw	0/0
#VALUE!			3.62	FALSE	F19	1	High	Sequest HT (A2)	Unambiguous	FTQEYEEDYPNTNER		1	C9YLQ8	C9YLQ8	0	2	1	0	1	1	967.904	1934.8	-1.16	-0.00113	HCD (High Energy Collision Dissociation)	MS2	0	33.448	21.5314	9686	026224_6-1_20240226143737.raw	0/0
#VALUE!			2.15	FALSE	F19	1	High	Sequest HT (A2)	Unambiguous	FTQEYEEDYPNTNER		1	C9YLQ8	C9YLQ8	0	2	1	0	1	1	967.906	1934.8	0.34	0.00033	HCD (High Energy Collision Dissociation)	MS2	54.166	300	5.525	1057	026224_6-1_20240226143737.raw	0/0
#VALUE!			3.99	FALSE	F19	1	High	Sequest HT (A2)	Unambiguous	FTQEYEEDYPNTNER		1	C9YLQ8	C9YLQ8	0	2	1	0	1	1	967.906	1934.8	0.08	7e-05	HCD (High Energy Collision Dissociation)	MS2	0	178.592	58.3872	33993	026224_6-1_20240226143737.raw	0/0
#VALUE!			3.36	FALSE	F19	1	High	Sequest HT (A2)	Unambiguous	FTQEYEEDYPNTNER		1	C9YLQ8	C9YLQ8	0	2	1	0	1	1	967.907	1934.81	1.43	0.00138	HCD (High Energy Collision Dissociation)	MS2	57.2475	136.059	21.3618	9634	026224_6-1_20240226143737.raw	0/0
#VALUE!			4.05	FALSE	F19	1	High	Sequest HT (A2)	Unambiguous	FTQEYEEDYPNTNER		1	C9YLQ8	C9YLQ8	0	2	1	0	1	1	967.905	1934.8	-0.51	-0.00049	HCD (High Energy Collision Dissociation)	MS2	0	300	52.0265	32514	026224_6-1_20240226143737.raw	0/0
#VALUE!			3.71	FALSE	F19	1	High	Sequest HT (A2)	Unambiguous	FTQEYEEDYPNTNER		1	C9YLQ8	C9YLQ8	0	2	1	0	1	1	967.906	1934.81	0.8	0.00077	HCD (High Energy Collision Dissociation)	MS2	0	174.749	54.066	33047	026224_6-1_20240226143737.raw	0/0
#VALUE!			2.05	FALSE	F19	1	High	Sequest HT (A2)	Unambiguous	FTQEYEEDYPNTNER		1	C9YLQ8	C9YLQ8	0	2	1	0	1	1	967.906	1934.8	0.39	0.00037	HCD (High Energy Collision Dissociation)	MS2	23.1377	300	0.6285	120	026224_6-1_20240226143737.raw	0/0
#VALUE!			4.42	FALSE	F19	1	High	Sequest HT (A2)	Unambiguous	FTQEYEEDYPNTNER		1	C9YLQ8	C9YLQ8	0	2	1	0	1	1	967.905	1934.8	-0.35	-0.00034	HCD (High Energy Collision Dissociation)	MS2	0	23.33	21.8875	9823	026224_6-1_20240226143737.raw	0/0
#VALUE!			2.89	FALSE	F19	1	High	Sequest HT (A2)	Unambiguous	FTQEYEEDYPNTNER		1	C9YLQ8	C9YLQ8	0	3	1	0	1	1	645.606	1934.8	0.11	7e-05	HCD (High Energy Collision Dissociation)	MS2	9.10532	22.613	19.7226	8374	026224_6-1_20240226143737.raw	0/0
#VALUE!			3.43	FALSE	F19	1	High	Sequest HT (A2)	Unambiguous	FTQEYEEDYPNTNER		1	C9YLQ8	C9YLQ8	0	2	1	0	1	1	967.906	1934.8	0.45	0.00044	HCD (High Energy Collision Dissociation)	MS2	0	300	58.4021	33997	026224_6-1_20240226143737.raw	0/0
#VALUE!			3.52	FALSE	F19	1	High	Sequest HT (A2)	Unambiguous	FTQEYEEDYPNTNER		1	C9YLQ8	C9YLQ8	0	2	1	0	1	1	967.906	1934.8	0.23	0.00022	HCD (High Energy Collision Dissociation)	MS2	0	300	55.2154	33332	026224_6-1_20240226143737.raw	0/0
#VALUE!			3.04	FALSE	F19	1	High	Sequest HT (A2)	Unambiguous	FTQEYEEDYPNTNER		1	C9YLQ8	C9YLQ8	0	2	1	0	1	1	967.907	1934.81	1.05	0.00101	HCD (High Energy Collision Dissociation)	MS2	30.2632	18.59	40.2133	26006	026224_6-1_20240226143737.raw	0/0
#VALUE!			3.96	FALSE	F19	1	High	Sequest HT (A2)	Unambiguous	FTQEYEEDYPNTNER		1	C9YLQ8	C9YLQ8	0	2	1	0	1	1	967.908	1934.81	2.74	0.00266	HCD (High Energy Collision Dissociation)	MS2	30.8394	36.3	38.4425	24345	026224_6-1_20240226143737.raw	0/0
#VALUE!			2.77	FALSE	F19	1	High	Sequest HT (A2)	Unambiguous	FTQEYEEDYPNTNER		1	C9YLQ8	C9YLQ8	0	2	1	0	1	1	967.909	1934.81	3.88	0.00375	HCD (High Energy Collision Dissociation)	MS2	23.3476	300	4.3908	850	026224_6-1_20240226143737.raw	0/0
#VALUE!			2.3	FALSE	F19	1	High	Sequest HT (A2)	Unambiguous	FTQEYEEDYPNTNER		1	C9YLQ8	C9YLQ8	0	2	1	0	1	1	967.905	1934.8	-0.73	-0.00071	HCD (High Energy Collision Dissociation)	MS2	53.3721	300	3.3148	652	026224_6-1_20240226143737.raw	0/0
#VALUE!			3.92	FALSE	F19	1	High	Sequest HT (A2)	Unambiguous	FTQEYEEDYPNTNER		1	C9YLQ8	C9YLQ8	0	2	1	0	1	1	967.906	1934.81	0.6	0.00058	HCD (High Energy Collision Dissociation)	MS2	8.84229	36.3	22.9497	10514	026224_6-1_20240226143737.raw	0/0
#VALUE!			2.11	FALSE	F19	1	High	Sequest HT (A2)	Unambiguous	FTQEYEEDYPNTNER		1	C9YLQ8	C9YLQ8	0	2	1	0	1	1	967.907	1934.81	1.03	0.001	HCD (High Energy Collision Dissociation)	MS2	0	300	4.3098	835	026224_6-1_20240226143737.raw	0/0
#VALUE!			3.3	FALSE	F19	1	High	Sequest HT (A2)	Unambiguous	FTQEYEEDYPNTNER		1	C9YLQ8	C9YLQ8	0	2	1	0	1	1	967.905	1934.8	-0.12	-0.00011	HCD (High Energy Collision Dissociation)	MS2	0	109.13	55.7356	33448	026224_6-1_20240226143737.raw	0/0
#VALUE!			2.94	FALSE	F19	1	High	Sequest HT (A2)	Unambiguous	FTQEYEEDYPNTNER		1	C9YLQ8	C9YLQ8	0	2	1	0	1	1	967.905	1934.8	-0.3	-0.00029	HCD (High Energy Collision Dissociation)	MS2	26.3407	300	3.11	609	026224_6-1_20240226143737.raw	0/0
#VALUE!			2.53	FALSE	F19	1	High	Sequest HT (A2)	Unambiguous	FTQEYEEDYPNTNER		1	C9YLQ8	C9YLQ8	0	2	1	0	1	1	967.905	1934.8	-0.75	-0.00073	HCD (High Energy Collision Dissociation)	MS2	64.591	300	3.9971	777	026224_6-1_20240226143737.raw	0/0
#VALUE!			3.88	FALSE	F19	1	High	Sequest HT (A2)	Unambiguous	FTQEYEEDYPNTNER		1	C9YLQ8	C9YLQ8	0	2	1	0	1	1	967.905	1934.8	-0.98	-0.00095	HCD (High Energy Collision Dissociation)	MS2	0	22.536	20.4732	9145	026224_6-1_20240226143737.raw	0/0
#VALUE!			3.15	FALSE	F19	1	High	Sequest HT (A2)	Unambiguous	FTQEYEEDYPNTNER		1	C9YLQ8	C9YLQ8	0	2	1	0	1	1	967.905	1934.8	-0.89	-0.00086	HCD (High Energy Collision Dissociation)	MS2	19.0102	20.13	38.7904	24686	026224_6-1_20240226143737.raw	0/0
#VALUE!			4.05	FALSE	F19	1	High	Sequest HT (A2)	Unambiguous	FTQEYEEDYPNTNER		1	C9YLQ8	C9YLQ8	0	2	1	0	1	1	967.906	1934.8	0.18	0.00018	HCD (High Energy Collision Dissociation)	MS2	0	300	56.2503	33554	026224_6-1_20240226143737.raw	0/0
#VALUE!			3.65	FALSE	F19	1	High	Sequest HT (A2)	Unambiguous	FTQEYEEDYPNTNER		1	C9YLQ8	C9YLQ8	0	2	1	0	1	1	967.907	1934.81	1.67	0.00162	HCD (High Energy Collision Dissociation)	MS2	59.4747	300	54.6431	33185	026224_6-1_20240226143737.raw	0/0
#VALUE!			3.41	FALSE	F19	1	High	Sequest HT (A2)	Unambiguous	FTQEYEEDYPNTNER		1	C9YLQ8	C9YLQ8	0	2	1	0	1	1	967.906	1934.81	0.76	0.00074	HCD (High Energy Collision Dissociation)	MS2	5.03478	177.674	53.1545	32801	026224_6-1_20240226143737.raw	0/0
#VALUE!			3.67	FALSE	F19	1	High	Sequest HT (A2)	Unambiguous	FTQEYEEDYPNTNER		1	C9YLQ8	C9YLQ8	0	3	1	0	1	1	645.606	1934.8	0.13	8e-05	HCD (High Energy Collision Dissociation)	MS2	10.7983	28.035	20.0701	8737	026224_6-1_20240226143737.raw	0/0
#VALUE!			4.8	FALSE	F19	1	High	Sequest HT (A2)	Unambiguous	FTQEYEEDYPNTNER		1	C9YLQ8	C9YLQ8	0	2	1	0	1	1	967.906	1934.8	0.23	0.00022	HCD (High Energy Collision Dissociation)	MS2	0	11.062	19.614	8266	026224_6-1_20240226143737.raw	0/0
#VALUE!			3.94	FALSE	F19	1	High	Sequest HT (A2)	Unambiguous	FTQEYEEDYPNTNER		1	C9YLQ8	C9YLQ8	0	2	1	0	1	1	967.906	1934.8	0.14	0.00014	HCD (High Energy Collision Dissociation)	MS2	0	33.304	22.0574	9952	026224_6-1_20240226143737.raw	0/0
#VALUE!			2.97	FALSE	F19	1	High	Sequest HT (A2)	Unambiguous	FTQEYEEDYPNTNER		1	C9YLQ8	C9YLQ8	0	2	1	0	1	1	967.906	1934.8	0.09	8e-05	HCD (High Energy Collision Dissociation)	MS2	4.76538	18.59	29.1713	15799	026224_6-1_20240226143737.raw	0/0
#VALUE!			4.08	FALSE	F19	1	High	Sequest HT (A2)	Unambiguous	FTQEYEEDYPNTNER		1	C9YLQ8	C9YLQ8	0	2	1	0	1	1	967.905	1934.8	-0.51	-0.0005	HCD (High Energy Collision Dissociation)	MS2	14.5867	36.3	50.3187	31554	026224_6-1_20240226143737.raw	0/0
#VALUE!			3.92	FALSE	F19	1	High	Sequest HT (A2)	Unambiguous	FTQEYEEDYPNTNER		1	C9YLQ8	C9YLQ8	0	3	1	0	1	1	645.606	1934.8	-0.59	-0.00038	HCD (High Energy Collision Dissociation)	MS2	49.6269	28.95	18.5529	7457	026224_6-1_20240226143737.raw	0/0
#VALUE!			4.37	FALSE	F19	1	High	Sequest HT (A2)	Unambiguous	FTQEYEEDYPNTNER		1	C9YLQ8	C9YLQ8	0	2	1	0	1	1	967.905	1934.8	-0.71	-0.00069	HCD (High Energy Collision Dissociation)	MS2	0	3.147	18.57	7462	026224_6-1_20240226143737.raw	0/0
#VALUE!			3.61	FALSE	F19	1	High	Sequest HT (A2)	Unambiguous	FTQEYEEDYPNTNER		1	C9YLQ8	C9YLQ8	0	2	1	0	1	1	967.906	1934.8	0.05	5e-05	HCD (High Energy Collision Dissociation)	MS2	4.0968	18.59	25.3945	12370	026224_6-1_20240226143737.raw	0/0
#VALUE!			3.52	FALSE	F19	1	High	Sequest HT (A2)	Unambiguous	FTQEYEEDYPNTNER		1	C9YLQ8	C9YLQ8	0	2	1	0	1	1	967.905	1934.8	-0.13	-0.00013	HCD (High Energy Collision Dissociation)	MS2	9.35767	36.3	34.455	20267	026224_6-1_20240226143737.raw	0/0
#VALUE!			3.23	FALSE	F19	1	High	Sequest HT (A2)	Unambiguous	FTQEYEEDYPNTNER		1	C9YLQ8	C9YLQ8	0	2	1	0	1	1	967.904	1934.8	-1.86	-0.0018	HCD (High Energy Collision Dissociation)	MS2	0	36.3	30.5656	16882	026224_6-1_20240226143737.raw	0/0
#VALUE!			3.27	FALSE	F19	1	High	Sequest HT (A2)	Unambiguous	FTQEYEEDYPNTNER		1	C9YLQ8	C9YLQ8	0	2	1	0	1	1	967.906	1934.8	0.12	0.00011	HCD (High Energy Collision Dissociation)	MS2	22.3202	36.3	32.6094	18683	026224_6-1_20240226143737.raw	0/0
#VALUE!			3.63	FALSE	F19	1	High	Sequest HT (A2)	Unambiguous	FTQEYEEDYPNTNER		1	C9YLQ8	C9YLQ8	0	2	1	0	1	1	967.906	1934.8	0.25	0.00024	HCD (High Energy Collision Dissociation)	MS2	20.4077	18.59	39.3301	25173	026224_6-1_20240226143737.raw	0/0
#VALUE!			3.62	FALSE	F19	1	High	Sequest HT (A2)	Unambiguous	FTQEYEEDYPNTNER		1	C9YLQ8	C9YLQ8	0	2	1	0	1	1	967.905	1934.8	-0.8	-0.00077	HCD (High Energy Collision Dissociation)	MS2	0	90.632	50.4925	31681	026224_6-1_20240226143737.raw	0/0
#VALUE!			3.74	FALSE	F19	1	High	Sequest HT (A2)	Unambiguous	FTQEYEEDYPNTNER		1	C9YLQ8	C9YLQ8	0	2	1	0	1	1	967.905	1934.8	-1.06	-0.00102	HCD (High Energy Collision Dissociation)	MS2	0	31.39	25.9875	12916	026224_6-1_20240226143737.raw	0/0
#VALUE!			3.15	FALSE	F19	1	High	Sequest HT (A2)	Unambiguous	FTQEYEEDYPNTNER		1	C9YLQ8	C9YLQ8	0	2	1	0	1	1	967.905	1934.8	-0.57	-0.00056	HCD (High Energy Collision Dissociation)	MS2	28.3612	18.59	33.1379	19246	026224_6-1_20240226143737.raw	0/0
#VALUE!			3.14	FALSE	F19	1	High	Sequest HT (A2)	Unambiguous	FTQEYEEDYPNTNER		1	C9YLQ8	C9YLQ8	0	2	1	0	1	1	967.91	1934.81	4.68	0.00453	HCD (High Energy Collision Dissociation)	MS2	28.0926	26.91	40.5105	26299	026224_6-1_20240226143737.raw	0/0
#VALUE!			3.52	FALSE	F19	1	High	Sequest HT (A2)	Unambiguous	FTQEYEEDYPNTNER		1	C9YLQ8	C9YLQ8	0	2	1	0	1	1	967.904	1934.8	-1.49	-0.00144	HCD (High Energy Collision Dissociation)	MS2	26.8401	105.925	39.6804	25491	026224_6-1_20240226143737.raw	0/0
#VALUE!			3.67	FALSE	F19	1	High	Sequest HT (A2)	Unambiguous	FTQEYEEDYPNTNER		1	C9YLQ8	C9YLQ8	0	2	1	0	1	1	967.905	1934.8	-0.1	-0.0001	HCD (High Energy Collision Dissociation)	MS2	0	44.799	29.3431	15965	026224_6-1_20240226143737.raw	0/0
#VALUE!			3.05	FALSE	F19	1	High	Sequest HT (A2)	Unambiguous	FTQEYEEDYPNTNER		1	C9YLQ8	C9YLQ8	0	2	1	0	1	1	967.904	1934.8	-1.62	-0.00157	HCD (High Energy Collision Dissociation)	MS2	0	104.262	25.9168	12879	026224_6-1_20240226143737.raw	0/0
#VALUE!			2.76	FALSE	F19	1	High	Sequest HT (A2)	Unambiguous	FTQEYEEDYPNTNER		1	C9YLQ8	C9YLQ8	0	2	1	0	1	1	967.905	1934.8	-0.25	-0.00024	HCD (High Energy Collision Dissociation)	MS2	14.6834	36.93	42.0411	27633	026224_6-1_20240226143737.raw	0/0
#VALUE!			3.66	FALSE	F19	1	High	Sequest HT (A2)	Unambiguous	FTQEYEEDYPNTNER		1	C9YLQ8	C9YLQ8	0	2	1	0	1	1	967.907	1934.81	1.7	0.00164	HCD (High Energy Collision Dissociation)	MS2	6.45697	30.855	33.3121	19437	026224_6-1_20240226143737.raw	0/0
#VALUE!			3.22	FALSE	F19	1	High	Sequest HT (A2)	Unambiguous	FTQEYEEDYPNTNER		1	C9YLQ8	C9YLQ8	0	2	1	0	1	1	967.906	1934.8	0.16	0.00015	HCD (High Energy Collision Dissociation)	MS2	17.9235	36.3	30.7331	17014	026224_6-1_20240226143737.raw	0/0
#VALUE!			4.26	FALSE	F19	1	High	Sequest HT (A2)	Unambiguous	FTQEYEEDYPNTNER		1	C9YLQ8	C9YLQ8	0	2	1	0	1	1	967.905	1934.8	-0.5	-0.00048	HCD (High Energy Collision Dissociation)	MS2	0	3.952	18.7617	7542	026224_6-1_20240226143737.raw	0/0
#VALUE!			3.5	FALSE	F19	1	High	Sequest HT (A2)	Unambiguous	FTQEYEEDYPNTNER		1	C9YLQ8	C9YLQ8	0	2	1	0	1	1	967.906	1934.8	-0.01	-1e-05	HCD (High Energy Collision Dissociation)	MS2	21.3466	36.3	32.4336	18502	026224_6-1_20240226143737.raw	0/0
#VALUE!			3.46	FALSE	F19	1	High	Sequest HT (A2)	Unambiguous	FTQEYEEDYPNTNER		1	C9YLQ8	C9YLQ8	0	2	1	0	1	1	967.905	1934.8	-1	-0.00097	HCD (High Energy Collision Dissociation)	MS2	10.2061	36.3	42.6463	28003	026224_6-1_20240226143737.raw	0/0
#VALUE!			3.16	FALSE	F19	1	High	Sequest HT (A2)	Unambiguous	FTQEYEEDYPNTNER		1	C9YLQ8	C9YLQ8	0	2	1	0	1	1	967.906	1934.8	0.28	0.00027	HCD (High Energy Collision Dissociation)	MS2	25.4172	18.59	37.8456	23720	026224_6-1_20240226143737.raw	0/0
#VALUE!			3.57	FALSE	F19	1	High	Sequest HT (A2)	Unambiguous	FTQEYEEDYPNTNER		1	C9YLQ8	C9YLQ8	0	2	1	0	1	1	967.907	1934.81	0.99	0.00096	HCD (High Energy Collision Dissociation)	MS2	36.0248	36.3	35.2485	21113	026224_6-1_20240226143737.raw	0/0
#VALUE!			3.78	FALSE	F19	1	High	Sequest HT (A2)	Unambiguous	FTQEYEEDYPNTNER		1	C9YLQ8	C9YLQ8	0	2	1	0	1	1	967.906	1934.8	-0.04	-4e-05	HCD (High Energy Collision Dissociation)	MS2	4.67355	18.59	29.6843	16268	026224_6-1_20240226143737.raw	0/0
#VALUE!			3.38	FALSE	F19	1	High	Sequest HT (A2)	Unambiguous	FTQEYEEDYPNTNER		1	C9YLQ8	C9YLQ8	0	2	1	0	1	1	967.908	1934.81	2.61	0.00253	HCD (High Energy Collision Dissociation)	MS2	0	53.265	30.0297	16544	026224_6-1_20240226143737.raw	0/0
#VALUE!			3.61	FALSE	F19	1	High	Sequest HT (A2)	Unambiguous	FTQEYEEDYPNTNER		1	C9YLQ8	C9YLQ8	0	2	1	0	1	1	967.905	1934.8	-0.35	-0.00034	HCD (High Energy Collision Dissociation)	MS2	35.017	36.3	37.0138	22867	026224_6-1_20240226143737.raw	0/0
#VALUE!			4.07	FALSE	F19	1	High	Sequest HT (A2)	Unambiguous	FTQEYEEDYPNTNER		1	C9YLQ8	C9YLQ8	0	2	1	0	1	1	967.906	1934.8	0.1	0.0001	HCD (High Energy Collision Dissociation)	MS2	0	18.59	25.5638	12539	026224_6-1_20240226143737.raw	0/0
#VALUE!			3.43	FALSE	F19	1	High	Sequest HT (A2)	Unambiguous	FTQEYEEDYPNTNER		1	C9YLQ8	C9YLQ8	0	2	1	0	1	1	967.905	1934.8	-0.52	-0.0005	HCD (High Energy Collision Dissociation)	MS2	5.33736	27.853	50.6653	31826	026224_6-1_20240226143737.raw	0/0
#VALUE!			3.15	FALSE	F19	1	High	Sequest HT (A2)	Unambiguous	FTQEYEEDYPNTNER		1	C9YLQ8	C9YLQ8	0	2	1	0	1	1	967.906	1934.8	0.46	0.00045	HCD (High Energy Collision Dissociation)	MS2	7.77108	42.952	39.7334	25541	026224_6-1_20240226143737.raw	0/0
#VALUE!			3.05	FALSE	F19	1	High	Sequest HT (A2)	Unambiguous	FTQEYEEDYPNTNER		1	C9YLQ8	C9YLQ8	0	2	1	0	1	1	967.905	1934.8	-1.07	-0.00103	HCD (High Energy Collision Dissociation)	MS2	6.32604	36.3	42.4688	27891	026224_6-1_20240226143737.raw	0/0
#VALUE!			3.95	FALSE	F19	1	High	Sequest HT (A2)	Unambiguous	FTQEYEEDYPNTNER		1	C9YLQ8	C9YLQ8	0	2	1	0	1	1	967.905	1934.8	-0.73	-0.00071	HCD (High Energy Collision Dissociation)	MS2	9.43555	51.329	29.8556	16422	026224_6-1_20240226143737.raw	0/0
#VALUE!			3.19	FALSE	F19	1	High	Sequest HT (A2)	Unambiguous	FTQEYEEDYPNTNER		1	C9YLQ8	C9YLQ8	0	2	1	0	1	1	967.909	1934.81	3.33	0.00323	HCD (High Energy Collision Dissociation)	MS2	50.9142	20.13	36.6645	22489	026224_6-1_20240226143737.raw	0/0
#VALUE!			3.38	FALSE	F19	1	High	Sequest HT (A2)	Unambiguous	FTQEYEEDYPNTNER		1	C9YLQ8	C9YLQ8	0	2	1	0	1	1	967.905	1934.8	-0.77	-0.00074	HCD (High Energy Collision Dissociation)	MS2	9.2229	36.3	32.3942	18454	026224_6-1_20240226143737.raw	0/0
#VALUE!			3.8	FALSE	F19	1	High	Sequest HT (A2)	Unambiguous	FTQEYEEDYPNTNER		1	C9YLQ8	C9YLQ8	0	2	1	0	1	1	967.905	1934.8	-0.79	-0.00076	HCD (High Energy Collision Dissociation)	MS2	0	16.687	18.9296	7618	026224_6-1_20240226143737.raw	0/0
#VALUE!			3.17	FALSE	F19	1	High	Sequest HT (A2)	Unambiguous	FTQEYEEDYPNTNER		1	C9YLQ8	C9YLQ8	0	2	1	0	1	1	967.909	1934.81	3.79	0.00366	HCD (High Energy Collision Dissociation)	MS2	7.09389	36.3	42.2676	27761	026224_6-1_20240226143737.raw	0/0
#VALUE!			2.97	FALSE	F19	1	High	Sequest HT (A2)	Unambiguous	FTQEYEEDYPNTNER		1	C9YLQ8	C9YLQ8	0	2	1	0	1	1	967.905	1934.8	-0.49	-0.00048	HCD (High Energy Collision Dissociation)	MS2	23.5397	60.676	41.5146	27194	026224_6-1_20240226143737.raw	0/0
#VALUE!			3.6	FALSE	F19	1	High	Sequest HT (A2)	Unambiguous	FTQEYEEDYPNTNER		1	C9YLQ8	C9YLQ8	0	2	1	0	1	1	967.905	1934.8	-0.31	-0.0003	HCD (High Energy Collision Dissociation)	MS2	0	70.51	25.0517	12067	026224_6-1_20240226143737.raw	0/0
#VALUE!			3.79	FALSE	F19	1	High	Sequest HT (A2)	Unambiguous	FTQEYEEDYPNTNER		1	C9YLQ8	C9YLQ8	0	2	1	0	1	1	967.905	1934.8	-1.04	-0.001	HCD (High Energy Collision Dissociation)	MS2	0	38.735	27.3442	14188	026224_6-1_20240226143737.raw	0/0
#VALUE!			2.87	FALSE	F19	1	High	Sequest HT (A2)	Unambiguous	FTQEYEEDYPNTNER		1	C9YLQ8	C9YLQ8	0	2	1	0	1	1	967.908	1934.81	2.89	0.0028	HCD (High Energy Collision Dissociation)	MS2	56.1672	26.91	40.7747	26533	026224_6-1_20240226143737.raw	0/0
#VALUE!			4.14	FALSE	F19	1	High	Sequest HT (A2)	Unambiguous	FTQEYEEDYPNTNER		1	C9YLQ8	C9YLQ8	0	2	1	0	1	1	967.905	1934.8	-0.35	-0.00034	HCD (High Energy Collision Dissociation)	MS2	12.836	97.22	27.6835	14517	026224_6-1_20240226143737.raw	0/0
#VALUE!			4.01	FALSE	F19	1	High	Sequest HT (A2)	Unambiguous	FTQEYEEDYPNTNER		1	C9YLQ8	C9YLQ8	0	2	1	0	1	1	967.905	1934.8	-0.35	-0.00034	HCD (High Energy Collision Dissociation)	MS2	0	65.382	27.8566	14655	026224_6-1_20240226143737.raw	0/0
#VALUE!			3.56	FALSE	F19	1	High	Sequest HT (A2)	Unambiguous	FTQEYEEDYPNTNER		1	C9YLQ8	C9YLQ8	0	2	1	0	1	1	967.905	1934.8	-0.39	-0.00038	HCD (High Energy Collision Dissociation)	MS2	22.5889	30.975	32.0386	18116	026224_6-1_20240226143737.raw	0/0
#VALUE!			2.96	FALSE	F19	1	High	Sequest HT (A2)	Unambiguous	FTQEYEEDYPNTNER		1	C9YLQ8	C9YLQ8	0	2	1	0	1	1	967.906	1934.81	0.81	0.00079	HCD (High Energy Collision Dissociation)	MS2	12.1851	37.592	37.4956	23333	026224_6-1_20240226143737.raw	0/0
#VALUE!			3.86	FALSE	F19	1	High	Sequest HT (A2)	Unambiguous	FTQEYEEDYPNTNER		1	C9YLQ8	C9YLQ8	0	2	1	0	1	1	967.905	1934.8	-0.7	-0.00068	HCD (High Energy Collision Dissociation)	MS2	20.1708	36.3	34.6348	20451	026224_6-1_20240226143737.raw	0/0
#VALUE!			3.49	FALSE	F19	1	High	Sequest HT (A2)	Unambiguous	FTQEYEEDYPNTNER		1	C9YLQ8	C9YLQ8	0	2	1	0	1	1	967.91	1934.81	4.15	0.00401	HCD (High Energy Collision Dissociation)	MS2	57.9838	36.3	31.793	17846	026224_6-1_20240226143737.raw	0/0
#VALUE!			3.88	FALSE	F19	1	High	Sequest HT (A2)	Unambiguous	FTQEYEEDYPNTNER		1	C9YLQ8	C9YLQ8	0	2	1	0	1	1	967.904	1934.8	-1.45	-0.0014	HCD (High Energy Collision Dissociation)	MS2	5.05626	30.975	39.3076	25147	026224_6-1_20240226143737.raw	0/0
#VALUE!			3.89	FALSE	F19	1	High	Sequest HT (A2)	Unambiguous	FTQEYEEDYPNTNER		1	C9YLQ8	C9YLQ8	0	2	1	0	1	1	967.906	1934.8	0.02	2e-05	HCD (High Energy Collision Dissociation)	MS2	5.62265	18.59	28.3191	15038	026224_6-1_20240226143737.raw	0/0
#VALUE!			4.36	FALSE	F19	1	High	Sequest HT (A2)	Unambiguous	FTQEYEEDYPNTNER		1	C9YLQ8	C9YLQ8	0	2	1	0	1	1	967.907	1934.81	1.56	0.00151	HCD (High Energy Collision Dissociation)	MS2	34.5782	41.176	17.7948	7049	026224_6-1_20240226143737.raw	0/0
#VALUE!			3.33	FALSE	F19	1	High	Sequest HT (A2)	Unambiguous	FTQEYEEDYPNTNER		1	C9YLQ8	C9YLQ8	0	2	1	0	1	1	967.905	1934.8	-0.15	-0.00015	HCD (High Energy Collision Dissociation)	MS2	0	32.031	51.0103	32137	026224_6-1_20240226143737.raw	0/0
#VALUE!			3.68	FALSE	F19	1	High	Sequest HT (A2)	Unambiguous	FTQEYEEDYPNTNER		1	C9YLQ8	C9YLQ8	0	2	1	0	1	1	967.907	1934.81	0.96	0.00093	HCD (High Energy Collision Dissociation)	MS2	0	18.59	24.8767	11893	026224_6-1_20240226143737.raw	0/0
#VALUE!			2.67	FALSE	F19	1	High	Sequest HT (A2)	Unambiguous	FTQEYEEDYPNTNER		1	C9YLQ8	C9YLQ8	0	2	1	0	1	1	967.905	1934.8	-0.57	-0.00055	HCD (High Energy Collision Dissociation)	MS2	0	36.3	42.2374	27735	026224_6-1_20240226143737.raw	0/0
#VALUE!			4.41	FALSE	F19	1	High	Sequest HT (A2)	Unambiguous	FTQEYEEDYPNTNER		1	C9YLQ8	C9YLQ8	0	2	1	0	1	1	967.905	1934.8	-0.78	-0.00076	HCD (High Energy Collision Dissociation)	MS2	4.84653	18.734	27.1714	14012	026224_6-1_20240226143737.raw	0/0
#VALUE!			3.6	FALSE	F19	1	High	Sequest HT (A2)	Unambiguous	FTQEYEEDYPNTNER		1	C9YLQ8	C9YLQ8	0	2	1	0	1	1	967.904	1934.8	-1.39	-0.00135	HCD (High Energy Collision Dissociation)	MS2	0	24.867	25.2198	12199	026224_6-1_20240226143737.raw	0/0
#VALUE!			3.16	FALSE	F19	1	High	Sequest HT (A2)	Unambiguous	FTQEYEEDYPNTNER		1	C9YLQ8	C9YLQ8	0	2	1	0	1	1	967.905	1934.8	-0.98	-0.00095	HCD (High Energy Collision Dissociation)	MS2	0	48.575	41.1251	26851	026224_6-1_20240226143737.raw	0/0
#VALUE!			3.52	FALSE	F19	1	High	Sequest HT (A2)	Unambiguous	FTQEYEEDYPNTNER		1	C9YLQ8	C9YLQ8	0	2	1	0	1	1	967.906	1934.81	0.64	0.00062	HCD (High Energy Collision Dissociation)	MS2	16.8173	36.3	38.0431	23938	026224_6-1_20240226143737.raw	0/0
#VALUE!			3.94	FALSE	F19	1	High	Sequest HT (A2)	Unambiguous	FTQEYEEDYPNTNER		1	C9YLQ8	C9YLQ8	0	2	1	0	1	1	967.906	1934.8	0.38	0.00037	HCD (High Energy Collision Dissociation)	MS2	0	174.74	51.1781	32228	026224_6-1_20240226143737.raw	0/0
#VALUE!			4.08	FALSE	F19	1	High	Sequest HT (A2)	Unambiguous	FTQEYEEDYPNTNER		1	C9YLQ8	C9YLQ8	0	2	1	0	1	1	967.905	1934.8	-0.97	-0.00093	HCD (High Energy Collision Dissociation)	MS2	15.253	66.385	39.5052	25330	026224_6-1_20240226143737.raw	0/0
#VALUE!			3.1	FALSE	F19	1	High	Sequest HT (A2)	Unambiguous	FTQEYEEDYPNTNER		1	C9YLQ8	C9YLQ8	0	2	1	0	1	1	967.904	1934.8	-1.22	-0.00118	HCD (High Energy Collision Dissociation)	MS2	20.363	36.3	31.8648	17932	026224_6-1_20240226143737.raw	0/0
#VALUE!			3.5	FALSE	F19	1	High	Sequest HT (A2)	Unambiguous	FTQEYEEDYPNTNER		1	C9YLQ8	C9YLQ8	0	2	1	0	1	1	967.908	1934.81	2.85	0.00276	HCD (High Energy Collision Dissociation)	MS2	55.0264	26.91	39.8188	25626	026224_6-1_20240226143737.raw	0/0
#VALUE!			3.24	FALSE	F19	1	High	Sequest HT (A2)	Unambiguous	FTQEYEEDYPNTNER		1	C9YLQ8	C9YLQ8	0	2	1	0	1	1	967.906	1934.8	0.29	0.00029	HCD (High Energy Collision Dissociation)	MS2	4.78902	67.351	27.0017	13840	026224_6-1_20240226143737.raw	0/0
#VALUE!			3.49	FALSE	F19	1	High	Sequest HT (A2)	Unambiguous	FTQEYEEDYPNTNER		1	C9YLQ8	C9YLQ8	0	2	1	0	1	1	967.906	1934.81	0.81	0.00078	HCD (High Energy Collision Dissociation)	MS2	31.4739	30.39	32.2205	18281	026224_6-1_20240226143737.raw	0/0
#VALUE!			3.75	FALSE	F19	1	High	Sequest HT (A2)	Unambiguous	FTQEYEEDYPNTNER		1	C9YLQ8	C9YLQ8	0	2	1	0	1	1	967.906	1934.8	0.5	0.00048	HCD (High Energy Collision Dissociation)	MS2	6.71552	19.879	32.9597	19052	026224_6-1_20240226143737.raw	0/0
#VALUE!			4.37	FALSE	F19	1	High	Sequest HT (A2)	Unambiguous	FTQEYEEDYPNTNER		1	C9YLQ8	C9YLQ8	0	2	1	0	1	1	967.906	1934.8	0.05	5e-05	HCD (High Energy Collision Dissociation)	MS2	0	6.506	19.0997	7729	026224_6-1_20240226143737.raw	0/0
#VALUE!			3.62	FALSE	F19	1	High	Sequest HT (A2)	Unambiguous	FTQEYEEDYPNTNER		1	C9YLQ8	C9YLQ8	0	2	1	0	1	1	967.906	1934.81	0.59	0.00057	HCD (High Energy Collision Dissociation)	MS2	74.2877	36.3	49.7959	31029	026224_6-1_20240226143737.raw	0/0
#VALUE!			3.09	FALSE	F19	1	High	Sequest HT (A2)	Unambiguous	FTQEYEEDYPNTNER		1	C9YLQ8	C9YLQ8	0	2	1	0	1	1	967.905	1934.8	-0.45	-0.00043	HCD (High Energy Collision Dissociation)	MS2	15.4697	18.59	34.8049	20644	026224_6-1_20240226143737.raw	0/0
#VALUE!			3.58	FALSE	F19	1	High	Sequest HT (A2)	Unambiguous	FTQEYEEDYPNTNER		1	C9YLQ8	C9YLQ8	0	2	1	0	1	1	967.906	1934.8	0.13	0.00013	HCD (High Energy Collision Dissociation)	MS2	21.7109	66.796	41.6962	27365	026224_6-1_20240226143737.raw	0/0
#VALUE!			3.81	FALSE	F19	1	High	Sequest HT (A2)	Unambiguous	FTQEYEEDYPNTNER		1	C9YLQ8	C9YLQ8	0	2	1	0	1	1	967.905	1934.8	-0.42	-0.0004	HCD (High Energy Collision Dissociation)	MS2	3.95389	20.437	29.5161	16124	026224_6-1_20240226143737.raw	0/0
#VALUE!			3.99	FALSE	F19	1	High	Sequest HT (A2)	Unambiguous	FTQEYEEDYPNTNER		1	C9YLQ8	C9YLQ8	0	2	1	0	1	1	967.906	1934.8	0.26	0.00025	HCD (High Energy Collision Dissociation)	MS2	0	9.6	19.2712	7878	026224_6-1_20240226143737.raw	0/0
#VALUE!			3.68	FALSE	F19	1	High	Sequest HT (A2)	Unambiguous	FTQEYEEDYPNTNER		1	C9YLQ8	C9YLQ8	0	2	1	0	1	1	967.906	1934.81	0.6	0.00058	HCD (High Energy Collision Dissociation)	MS2	7.35079	36.3	27.5164	14362	026224_6-1_20240226143737.raw	0/0
#VALUE!			3.64	FALSE	F19	1	High	Sequest HT (A2)	Unambiguous	FTQEYEEDYPNTNER		1	C9YLQ8	C9YLQ8	0	2	1	0	1	1	967.907	1934.81	1.62	0.00157	HCD (High Energy Collision Dissociation)	MS2	7.34737	36.3	26.8296	13721	026224_6-1_20240226143737.raw	0/0
#VALUE!			3.62	FALSE	F19	1	High	Sequest HT (A2)	Unambiguous	FTQEYEEDYPNTNER		1	C9YLQ8	C9YLQ8	0	2	1	0	1	1	967.905	1934.8	-0.57	-0.00055	HCD (High Energy Collision Dissociation)	MS2	0	36.3	26.5048	13404	026224_6-1_20240226143737.raw	0/0
#VALUE!			4.29	FALSE	F19	1	High	Sequest HT (A2)	Unambiguous	FTQEYEEDYPNTNER		1	C9YLQ8	C9YLQ8	0	3	1	0	1	1	645.606	1934.8	-0.17	-0.00011	HCD (High Energy Collision Dissociation)	MS2	0	1.343	18.2133	7301	026224_6-1_20240226143737.raw	0/0
#VALUE!			3.79	FALSE	F19	1	High	Sequest HT (A2)	Unambiguous	FTQEYEEDYPNTNER		1	C9YLQ8	C9YLQ8	0	2	1	0	1	1	967.905	1934.8	-0.48	-0.00047	HCD (High Energy Collision Dissociation)	MS2	8.06417	36.3	50.1443	31379	026224_6-1_20240226143737.raw	0/0
#VALUE!			3.32	FALSE	F19	1	High	Sequest HT (A2)	Unambiguous	FTQEYEEDYPNTNER		1	C9YLQ8	C9YLQ8	0	3	1	0	1	1	645.607	1934.81	1.35	0.00087	HCD (High Energy Collision Dissociation)	MS2	85.0199	35.31	18.9791	7651	026224_6-1_20240226143737.raw	0/0
#VALUE!			3.6	FALSE	F19	1	High	Sequest HT (A2)	Unambiguous	FTQEYEEDYPNTNER		1	C9YLQ8	C9YLQ8	0	2	1	0	1	1	967.905	1934.8	-0.17	-0.00017	HCD (High Energy Collision Dissociation)	MS2	23.7233	36.3	37.1919	23062	026224_6-1_20240226143737.raw	0/0
#VALUE!			3.48	FALSE	F19	1	High	Sequest HT (A2)	Unambiguous	FTQEYEEDYPNTNER		1	C9YLQ8	C9YLQ8	0	2	1	0	1	1	967.905	1934.8	-0.09	-8e-05	HCD (High Energy Collision Dissociation)	MS2	31.5684	36.3	31.3642	17449	026224_6-1_20240226143737.raw	0/0
#VALUE!			3.49	FALSE	F19	1	High	Sequest HT (A2)	Unambiguous	FTQEYEEDYPNTNER		1	C9YLQ8	C9YLQ8	0	2	1	0	1	1	967.905	1934.8	-0.55	-0.00053	HCD (High Energy Collision Dissociation)	MS2	0	29.661	28.8376	15507	026224_6-1_20240226143737.raw	0/0
#VALUE!			4.99	FALSE	F19	1	High	Sequest HT (A2)	Unambiguous	FTQEYEEDYPNTNER		1	C9YLQ8	C9YLQ8	0	2	1	0	1	1	967.906	1934.8	0.45	0.00043	HCD (High Energy Collision Dissociation)	MS2	0.17267	0.066	18.312	7341	026224_6-1_20240226143737.raw	0/0
#VALUE!			3.98	FALSE	F19	1	High	Sequest HT (A2)	Unambiguous	FTQEYEEDYPNTNER		1	C9YLQ8	C9YLQ8	0	3	1	0	1	1	645.606	1934.8	-0.24	-0.00016	HCD (High Energy Collision Dissociation)	MS2	0	4.479	18.3829	7366	026224_6-1_20240226143737.raw	0/0
#VALUE!			2.62	FALSE	F19	1	High	Sequest HT (A2)	Unambiguous	FTQEYEEDYPNTNER		1	C9YLQ8	C9YLQ8	0	2	1	0	1	1	967.905	1934.8	-0.99	-0.00096	HCD (High Energy Collision Dissociation)	MS2	16.0107	20.13	41.3203	27008	026224_6-1_20240226143737.raw	0/0
#VALUE!			3.73	FALSE	F19	1	High	Sequest HT (A2)	Unambiguous	FTQEYEEDYPNTNER		1	C9YLQ8	C9YLQ8	0	2	1	0	1	1	967.907	1934.81	1.03	0.001	HCD (High Energy Collision Dissociation)	MS2	7.13707	36.3	28.993	15660	026224_6-1_20240226143737.raw	0/0
#VALUE!			3.47	FALSE	F19	1	High	Sequest HT (A2)	Unambiguous	FTQEYEEDYPNTNER		1	C9YLQ8	C9YLQ8	0	2	1	0	1	1	967.906	1934.8	0.32	0.00031	HCD (High Energy Collision Dissociation)	MS2	0	36.3	26.3329	13228	026224_6-1_20240226143737.raw	0/0
#VALUE!			2.56	FALSE	F19	1	High	Sequest HT (A2)	Unambiguous	FTQEYEEDYPNTNER		1	C9YLQ8	C9YLQ8	0	2	1	0	1	1	967.906	1934.8	0.04	4e-05	HCD (High Energy Collision Dissociation)	MS2	51.6515	18.846	31.1875	17325	026224_6-1_20240226143737.raw	0/0
#VALUE!			4.21	FALSE	F19	1	High	Sequest HT (A2)	Unambiguous	FTQEYEEDYPNTNER		1	C9YLQ8	C9YLQ8	0	2	1	0	1	1	967.905	1934.8	-0.64	-0.00061	HCD (High Energy Collision Dissociation)	MS2	11.4484	300	57.5283	33818	026224_6-1_20240226143737.raw	0/0
#VALUE!			4.07	FALSE	F19	1	High	Sequest HT (A2)	Unambiguous	FTQEYEEDYPNTNER		1	C9YLQ8	C9YLQ8	0	2	1	0	1	1	967.904	1934.8	-1.62	-0.00157	HCD (High Energy Collision Dissociation)	MS2	9.14056	34.995	39.1352	24983	026224_6-1_20240226143737.raw	0/0
#VALUE!			3.07	FALSE	F19	1	High	Sequest HT (A2)	Unambiguous	FTQEYEEDYPNTNER		1	C9YLQ8	C9YLQ8	0	2	1	0	1	1	967.907	1934.81	1.02	0.00099	HCD (High Energy Collision Dissociation)	MS2	0	300	7.1421	1352	026224_6-1_20240226143737.raw	0/0
#VALUE!			2.3	FALSE	F19	1	High	Sequest HT (A2)	Unambiguous	FTQEYEEDYPNTNER		1	C9YLQ8	C9YLQ8	0	2	1	0	1	1	967.905	1934.8	-0.89	-0.00086	HCD (High Energy Collision Dissociation)	MS2	0	300	6.4267	1218	026224_6-1_20240226143737.raw	0/0
#VALUE!			3.66	FALSE	F19	1	High	Sequest HT (A2)	Unambiguous	FTQEYEEDYPNTNER		1	C9YLQ8	C9YLQ8	0	2	1	0	1	1	967.905	1934.8	-0.71	-0.00069	HCD (High Energy Collision Dissociation)	MS2	0	184.442	52.3701	32607	026224_6-1_20240226143737.raw	0/0
#VALUE!			3.81	FALSE	F19	1	High	Sequest HT (A2)	Unambiguous	FTQEYEEDYPNTNER		1	C9YLQ8	C9YLQ8	0	2	1	0	1	1	967.906	1934.8	0	0	HCD (High Energy Collision Dissociation)	MS2	0	36.947	22.3994	10227	026224_6-1_20240226143737.raw	0/0
#VALUE!			2.82	FALSE	F19	1	High	Sequest HT (A2)	Unambiguous	FTQEYEEDYPNTNER		1	C9YLQ8	C9YLQ8	0	2	1	0	1	1	967.905	1934.8	-0.41	-0.0004	HCD (High Energy Collision Dissociation)	MS2	0	300	2.3112	438	026224_6-1_20240226143737.raw	0/0
#VALUE!			2.73	FALSE	F19	1	High	Sequest HT (A2)	Unambiguous	FTQEYEEDYPNTNER		1	C9YLQ8	C9YLQ8	0	2	1	0	1	1	967.901	1934.79	-4.89	-0.00473	HCD (High Energy Collision Dissociation)	MS2	31.8299	183.407	10.041	1938	026224_6-1_20240226143737.raw	0/0
#VALUE!			4.51	FALSE	F19	1	High	Sequest HT (A2)	Unambiguous	FTQEYEEDYPNTNER		1	C9YLQ8	C9YLQ8	0	2	1	0	1	1	967.905	1934.8	-0.47	-0.00045	HCD (High Energy Collision Dissociation)	MS2	2.36799	21.41	21.0008	9518	026224_6-1_20240226143737.raw	0/0
#VALUE!			3.36	FALSE	F19	1	High	Sequest HT (A2)	Unambiguous	FTQEYEEDYPNTNER		1	C9YLQ8	C9YLQ8	0	2	1	0	1	1	967.906	1934.8	0.36	0.00035	HCD (High Energy Collision Dissociation)	MS2	23.8043	30.495	35.4203	21309	026224_6-1_20240226143737.raw	0/0
#VALUE!			3.58	FALSE	F19	1	High	Sequest HT (A2)	Unambiguous	FTQEYEEDYPNTNER		1	C9YLQ8	C9YLQ8	0	2	1	0	1	1	967.906	1934.8	-0.06	-6e-05	HCD (High Energy Collision Dissociation)	MS2	8.10638	300	57.7021	33855	026224_6-1_20240226143737.raw	0/0
#VALUE!			3.74	FALSE	F19	1	High	Sequest HT (A2)	Unambiguous	FTQEYEEDYPNTNER		1	C9YLQ8	C9YLQ8	0	2	1	0	1	1	967.907	1934.81	1.5	0.00146	HCD (High Energy Collision Dissociation)	MS2	0	179.717	55.0444	33290	026224_6-1_20240226143737.raw	0/0
#VALUE!			3.78	FALSE	F19	1	High	Sequest HT (A2)	Unambiguous	FTQEYEEDYPNTNER		1	C9YLQ8	C9YLQ8	0	2	1	0	1	1	967.905	1934.8	-0.56	-0.00054	HCD (High Energy Collision Dissociation)	MS2	0	300	53.8418	32988	026224_6-1_20240226143737.raw	0/0
#VALUE!			3.79	FALSE	F19	1	High	Sequest HT (A2)	Unambiguous	FTQEYEEDYPNTNER		1	C9YLQ8	C9YLQ8	0	2	1	0	1	1	967.905	1934.8	-0.43	-0.00041	HCD (High Energy Collision Dissociation)	MS2	0.685093	17.915	20.1302	8813	026224_6-1_20240226143737.raw	0/0
#VALUE!			4.56	FALSE	F19	1	High	Sequest HT (A2)	Unambiguous	FTQEYEEDYPNTNER		1	C9YLQ8	C9YLQ8	0	2	1	0	1	1	967.905	1934.8	-0.2	-0.00019	HCD (High Energy Collision Dissociation)	MS2	0	14.989	19.7857	8450	026224_6-1_20240226143737.raw	0/0
#VALUE!			2.97	FALSE	F19	1	High	Sequest HT (A2)	Unambiguous	FTQEYEEDYPNTNER		1	C9YLQ8	C9YLQ8	0	2	1	0	1	1	967.905	1934.8	-1	-0.00097	HCD (High Energy Collision Dissociation)	MS2	18.1613	54.248	40.5769	26361	026224_6-1_20240226143737.raw	0/0
#VALUE!			3.62	FALSE	F19	1	High	Sequest HT (A2)	Unambiguous	FTQEYEEDYPNTNER		1	C9YLQ8	C9YLQ8	0	2	1	0	1	1	967.905	1934.8	-0.51	-0.00049	HCD (High Energy Collision Dissociation)	MS2	9.59754	36.3	33.4827	19629	026224_6-1_20240226143737.raw	0/0
#VALUE!			3.62	FALSE	F19	1	High	Sequest HT (A2)	Unambiguous	FTQEYEEDYPNTNER		1	C9YLQ8	C9YLQ8	0	2	1	0	1	1	967.904	1934.8	-1.35	-0.0013	HCD (High Energy Collision Dissociation)	MS2	24.1903	53.932	31.5321	17610	026224_6-1_20240226143737.raw	0/0
#VALUE!			2.68	FALSE	F19	1	High	Sequest HT (A2)	Unambiguous	FTQEYEEDYPNTNER		1	C9YLQ8	C9YLQ8	0	3	1	0	1	1	645.606	1934.8	-0.44	-0.00028	HCD (High Energy Collision Dissociation)	MS2	12.1069	42.698	50.0202	31249	026224_6-1_20240226143737.raw	0/0
#VALUE!			3.68	FALSE	F19	1	High	Sequest HT (A2)	Unambiguous	FTQEYEEDYPNTNER		1	C9YLQ8	C9YLQ8	0	2	1	0	1	1	967.905	1934.8	-0.45	-0.00044	HCD (High Energy Collision Dissociation)	MS2	6.78479	36.3	40.0459	25845	026224_6-1_20240226143737.raw	0/0
#VALUE!			3.23	FALSE	F19	1	High	Sequest HT (A2)	Unambiguous	FTQEYEEDYPNTNER		1	C9YLQ8	C9YLQ8	0	2	1	0	1	1	967.905	1934.8	-0.42	-0.00041	HCD (High Energy Collision Dissociation)	MS2	20.5589	18.59	28.4882	15207	026224_6-1_20240226143737.raw	0/0
#VALUE!			3.73	FALSE	F19	1	High	Sequest HT (A2)	Unambiguous	FTQEYEEDYPNTNER		1	C9YLQ8	C9YLQ8	0	2	1	0	1	1	967.906	1934.8	-0.01	-1e-05	HCD (High Energy Collision Dissociation)	MS2	4.21098	18.59	32.779	18854	026224_6-1_20240226143737.raw	0/0
#VALUE!			3.52	FALSE	F19	1	High	Sequest HT (A2)	Unambiguous	FTQEYEEDYPNTNER		1	C9YLQ8	C9YLQ8	0	2	1	0	1	1	967.905	1934.8	-0.45	-0.00044	HCD (High Energy Collision Dissociation)	MS2	19.1545	18.59	34.9794	20845	026224_6-1_20240226143737.raw	0/0
#VALUE!			4.19	FALSE	F19	1	High	Sequest HT (A2)	Unambiguous	FTQEYEEDYPNTNER		1	C9YLQ8	C9YLQ8	0	2	1	0	1	1	967.905	1934.8	-0.27	-0.00026	HCD (High Energy Collision Dissociation)	MS2	0.656809	0.039	18.1442	7272	026224_6-1_20240226143737.raw	0/0
#VALUE!			3.48	FALSE	F19	1	High	Sequest HT (A2)	Unambiguous	FTQEYEEDYPNTNER		1	C9YLQ8	C9YLQ8	0	2	1	0	1	1	967.905	1934.8	-0.67	-0.00065	HCD (High Energy Collision Dissociation)	MS2	1.64251	18.653	28.6628	15355	026224_6-1_20240226143737.raw	0/0
#VALUE!			3.32	FALSE	F19	1	High	Sequest HT (A2)	Unambiguous	FTQEYEEDYPNTNER		1	C9YLQ8	C9YLQ8	0	2	1	0	1	1	967.905	1934.8	-0.08	-8e-05	HCD (High Energy Collision Dissociation)	MS2	27.0819	36.3	36.836	22669	026224_6-1_20240226143737.raw	0/0
#VALUE!			3.89	FALSE	F19	1	High	Sequest HT (A2)	Unambiguous	FTQEYEEDYPNTNER		1	C9YLQ8	C9YLQ8	0	2	1	0	1	1	967.903	1934.8	-2.4	-0.00232	HCD (High Energy Collision Dissociation)	MS2	4.59092	22.819	39.943	25753	026224_6-1_20240226143737.raw	0/0
#VALUE!			4.18	FALSE	F19	1	High	Sequest HT (A2)	Unambiguous	FTQEYEEDYPNTNER		1	C9YLQ8	C9YLQ8	0	2	1	0	1	1	967.905	1934.8	-0.12	-0.00011	HCD (High Energy Collision Dissociation)	MS2	0	36.3	26.1624	13064	026224_6-1_20240226143737.raw	0/0
#VALUE!			4.81	FALSE	F19	1	High	Sequest HT (A2)	Unambiguous	FTQEYEEDYPNTNER		1	C9YLQ8	C9YLQ8	0	2	1	0	1	1	967.905	1934.8	-0.59	-0.00057	HCD (High Energy Collision Dissociation)	MS2	0	1.078	18.539	7447	026224_6-1_20240226143737.raw	0/0
#VALUE!			4.3	FALSE	F19	1	High	Sequest HT (A2)	Unambiguous	FTQEYEEDYPNTNER		1	C9YLQ8	C9YLQ8	0	2	1	0	1	1	967.906	1934.8	0.09	9e-05	HCD (High Energy Collision Dissociation)	MS2	0	18.59	25.7356	12699	026224_6-1_20240226143737.raw	0/0
#VALUE!			4.63	FALSE	F19	1	High	Sequest HT (A2)	Unambiguous	FTQEYEEDYPNTNER		1	C9YLQ8	C9YLQ8	0	2	1	0	1	1	967.905	1934.8	-1	-0.00097	HCD (High Energy Collision Dissociation)	MS2	0	2.464	18.7417	7532	026224_6-1_20240226143737.raw	0/0
#VALUE!			3.48	FALSE	F19	1	High	Sequest HT (A2)	Unambiguous	FTQEYEEDYPNTNER		1	C9YLQ8	C9YLQ8	0	2	1	0	1	1	967.905	1934.8	-0.58	-0.00056	HCD (High Energy Collision Dissociation)	MS2	29.3288	30.87	35.162	21030	026224_6-1_20240226143737.raw	0/0
#VALUE!			3.67	FALSE	F19	1	High	Sequest HT (A2)	Unambiguous	FTQEYEEDYPNTNER		1	C9YLQ8	C9YLQ8	0	2	1	0	1	1	967.904	1934.8	-1.76	-0.0017	HCD (High Energy Collision Dissociation)	MS2	7.95002	21.093	38.0179	23909	026224_6-1_20240226143737.raw	0/0
#VALUE!			4.07	FALSE	F19	1	High	Sequest HT (A2)	Unambiguous	FTQEYEEDYPNTNER		1	C9YLQ8	C9YLQ8	0	3	1	0	1	1	645.605	1934.8	-1.15	-0.00074	HCD (High Energy Collision Dissociation)	MS2	56.4666	34.697	18.041	7218	026224_6-1_20240226143737.raw	0/0
#VALUE!			3.41	FALSE	F19	1	High	Sequest HT (A2)	Unambiguous	FTQEYEEDYPNTNER		1	C9YLQ8	C9YLQ8	0	2	1	0	1	1	967.905	1934.8	-1.01	-0.00097	HCD (High Energy Collision Dissociation)	MS2	0	107.096	41.866	27501	026224_6-1_20240226143737.raw	0/0
#VALUE!			3.63	FALSE	F19	1	High	Sequest HT (A2)	Unambiguous	FTQEYEEDYPNTNER		1	C9YLQ8	C9YLQ8	0	2	1	0	1	1	967.905	1934.8	-0.52	-0.0005	HCD (High Energy Collision Dissociation)	MS2	0	31.619	26.7191	13590	026224_6-1_20240226143737.raw	0/0
#VALUE!			3.2	FALSE	F19	1	High	Sequest HT (A2)	Unambiguous	FTQEYEEDYPNTNER		1	C9YLQ8	C9YLQ8	0	2	1	0	1	1	967.905	1934.8	-0.19	-0.00019	HCD (High Energy Collision Dissociation)	MS2	25.8187	30.975	36.5769	22390	026224_6-1_20240226143737.raw	0/0
#VALUE!			2.24	FALSE	F19	1	High	Sequest HT (A2)	Unambiguous	FTQEYEEDYPNTNER		1	C9YLQ8	C9YLQ8	0	2	1	0	1	1	967.905	1934.8	-0.28	-0.00027	HCD (High Energy Collision Dissociation)	MS2	28.5061	36.3	31.017	17205	026224_6-1_20240226143737.raw	0/0
#VALUE!			2.55	FALSE	F19	1	High	Sequest HT (A2)	Unambiguous	FTQEYEEDYPNTNER		1	C9YLQ8	C9YLQ8	0	2	1	0	1	1	967.903	1934.8	-2.3	-0.00222	HCD (High Energy Collision Dissociation)	MS2	68.3778	36.3	30.9913	17179	026224_6-1_20240226143737.raw	0/0
#VALUE!			3	FALSE	F19	1	High	Sequest HT (A2)	Unambiguous	FTQEYEEDYPNTNER		1	C9YLQ8	C9YLQ8	0	2	1	0	1	1	967.904	1934.8	-1.19	-0.00115	HCD (High Energy Collision Dissociation)	MS2	3.85476	40.354	50.8365	31994	026224_6-1_20240226143737.raw	0/0
#VALUE!			3.5	FALSE	F19	1	High	Sequest HT (A2)	Unambiguous	FTQEYEEDYPNTNER		1	C9YLQ8	C9YLQ8	0	2	1	0	1	1	967.905	1934.8	-0.56	-0.00054	HCD (High Energy Collision Dissociation)	MS2	29.0688	36.3	36.3142	22147	026224_6-1_20240226143737.raw	0/0
#VALUE!			3.96	FALSE	F19	1	High	Sequest HT (A2)	Unambiguous	FTQEYEEDYPNTNER		1	C9YLQ8	C9YLQ8	0	2	1	0	1	1	967.906	1934.81	0.68	0.00066	HCD (High Energy Collision Dissociation)	MS2	0.420014	0.047	18.1879	7289	026224_6-1_20240226143737.raw	0/0
#VALUE!			4.12	FALSE	F19	1	High	Sequest HT (A2)	Unambiguous	FTQEYEEDYPNTNER		1	C9YLQ8	C9YLQ8	0	2	1	0	1	1	967.904	1934.8	-1.99	-0.00193	HCD (High Energy Collision Dissociation)	MS2	0	70.438	24.7273	11740	026224_6-1_20240226143737.raw	0/0
#VALUE!			2.6	FALSE	F19	1	High	Sequest HT (A2)	Unambiguous	FTQEYEEDYPNTNER		1	C9YLQ8	C9YLQ8	0	2	1	0	1	1	967.906	1934.8	0.24	0.00023	HCD (High Energy Collision Dissociation)	MS2	0	11.33	18.1829	7287	026224_6-1_20240226143737.raw	0/0
#VALUE!			4.07	FALSE	F19	1	High	Sequest HT (A2)	Unambiguous	FTQEYEEDYPNTNER		1	C9YLQ8	C9YLQ8	0	2	1	0	1	1	967.906	1934.81	0.65	0.00062	HCD (High Energy Collision Dissociation)	MS2	11.7726	29.773	17.9741	7184	026224_6-1_20240226143737.raw	0/0
#VALUE!			3.32	FALSE	F19	1	High	Sequest HT (A2)	Unambiguous	FTQEYEEDYPNTNER		1	C9YLQ8	C9YLQ8	0	2	1	0	1	1	967.907	1934.81	1.24	0.0012	HCD (High Energy Collision Dissociation)	MS2	17.6899	36.3	31.6778	17760	026224_6-1_20240226143737.raw	0/0
#VALUE!			3.05	FALSE	F19	1	High	Sequest HT (A2)	Unambiguous	FTQEYEEDYPNTNER		1	C9YLQ8	C9YLQ8	0	2	1	0	1	1	967.905	1934.8	-0.78	-0.00075	HCD (High Energy Collision Dissociation)	MS2	8.12716	18.59	37.6738	23533	026224_6-1_20240226143737.raw	0/0
#VALUE!			4.14	FALSE	F19	1	High	Sequest HT (A2)	Unambiguous	FTQEYEEDYPNTNER		1	C9YLQ8	C9YLQ8	0	2	1	0	1	1	967.906	1934.8	0.43	0.00042	HCD (High Energy Collision Dissociation)	MS2	5.39971	36.3	49.9692	31191	026224_6-1_20240226143737.raw	0/0
#VALUE!			3.05	FALSE	F19	1	High	Sequest HT (A2)	Unambiguous	FTQEYEEDYPNTNER		1	C9YLQ8	C9YLQ8	0	2	1	0	1	1	967.904	1934.8	-1.73	-0.00167	HCD (High Energy Collision Dissociation)	MS2	63.365	30.694	40.9488	26699	026224_6-1_20240226143737.raw	0/0
#VALUE!		FALSE	High	5.33		1	High	GILDNLYMSNINNQVTVVAGSLVLTGVEVLGK	1	5	C9YLQ8	0	3330.8
#VALUE!			XCorr	Checked	File ID	# Protein Groups	Confidence	Identifying Node	PSM Ambiguity	Annotated Sequence	Modifications	# Proteins	Master Protein Accessions	Protein Accessions	# Missed Cleavages	Charge	DeltaScore	DeltaCn	Rank	Search Engine Rank	m/z [Da]	MH+ [Da]	DeltaM [ppm]	Deltam/z [Da]	Activation Type	MS Order	Isolation Interference [%]	Ion Inject Time [ms]	RT [min]	First Scan	Spectrum File	Ions Matched
#VALUE!			5.33	FALSE	F19	1	High	Sequest HT (A2)	Unambiguous	GILDNLYMSNINNQVTVVAGSLVLTGVEVLGK		1	C9YLQ8	C9YLQ8	0	3	0.6567	0	1	1	1110.94	3330.8	0	0	HCD (High Energy Collision Dissociation)	MS2	3.53139	26.818	39.0362	24914	026224_6-1_20240226143737.raw	0/0
#VALUE!			4.42	FALSE	F19	1	High	Sequest HT (A2)	Unambiguous	GILDNLYMSNINNQVTVVAGSLVLTGVEVLGK		1	C9YLQ8	C9YLQ8	0	4	0.6923	0	1	1	833.454	3330.8	-0.72	-0.0006	HCD (High Energy Collision Dissociation)	MS2	4.92531	21.104	39.0817	24946	026224_6-1_20240226143737.raw	0/0
#VALUE!			5.21	FALSE	F19	1	High	Sequest HT (A2)	Unambiguous	GILDNLYMSNINNQVTVVAGSLVLTGVEVLGK		1	C9YLQ8	C9YLQ8	0	3	0.6852	0	1	1	1110.94	3330.8	0.75	0.00083	HCD (High Energy Collision Dissociation)	MS2	9.18145	18.59	39.2069	25047	026224_6-1_20240226143737.raw	0/0
#VALUE!			3.05	FALSE	F19	1	High	Sequest HT (A2)	Unambiguous	GILDNLYMSNINNQVTVVAGSLVLTGVEVLGK		1	C9YLQ8	C9YLQ8	0	3	0.7475	0	1	1	1110.94	3330.79	-1.92	-0.00214	HCD (High Energy Collision Dissociation)	MS2	29.8144	52.79	39.5576	25376	026224_6-1_20240226143737.raw	0/0
#VALUE!			4.4	FALSE	F19	1	High	Sequest HT (A2)	Unambiguous	GILDNLYMSNINNQVTVVAGSLVLTGVEVLGK		1	C9YLQ8	C9YLQ8	0	3	0.7568	0	1	1	1110.94	3330.8	1.4	0.00155	HCD (High Energy Collision Dissociation)	MS2	16.2066	36.3	38.2711	24173	026224_6-1_20240226143737.raw	0/0
#VALUE!		FALSE	High	6.93	1xOxidation [M8]	1	High	GILDNLYMSNINNQVTVVAGSLVLTGVEVLGK	1	65	C9YLQ8	0	3346.79
#VALUE!			XCorr	Checked	File ID	# Protein Groups	Confidence	Identifying Node	PSM Ambiguity	Annotated Sequence	Modifications	# Proteins	Master Protein Accessions	Protein Accessions	# Missed Cleavages	Charge	DeltaScore	DeltaCn	Rank	Search Engine Rank	m/z [Da]	MH+ [Da]	DeltaM [ppm]	Deltam/z [Da]	Activation Type	MS Order	Isolation Interference [%]	Ion Inject Time [ms]	RT [min]	First Scan	Spectrum File	Ions Matched
#VALUE!			6.29	FALSE	F19	1	High	Sequest HT (A2)	Unambiguous	GILDNLYmSNINNQVTVVAGSLVLTGVEVLGK	M8(Oxidation)	1	C9YLQ8	C9YLQ8	0	3	0.9094	0	1	1	1116.27	3346.79	-0.07	-7e-05	HCD (High Energy Collision Dissociation)	MS2	2.11948	19.709	37.7696	23640	026224_6-1_20240226143737.raw	0/0
#VALUE!			3	FALSE	F19	1	High	Sequest HT (A2)	Unambiguous	GILDNLYmSNINNQVTVVAGSLVLTGVEVLGK	M8(Oxidation)	1	C9YLQ8	C9YLQ8	0	4	0.7633	0	1	1	837.456	3346.8	3.12	0.00261	HCD (High Energy Collision Dissociation)	MS2	9.22101	36.3	43.4356	28431	026224_6-1_20240226143737.raw	0/0
#VALUE!			4.11	FALSE	F19	1	High	Sequest HT (A2)	Unambiguous	GILDNLYmSNINNQVTVVAGSLVLTGVEVLGK	M8(Oxidation)	1	C9YLQ8	C9YLQ8	0	4	0.6521	0	1	1	837.452	3346.79	-1.43	-0.0012	HCD (High Energy Collision Dissociation)	MS2	45.0029	53.721	38.8188	24717	026224_6-1_20240226143737.raw	0/0
#VALUE!			4.74	FALSE	F19	1	High	Sequest HT (A2)	Unambiguous	GILDNLYmSNINNQVTVVAGSLVLTGVEVLGK	M8(Oxidation)	1	C9YLQ8	C9YLQ8	0	3	0.8017	0	1	1	1116.27	3346.79	-2.11	-0.00235	HCD (High Energy Collision Dissociation)	MS2	29.7586	18.59	40.749	26504	026224_6-1_20240226143737.raw	0/0
#VALUE!			6.74	FALSE	F19	1	High	Sequest HT (A2)	Unambiguous	GILDNLYmSNINNQVTVVAGSLVLTGVEVLGK	M8(Oxidation)	1	C9YLQ8	C9YLQ8	0	3	0.8427	0	1	1	1116.27	3346.8	1.34	0.00149	HCD (High Energy Collision Dissociation)	MS2	6.06147	142.781	42.1355	27671	026224_6-1_20240226143737.raw	0/0
#VALUE!			4.13	FALSE	F19	1	High	Sequest HT (A2)	Unambiguous	GILDNLYmSNINNQVTVVAGSLVLTGVEVLGK	M8(Oxidation)	1	C9YLQ8	C9YLQ8	0	3	0.8329	0	1	1	1116.27	3346.79	-1.01	-0.00113	HCD (High Energy Collision Dissociation)	MS2	0	65.316	43.5151	28471	026224_6-1_20240226143737.raw	0/0
#VALUE!			5.21	FALSE	F19	1	High	Sequest HT (A2)	Unambiguous	GILDNLYmSNINNQVTVVAGSLVLTGVEVLGK	M8(Oxidation)	1	C9YLQ8	C9YLQ8	0	3	0.9367	0	1	1	1116.27	3346.79	0.09	0.0001	HCD (High Energy Collision Dissociation)	MS2	0.344262	18.59	38.423	24321	026224_6-1_20240226143737.raw	0/0
#VALUE!			5.47	FALSE	F19	1	High	Sequest HT (A2)	Unambiguous	GILDNLYmSNINNQVTVVAGSLVLTGVEVLGK	M8(Oxidation)	1	C9YLQ8	C9YLQ8	0	3	0.8903	0	1	1	1116.27	3346.79	-0.96	-0.00107	HCD (High Energy Collision Dissociation)	MS2	34.2196	49.895	42.0154	27608	026224_6-1_20240226143737.raw	0/0
#VALUE!			5.71	FALSE	F19	1	High	Sequest HT (A2)	Unambiguous	GILDNLYmSNINNQVTVVAGSLVLTGVEVLGK	M8(Oxidation)	1	C9YLQ8	C9YLQ8	0	3	0.7426	0	1	1	1116.27	3346.79	-0.95	-0.00106	HCD (High Energy Collision Dissociation)	MS2	0	58.856	42.7182	28046	026224_6-1_20240226143737.raw	0/0
#VALUE!			5.89	FALSE	F19	1	High	Sequest HT (A2)	Unambiguous	GILDNLYmSNINNQVTVVAGSLVLTGVEVLGK	M8(Oxidation)	1	C9YLQ8	C9YLQ8	0	3	0.9576	0	1	1	1116.27	3346.79	-0.47	-0.00052	HCD (High Energy Collision Dissociation)	MS2	0	0.329	37.3689	23190	026224_6-1_20240226143737.raw	0/0
#VALUE!			6.21	FALSE	F19	1	High	Sequest HT (A2)	Unambiguous	GILDNLYmSNINNQVTVVAGSLVLTGVEVLGK	M8(Oxidation)	1	C9YLQ8	C9YLQ8	0	3	0.8438	0	1	1	1116.27	3346.79	-0.08	-9e-05	HCD (High Energy Collision Dissociation)	MS2	3.48533	132.315	42.4819	27900	026224_6-1_20240226143737.raw	0/0
#VALUE!			4.47	FALSE	F19	1	High	Sequest HT (A2)	Unambiguous	GILDNLYmSNINNQVTVVAGSLVLTGVEVLGK	M8(Oxidation)	1	C9YLQ8	C9YLQ8	0	3	0.7629	0	1	1	1116.27	3346.79	-1.25	-0.0014	HCD (High Energy Collision Dissociation)	MS2	28.8736	27.22	41.0455	26788	026224_6-1_20240226143737.raw	0/0
#VALUE!			5.93	FALSE	F19	1	High	Sequest HT (A2)	Unambiguous	GILDNLYmSNINNQVTVVAGSLVLTGVEVLGK	M8(Oxidation)	1	C9YLQ8	C9YLQ8	0	3	0.8988	0	1	1	1116.27	3346.79	-1.28	-0.00143	HCD (High Energy Collision Dissociation)	MS2	10.5383	36.3	42.4681	27890	026224_6-1_20240226143737.raw	0/0
#VALUE!			4.89	FALSE	F19	1	High	Sequest HT (A2)	Unambiguous	GILDNLYmSNINNQVTVVAGSLVLTGVEVLGK	M8(Oxidation)	1	C9YLQ8	C9YLQ8	0	3	0.9796	0	1	1	1116.27	3346.8	1.93	0.00215	HCD (High Energy Collision Dissociation)	MS2	13.1747	18.59	50.2015	31447	026224_6-1_20240226143737.raw	0/0
#VALUE!			3.78	FALSE	F19	1	High	Sequest HT (A2)	Unambiguous	GILDNLYmSNINNQVTVVAGSLVLTGVEVLGK	M8(Oxidation)	1	C9YLQ8	C9YLQ8	0	3	0.8545	0	1	1	1116.27	3346.79	-1.33	-0.00149	HCD (High Energy Collision Dissociation)	MS2	0	131.162	45.4494	29244	026224_6-1_20240226143737.raw	0/0
#VALUE!			5.13	FALSE	F19	1	High	Sequest HT (A2)	Unambiguous	GILDNLYmSNINNQVTVVAGSLVLTGVEVLGK	M8(Oxidation)	1	C9YLQ8	C9YLQ8	0	3	0.9435	0	1	1	1116.27	3346.79	0.25	0.00028	HCD (High Energy Collision Dissociation)	MS2	8.43695	36.3	49.7911	31023	026224_6-1_20240226143737.raw	0/0
#VALUE!			5.21	FALSE	F19	1	High	Sequest HT (A2)	Unambiguous	GILDNLYmSNINNQVTVVAGSLVLTGVEVLGK	M8(Oxidation)	1	C9YLQ8	C9YLQ8	0	4	0.8177	0	1	1	837.457	3346.81	3.71	0.00311	HCD (High Energy Collision Dissociation)	MS2	10.6353	36.3	38.44	24342	026224_6-1_20240226143737.raw	0/0
#VALUE!			3.94	FALSE	F19	1	High	Sequest HT (A2)	Unambiguous	GILDNLYmSNINNQVTVVAGSLVLTGVEVLGK	M8(Oxidation)	1	C9YLQ8	C9YLQ8	0	4	0.736	0	1	1	837.453	3346.79	-1.04	-0.00087	HCD (High Energy Collision Dissociation)	MS2	15.3684	36.3	37.7637	23633	026224_6-1_20240226143737.raw	0/0
#VALUE!			6.93	FALSE	F19	1	High	Sequest HT (A2)	Unambiguous	GILDNLYmSNINNQVTVVAGSLVLTGVEVLGK	M8(Oxidation)	1	C9YLQ8	C9YLQ8	0	3	0.8903	0	1	1	1116.27	3346.81	4.56	0.00509	HCD (High Energy Collision Dissociation)	MS2	0	3.923	37.4453	23273	026224_6-1_20240226143737.raw	0/0
#VALUE!			3.44	FALSE	F19	1	High	Sequest HT (A2)	Unambiguous	GILDNLYmSNINNQVTVVAGSLVLTGVEVLGK	M8(Oxidation)	1	C9YLQ8	C9YLQ8	0	3	0.9884	0	1	1	1116.27	3346.79	-0.1	-0.00011	HCD (High Energy Collision Dissociation)	MS2	1.97878	14.378	38.0954	23997	026224_6-1_20240226143737.raw	0/0
#VALUE!			6.02	FALSE	F19	1	High	Sequest HT (A2)	Unambiguous	GILDNLYmSNINNQVTVVAGSLVLTGVEVLGK	M8(Oxidation)	1	C9YLQ8	C9YLQ8	0	3	0.8538	0	1	1	1116.27	3346.79	-0.74	-0.00083	HCD (High Energy Collision Dissociation)	MS2	0.35051	2.26	36.5307	22347	026224_6-1_20240226143737.raw	0/0
#VALUE!			4.91	FALSE	F19	1	High	Sequest HT (A2)	Unambiguous	GILDNLYmSNINNQVTVVAGSLVLTGVEVLGK	M8(Oxidation)	1	C9YLQ8	C9YLQ8	0	3	0.8513	0	1	1	1116.27	3346.79	-0.54	-0.0006	HCD (High Energy Collision Dissociation)	MS2	8.49407	44.239	39.1992	25042	026224_6-1_20240226143737.raw	0/0
#VALUE!			6.13	FALSE	F19	1	High	Sequest HT (A2)	Unambiguous	GILDNLYmSNINNQVTVVAGSLVLTGVEVLGK	M8(Oxidation)	1	C9YLQ8	C9YLQ8	0	3	0.8874	0	1	1	1116.27	3346.79	-0.91	-0.00101	HCD (High Energy Collision Dissociation)	MS2	0.602143	0.354	37.3827	23202	026224_6-1_20240226143737.raw	0/0
#VALUE!			5.33	FALSE	F19	1	High	Sequest HT (A2)	Unambiguous	GILDNLYmSNINNQVTVVAGSLVLTGVEVLGK	M8(Oxidation)	1	C9YLQ8	C9YLQ8	0	3	0.8311	0	1	1	1116.27	3346.79	-0.51	-0.00057	HCD (High Energy Collision Dissociation)	MS2	2.90565	20.259	41.6139	27280	026224_6-1_20240226143737.raw	0/0
#VALUE!			5.45	FALSE	F19	1	High	Sequest HT (A2)	Unambiguous	GILDNLYmSNINNQVTVVAGSLVLTGVEVLGK	M8(Oxidation)	1	C9YLQ8	C9YLQ8	0	3	0.8073	0	1	1	1116.27	3346.78	-2.39	-0.00267	HCD (High Energy Collision Dissociation)	MS2	9.07121	18.59	36.7178	22541	026224_6-1_20240226143737.raw	0/0
#VALUE!			5.52	FALSE	F19	1	High	Sequest HT (A2)	Unambiguous	GILDNLYmSNINNQVTVVAGSLVLTGVEVLGK	M8(Oxidation)	1	C9YLQ8	C9YLQ8	0	3	0.8659	0	1	1	1116.27	3346.79	0.12	0.00013	HCD (High Energy Collision Dissociation)	MS2	9.91442	36.3	39.2081	25048	026224_6-1_20240226143737.raw	0/0
#VALUE!			6.02	FALSE	F19	1	High	Sequest HT (A2)	Unambiguous	GILDNLYmSNINNQVTVVAGSLVLTGVEVLGK	M8(Oxidation)	1	C9YLQ8	C9YLQ8	0	3	0.9834	0	1	1	1116.27	3346.79	0.69	0.00077	HCD (High Energy Collision Dissociation)	MS2	0.976585	13.728	36.3603	22195	026224_6-1_20240226143737.raw	0/0
#VALUE!			3.08	FALSE	F19	1	High	Sequest HT (A2)	Unambiguous	GILDNLYmSNINNQVTVVAGSLVLTGVEVLGK	M8(Oxidation)	1	C9YLQ8	C9YLQ8	0	3	0.8506	0	1	1	1116.27	3346.79	-0.93	-0.00104	HCD (High Energy Collision Dissociation)	MS2	9.72321	35.425	43.0599	28248	026224_6-1_20240226143737.raw	0/0
#VALUE!			5.44	FALSE	F19	1	High	Sequest HT (A2)	Unambiguous	GILDNLYmSNINNQVTVVAGSLVLTGVEVLGK	M8(Oxidation)	1	C9YLQ8	C9YLQ8	0	3	0.8548	0	1	1	1116.27	3346.8	2.21	0.00247	HCD (High Energy Collision Dissociation)	MS2	15.9322	30.975	40.085	25878	026224_6-1_20240226143737.raw	0/0
#VALUE!			3.24	FALSE	F19	1	High	Sequest HT (A2)	Unambiguous	GILDNLYmSNINNQVTVVAGSLVLTGVEVLGK	M8(Oxidation)	1	C9YLQ8	C9YLQ8	0	4	0.5216	0	1	1	837.457	3346.8	3.43	0.00287	HCD (High Energy Collision Dissociation)	MS2	52.1899	36.3	40.5175	26308	026224_6-1_20240226143737.raw	0/0
#VALUE!			4.22	FALSE	F19	1	High	Sequest HT (A2)	Unambiguous	GILDNLYmSNINNQVTVVAGSLVLTGVEVLGK	M8(Oxidation)	1	C9YLQ8	C9YLQ8	0	4	0.8223	0	1	1	837.454	3346.79	0.18	0.00015	HCD (High Energy Collision Dissociation)	MS2	12.9257	36.3	37.2169	23092	026224_6-1_20240226143737.raw	0/0
#VALUE!			2.84	FALSE	F19	1	High	Sequest HT (A2)	Unambiguous	GILDNLYmSNINNQVTVVAGSLVLTGVEVLGK	M8(Oxidation)	1	C9YLQ8	C9YLQ8	0	3	0.6092	0	1	1	1116.27	3346.79	0.57	0.00064	HCD (High Energy Collision Dissociation)	MS2	40.3788	73.04	44.9776	29059	026224_6-1_20240226143737.raw	0/0
#VALUE!			3.05	FALSE	F19	1	High	Sequest HT (A2)	Unambiguous	GILDNLYmSNINNQVTVVAGSLVLTGVEVLGK	M8(Oxidation)	1	C9YLQ8	C9YLQ8	0	3	0.4787	0	1	1	1116.27	3346.79	-0.15	-0.00017	HCD (High Energy Collision Dissociation)	MS2	5.73979	36.3	43.281	28365	026224_6-1_20240226143737.raw	0/0
#VALUE!			6.43	FALSE	F19	1	High	Sequest HT (A2)	Unambiguous	GILDNLYmSNINNQVTVVAGSLVLTGVEVLGK	M8(Oxidation)	1	C9YLQ8	C9YLQ8	0	3	1	0	1	1	1116.27	3346.8	2.12	0.00236	HCD (High Energy Collision Dissociation)	MS2	0.725628	18.59	37.8243	23696	026224_6-1_20240226143737.raw	0/0
#VALUE!			5.15	FALSE	F19	1	High	Sequest HT (A2)	Unambiguous	GILDNLYmSNINNQVTVVAGSLVLTGVEVLGK	M8(Oxidation)	1	C9YLQ8	C9YLQ8	0	3	0.765	0	1	1	1116.27	3346.8	2.92	0.00325	HCD (High Energy Collision Dissociation)	MS2	21.0181	30.717	40.8722	26629	026224_6-1_20240226143737.raw	0/0
#VALUE!			2.59	FALSE	F19	1	High	Sequest HT (A2)	Unambiguous	GILDNLYmSNINNQVTVVAGSLVLTGVEVLGK	M8(Oxidation)	1	C9YLQ8	C9YLQ8	0	3	0.834	0	1	1	1116.27	3346.78	-2.62	-0.00292	HCD (High Energy Collision Dissociation)	MS2	0	73.04	46.6306	29761	026224_6-1_20240226143737.raw	0/0
#VALUE!			5.62	FALSE	F19	1	High	Sequest HT (A2)	Unambiguous	GILDNLYmSNINNQVTVVAGSLVLTGVEVLGK	M8(Oxidation)	1	C9YLQ8	C9YLQ8	0	3	0.9306	0	1	1	1116.27	3346.8	0.74	0.00082	HCD (High Energy Collision Dissociation)	MS2	18.491	30.975	39.5436	25365	026224_6-1_20240226143737.raw	0/0
#VALUE!			3.23	FALSE	F19	1	High	Sequest HT (A2)	Unambiguous	GILDNLYmSNINNQVTVVAGSLVLTGVEVLGK	M8(Oxidation)	1	C9YLQ8	C9YLQ8	0	4	0.774	0	1	1	837.455	3346.8	1.07	0.0009	HCD (High Energy Collision Dissociation)	MS2	14.3614	36.3	37.8277	23700	026224_6-1_20240226143737.raw	0/0
#VALUE!			4.55	FALSE	F19	1	High	Sequest HT (A2)	Unambiguous	GILDNLYmSNINNQVTVVAGSLVLTGVEVLGK	M8(Oxidation)	1	C9YLQ8	C9YLQ8	0	3	1	0	1	1	1116.27	3346.79	-1.25	-0.00139	HCD (High Energy Collision Dissociation)	MS2	18.488	30.975	39.7135	25518	026224_6-1_20240226143737.raw	0/0
#VALUE!			5.41	FALSE	F19	1	High	Sequest HT (A2)	Unambiguous	GILDNLYmSNINNQVTVVAGSLVLTGVEVLGK	M8(Oxidation)	1	C9YLQ8	C9YLQ8	0	4	0.7856	0	1	1	837.454	3346.79	-0.06	-5e-05	HCD (High Energy Collision Dissociation)	MS2	0	36.3	36.363	22198	026224_6-1_20240226143737.raw	0/0
#VALUE!			5.11	FALSE	F19	1	High	Sequest HT (A2)	Unambiguous	GILDNLYmSNINNQVTVVAGSLVLTGVEVLGK	M8(Oxidation)	1	C9YLQ8	C9YLQ8	0	3	0.9159	0	1	1	1116.27	3346.79	0.41	0.00046	HCD (High Energy Collision Dissociation)	MS2	23.1147	36.3	50.1465	31382	026224_6-1_20240226143737.raw	0/0
#VALUE!			5.02	FALSE	F19	1	High	Sequest HT (A2)	Unambiguous	GILDNLYmSNINNQVTVVAGSLVLTGVEVLGK	M8(Oxidation)	1	C9YLQ8	C9YLQ8	0	4	0.7869	0	1	1	837.453	3346.79	-0.87	-0.00073	HCD (High Energy Collision Dissociation)	MS2	0	18.679	36.5381	22352	026224_6-1_20240226143737.raw	0/0
#VALUE!			5.48	FALSE	F19	1	High	Sequest HT (A2)	Unambiguous	GILDNLYmSNINNQVTVVAGSLVLTGVEVLGK	M8(Oxidation)	1	C9YLQ8	C9YLQ8	0	3	0.8631	0	1	1	1116.27	3346.81	4.03	0.00449	HCD (High Energy Collision Dissociation)	MS2	1.58008	18.59	38.4347	24335	026224_6-1_20240226143737.raw	0/0
#VALUE!			5.89	FALSE	F19	1	High	Sequest HT (A2)	Unambiguous	GILDNLYmSNINNQVTVVAGSLVLTGVEVLGK	M8(Oxidation)	1	C9YLQ8	C9YLQ8	0	3	0.8574	0	1	1	1116.27	3346.79	-0.26	-0.00029	HCD (High Energy Collision Dissociation)	MS2	3.0226	30.735	38.6167	24520	026224_6-1_20240226143737.raw	0/0
#VALUE!			4.34	FALSE	F19	1	High	Sequest HT (A2)	Unambiguous	GILDNLYmSNINNQVTVVAGSLVLTGVEVLGK	M8(Oxidation)	1	C9YLQ8	C9YLQ8	0	3	0.9171	0	1	1	1116.27	3346.8	1.1	0.00123	HCD (High Energy Collision Dissociation)	MS2	19.4454	20.13	40.3065	26105	026224_6-1_20240226143737.raw	0/0
#VALUE!			3.46	FALSE	F19	1	High	Sequest HT (A2)	Unambiguous	GILDNLYmSNINNQVTVVAGSLVLTGVEVLGK	M8(Oxidation)	1	C9YLQ8	C9YLQ8	0	4	0.6965	0	1	1	837.452	3346.79	-2.14	-0.00179	HCD (High Energy Collision Dissociation)	MS2	49.8121	36.3	38.6296	24536	026224_6-1_20240226143737.raw	0/0
#VALUE!			5.04	FALSE	F19	1	High	Sequest HT (A2)	Unambiguous	GILDNLYmSNINNQVTVVAGSLVLTGVEVLGK	M8(Oxidation)	1	C9YLQ8	C9YLQ8	0	4	0.8155	0	1	1	837.452	3346.79	-1.4	-0.00117	HCD (High Energy Collision Dissociation)	MS2	7.23909	18.59	49.7006	30931	026224_6-1_20240226143737.raw	0/0
#VALUE!			5	FALSE	F19	1	High	Sequest HT (A2)	Unambiguous	GILDNLYmSNINNQVTVVAGSLVLTGVEVLGK	M8(Oxidation)	1	C9YLQ8	C9YLQ8	0	3	0.636	0	1	1	1116.27	3346.78	-2.62	-0.00292	HCD (High Energy Collision Dissociation)	MS2	33.2564	20.13	40.2561	26050	026224_6-1_20240226143737.raw	0/0
#VALUE!			4.85	FALSE	F19	1	High	Sequest HT (A2)	Unambiguous	GILDNLYmSNINNQVTVVAGSLVLTGVEVLGK	M8(Oxidation)	1	C9YLQ8	C9YLQ8	0	3	0.7711	0	1	1	1116.27	3346.78	-2.36	-0.00263	HCD (High Energy Collision Dissociation)	MS2	0	36.3	49.6544	30893	026224_6-1_20240226143737.raw	0/0
#VALUE!			5.29	FALSE	F19	1	High	Sequest HT (A2)	Unambiguous	GILDNLYmSNINNQVTVVAGSLVLTGVEVLGK	M8(Oxidation)	1	C9YLQ8	C9YLQ8	0	3	0.9735	0	1	1	1116.27	3346.8	1.52	0.0017	HCD (High Energy Collision Dissociation)	MS2	11.9337	30.975	39.3723	25213	026224_6-1_20240226143737.raw	0/0
#VALUE!			5.6	FALSE	F19	1	High	Sequest HT (A2)	Unambiguous	GILDNLYmSNINNQVTVVAGSLVLTGVEVLGK	M8(Oxidation)	1	C9YLQ8	C9YLQ8	0	3	0.8429	0	1	1	1116.27	3346.79	-0.98	-0.0011	HCD (High Energy Collision Dissociation)	MS2	7.13181	36.3	49.9729	31196	026224_6-1_20240226143737.raw	0/0
#VALUE!			5.39	FALSE	F19	1	High	Sequest HT (A2)	Unambiguous	GILDNLYmSNINNQVTVVAGSLVLTGVEVLGK	M8(Oxidation)	1	C9YLQ8	C9YLQ8	0	4	0.8534	0	1	1	837.453	3346.79	-1.24	-0.00103	HCD (High Energy Collision Dissociation)	MS2	4.46514	36.3	37.5603	23396	026224_6-1_20240226143737.raw	0/0
#VALUE!			5.99	FALSE	F19	1	High	Sequest HT (A2)	Unambiguous	GILDNLYmSNINNQVTVVAGSLVLTGVEVLGK	M8(Oxidation)	1	C9YLQ8	C9YLQ8	0	3	0.8948	0	1	1	1116.27	3346.8	1.73	0.00193	HCD (High Energy Collision Dissociation)	MS2	0.188042	15.142	37.2149	23090	026224_6-1_20240226143737.raw	0/0
#VALUE!			4.49	FALSE	F19	1	High	Sequest HT (A2)	Unambiguous	GILDNLYmSNINNQVTVVAGSLVLTGVEVLGK	M8(Oxidation)	1	C9YLQ8	C9YLQ8	0	3	0.922	0	1	1	1116.27	3346.8	2.28	0.00255	HCD (High Energy Collision Dissociation)	MS2	0	73.04	45.4987	29269	026224_6-1_20240226143737.raw	0/0
#VALUE!			4.63	FALSE	F19	1	High	Sequest HT (A2)	Unambiguous	GILDNLYmSNINNQVTVVAGSLVLTGVEVLGK	M8(Oxidation)	1	C9YLQ8	C9YLQ8	0	3	0.7019	0	1	1	1116.27	3346.79	-2.19	-0.00244	HCD (High Energy Collision Dissociation)	MS2	6.69134	18.59	36.919	22757	026224_6-1_20240226143737.raw	0/0
#VALUE!			4.33	FALSE	F19	1	High	Sequest HT (A2)	Unambiguous	GILDNLYmSNINNQVTVVAGSLVLTGVEVLGK	M8(Oxidation)	1	C9YLQ8	C9YLQ8	0	3	0.8014	0	1	1	1116.27	3346.81	4.43	0.00494	HCD (High Energy Collision Dissociation)	MS2	25.6414	30.735	41.1495	26877	026224_6-1_20240226143737.raw	0/0
#VALUE!			5.29	FALSE	F19	1	High	Sequest HT (A2)	Unambiguous	GILDNLYmSNINNQVTVVAGSLVLTGVEVLGK	M8(Oxidation)	1	C9YLQ8	C9YLQ8	0	3	0.8601	0	1	1	1116.27	3346.79	0.36	0.0004	HCD (High Energy Collision Dissociation)	MS2	8.67805	52.79	41.7822	27426	026224_6-1_20240226143737.raw	0/0
#VALUE!			4.22	FALSE	F19	1	High	Sequest HT (A2)	Unambiguous	GILDNLYmSNINNQVTVVAGSLVLTGVEVLGK	M8(Oxidation)	1	C9YLQ8	C9YLQ8	0	3	0.8294	0	1	1	1116.27	3346.79	-0.51	-0.00057	HCD (High Energy Collision Dissociation)	MS2	20.3139	26.474	41.4243	27109	026224_6-1_20240226143737.raw	0/0
#VALUE!			3.6	FALSE	F19	1	High	Sequest HT (A2)	Unambiguous	GILDNLYmSNINNQVTVVAGSLVLTGVEVLGK	M8(Oxidation)	1	C9YLQ8	C9YLQ8	0	3	0.6444	0	1	1	1116.27	3346.79	-1.44	-0.0016	HCD (High Energy Collision Dissociation)	MS2	30.381	19.299	40.5374	26325	026224_6-1_20240226143737.raw	0/0
#VALUE!			3.42	FALSE	F19	1	High	Sequest HT (A2)	Unambiguous	GILDNLYmSNINNQVTVVAGSLVLTGVEVLGK	M8(Oxidation)	1	C9YLQ8	C9YLQ8	0	3	0.4971	0	1	1	1116.27	3346.79	0.42	0.00046	HCD (High Energy Collision Dissociation)	MS2	0	42.416	37.2638	23133	026224_6-1_20240226143737.raw	0/0
#VALUE!			4.49	FALSE	F19	1	High	Sequest HT (A2)	Unambiguous	GILDNLYmSNINNQVTVVAGSLVLTGVEVLGK	M8(Oxidation)	1	C9YLQ8	C9YLQ8	0	3	0.7261	0	1	1	1116.27	3346.81	4.07	0.00454	HCD (High Energy Collision Dissociation)	MS2	6.16779	36.3	42.2666	27760	026224_6-1_20240226143737.raw	0/0
#VALUE!			5.02	FALSE	F19	1	High	Sequest HT (A2)	Unambiguous	GILDNLYmSNINNQVTVVAGSLVLTGVEVLGK	M8(Oxidation)	1	C9YLQ8	C9YLQ8	0	3	0.9641	0	1	1	1116.27	3346.8	1.26	0.0014	HCD (High Energy Collision Dissociation)	MS2	10.4206	18.59	38.7537	24657	026224_6-1_20240226143737.raw	0/0
#VALUE!			3.03	FALSE	F19	1	High	Sequest HT (A2)	Unambiguous	GILDNLYmSNINNQVTVVAGSLVLTGVEVLGK	M8(Oxidation)	1	C9YLQ8	C9YLQ8	0	3	0.7459	0	1	1	1116.27	3346.79	-2.11	-0.00235	HCD (High Energy Collision Dissociation)	MS2	49.3966	18.59	40.7328	26487	026224_6-1_20240226143737.raw	0/0
#VALUE!			5.73	FALSE	F19	1	High	Sequest HT (A2)	Unambiguous	GILDNLYmSNINNQVTVVAGSLVLTGVEVLGK	M8(Oxidation)	1	C9YLQ8	C9YLQ8	0	3	0.925	0	1	1	1116.27	3346.79	-0.38	-0.00042	HCD (High Energy Collision Dissociation)	MS2	0	3.618	37.5948	23440	026224_6-1_20240226143737.raw	0/0
#VALUE!			4.79	FALSE	F19	1	High	Sequest HT (A2)	Unambiguous	GILDNLYmSNINNQVTVVAGSLVLTGVEVLGK	M8(Oxidation)	1	C9YLQ8	C9YLQ8	0	3	0.8977	0	1	1	1116.27	3346.79	0.6	0.00066	HCD (High Energy Collision Dissociation)	MS2	36.4845	27.927	41.2487	26966	026224_6-1_20240226143737.raw	0/0
#VALUE!		FALSE	High	6.11	1xOxidation [M8]	1	High	GILDNLYMSNINNQVTVVAGSLVLTGVEVLGKK	1	3	C9YLQ8	1	3474.89
#VALUE!			XCorr	Checked	File ID	# Protein Groups	Confidence	Identifying Node	PSM Ambiguity	Annotated Sequence	Modifications	# Proteins	Master Protein Accessions	Protein Accessions	# Missed Cleavages	Charge	DeltaScore	DeltaCn	Rank	Search Engine Rank	m/z [Da]	MH+ [Da]	DeltaM [ppm]	Deltam/z [Da]	Activation Type	MS Order	Isolation Interference [%]	Ion Inject Time [ms]	RT [min]	First Scan	Spectrum File	Ions Matched
#VALUE!			5.18	FALSE	F19	1	High	Sequest HT (A2)	Unambiguous	GILDNLYmSNINNQVTVVAGSLVLTGVEVLGKK	M8(Oxidation)	1	C9YLQ8	C9YLQ8	1	3	0.9247	0	1	1	1158.97	3474.89	-0.39	-0.00046	HCD (High Energy Collision Dissociation)	MS2	19.5707	35.535	34.8061	20645	026224_6-1_20240226143737.raw	0/0
#VALUE!			6.11	FALSE	F19	1	High	Sequest HT (A2)	Unambiguous	GILDNLYmSNINNQVTVVAGSLVLTGVEVLGKK	M8(Oxidation)	1	C9YLQ8	C9YLQ8	1	3	1	0	1	1	1158.97	3474.89	0.85	0.00099	HCD (High Energy Collision Dissociation)	MS2	2.20273	30.673	35.6046	21510	026224_6-1_20240226143737.raw	0/0
#VALUE!			5.39	FALSE	F19	1	High	Sequest HT (A2)	Unambiguous	GILDNLYmSNINNQVTVVAGSLVLTGVEVLGKK	M8(Oxidation)	1	C9YLQ8	C9YLQ8	1	4	0.8905	0	1	1	869.477	3474.89	0.06	5e-05	HCD (High Energy Collision Dissociation)	MS2	15.7117	36.3	35.606	21511	026224_6-1_20240226143737.raw	0/0
#VALUE!		FALSE	High	5.32	1xOxidation [M8]	1	High	GILDNLYMSNINNQVTVVAGSLVLTGVEVLGKKNDVIVLGNSNDSR	1	1	C9YLQ8	2	4858.56
#VALUE!			XCorr	Checked	File ID	# Protein Groups	Confidence	Identifying Node	PSM Ambiguity	Annotated Sequence	Modifications	# Proteins	Master Protein Accessions	Protein Accessions	# Missed Cleavages	Charge	DeltaScore	DeltaCn	Rank	Search Engine Rank	m/z [Da]	MH+ [Da]	DeltaM [ppm]	Deltam/z [Da]	Activation Type	MS Order	Isolation Interference [%]	Ion Inject Time [ms]	RT [min]	First Scan	Spectrum File	Ions Matched
#VALUE!			5.32	FALSE	F19	1	High	Sequest HT (A2)	Unambiguous	GILDNLYmSNINNQVTVVAGSLVLTGVEVLGKKNDVIVLGNSNDSR	M8(Oxidation)	1	C9YLQ8	C9YLQ8	2	4	0.9248	0	1	1	1215.4	4858.56	0.59	0.00071	HCD (High Energy Collision Dissociation)	MS2	43.0826	36.3	35.2001	21071	026224_6-1_20240226143737.raw	0/0
#VALUE!		FALSE	High	3.95	7xCarbamidomethyl [C5; C7; C9; C11; C14; C15; C16]	1	High	HYKECNCNCDCDDCCCNK	1	5	C9YLQ8	1	2511.8
#VALUE!			XCorr	Checked	File ID	# Protein Groups	Confidence	Identifying Node	PSM Ambiguity	Annotated Sequence	Modifications	# Proteins	Master Protein Accessions	Protein Accessions	# Missed Cleavages	Charge	DeltaScore	DeltaCn	Rank	Search Engine Rank	m/z [Da]	MH+ [Da]	DeltaM [ppm]	Deltam/z [Da]	Activation Type	MS Order	Isolation Interference [%]	Ion Inject Time [ms]	RT [min]	First Scan	Spectrum File	Ions Matched
#VALUE!			3.12	FALSE	F19	1	High	Sequest HT (A2)	Unambiguous	HYKEcNcNcDcDDcccNK	C5(Carbamidomethyl); C7(Carbamidomethyl); C9(Carbamidomethyl); C11(Carbamidomethyl); C14(Carbamidomethyl); C15(Carbamidomethyl); C16(Carbamidomethyl)	1	C9YLQ8	C9YLQ8	1	4	1	0	1	1	628.704	2511.8	-0.48	-0.0003	HCD (High Energy Collision Dissociation)	MS2	71.4742	33.525	13.2692	4026	026224_6-1_20240226143737.raw	0/0
#VALUE!			3.95	FALSE	F19	1	High	Sequest HT (A2)	Unambiguous	HYKEcNcNcDcDDcccNK	C5(Carbamidomethyl); C7(Carbamidomethyl); C9(Carbamidomethyl); C11(Carbamidomethyl); C14(Carbamidomethyl); C15(Carbamidomethyl); C16(Carbamidomethyl)	1	C9YLQ8	C9YLQ8	1	3	1	0	1	1	837.937	2511.8	-0.61	-0.00051	HCD (High Energy Collision Dissociation)	MS2	21.9353	18.59	11.9157	2816	026224_6-1_20240226143737.raw	0/0
#VALUE!			3.12	FALSE	F19	1	High	Sequest HT (A2)	Unambiguous	HYKEcNcNcDcDDcccNK	C5(Carbamidomethyl); C7(Carbamidomethyl); C9(Carbamidomethyl); C11(Carbamidomethyl); C14(Carbamidomethyl); C15(Carbamidomethyl); C16(Carbamidomethyl)	1	C9YLQ8	C9YLQ8	1	3	1	0	1	1	837.936	2511.79	-1.56	-0.00131	HCD (High Energy Collision Dissociation)	MS2	0	78.219	11.733	2697	026224_6-1_20240226143737.raw	0/0
#VALUE!			3.21	FALSE	F19	1	High	Sequest HT (A2)	Unambiguous	HYKEcNcNcDcDDcccNK	C5(Carbamidomethyl); C7(Carbamidomethyl); C9(Carbamidomethyl); C11(Carbamidomethyl); C14(Carbamidomethyl); C15(Carbamidomethyl); C16(Carbamidomethyl)	1	C9YLQ8	C9YLQ8	1	3	1	0	1	1	837.938	2511.8	0.49	0.00041	HCD (High Energy Collision Dissociation)	MS2	32.6477	23.659	12.3456	3174	026224_6-1_20240226143737.raw	0/0
#VALUE!			3.22	FALSE	F19	1	High	Sequest HT (A2)	Unambiguous	HYKEcNcNcDcDDcccNK	C5(Carbamidomethyl); C7(Carbamidomethyl); C9(Carbamidomethyl); C11(Carbamidomethyl); C14(Carbamidomethyl); C15(Carbamidomethyl); C16(Carbamidomethyl)	1	C9YLQ8	C9YLQ8	1	3	1	0	1	1	837.937	2511.8	-0.4	-0.00033	HCD (High Energy Collision Dissociation)	MS2	19.0437	49.387	11.5655	2581	026224_6-1_20240226143737.raw	0/0
#VALUE!		FALSE	High	4.97		1	High	KNDVIVLGNSNDSR	1	193	C9YLQ8	1	1530.79
#VALUE!			XCorr	Checked	File ID	# Protein Groups	Confidence	Identifying Node	PSM Ambiguity	Annotated Sequence	Modifications	# Proteins	Master Protein Accessions	Protein Accessions	# Missed Cleavages	Charge	DeltaScore	DeltaCn	Rank	Search Engine Rank	m/z [Da]	MH+ [Da]	DeltaM [ppm]	Deltam/z [Da]	Activation Type	MS Order	Isolation Interference [%]	Ion Inject Time [ms]	RT [min]	First Scan	Spectrum File	Ions Matched
#VALUE!			3.34	FALSE	F19	1	High	Sequest HT (A2)	Unambiguous	KNDVIVLGNSNDSR		1	C9YLQ8	C9YLQ8	1	3	0.6048	0	1	1	510.934	1530.79	-0.22	-0.00011	HCD (High Energy Collision Dissociation)	MS2	0	31.07	26.5804	13456	026224_6-1_20240226143737.raw	0/0
#VALUE!			3.58	FALSE	F19	1	High	Sequest HT (A2)	Unambiguous	KNDVIVLGNSNDSR		1	C9YLQ8	C9YLQ8	1	3	0.4804	0	1	1	510.934	1530.79	0.12	6e-05	HCD (High Energy Collision Dissociation)	MS2	23.6603	36.3	31.5571	17638	026224_6-1_20240226143737.raw	0/0
#VALUE!			3.05	FALSE	F19	1	High	Sequest HT (A2)	Unambiguous	KNDVIVLGNSNDSR		1	C9YLQ8	C9YLQ8	1	3	0.5115	0	1	1	510.934	1530.79	0.43	0.00022	HCD (High Energy Collision Dissociation)	MS2	44.6893	22.41	26.7637	13643	026224_6-1_20240226143737.raw	0/0
#VALUE!			3.24	FALSE	F19	1	High	Sequest HT (A2)	Unambiguous	KNDVIVLGNSNDSR		1	C9YLQ8	C9YLQ8	1	3	0.6235	0	1	1	510.934	1530.79	0.42	0.00021	HCD (High Energy Collision Dissociation)	MS2	12.0979	300	51.7243	32438	026224_6-1_20240226143737.raw	0/0
#VALUE!			3.24	FALSE	F19	1	High	Sequest HT (A2)	Unambiguous	KNDVIVLGNSNDSR		1	C9YLQ8	C9YLQ8	1	2	0.5123	0	1	1	765.899	1530.79	1.93	0.00147	HCD (High Energy Collision Dissociation)	MS2	28.5137	36.3	31.6357	17713	026224_6-1_20240226143737.raw	0/0
#VALUE!			2.97	FALSE	F19	1	High	Sequest HT (A2)	Unambiguous	KNDVIVLGNSNDSR		1	C9YLQ8	C9YLQ8	1	3	0.4478	0	1	1	510.934	1530.79	0.43	0.00022	HCD (High Energy Collision Dissociation)	MS2	41.7056	36.3	32.5689	18635	026224_6-1_20240226143737.raw	0/0
#VALUE!			2.83	FALSE	F19	1	High	Sequest HT (A2)	Unambiguous	KNDVIVLGNSNDSR		1	C9YLQ8	C9YLQ8	1	3	0.4876	0	1	1	510.934	1530.79	-0.71	-0.00036	HCD (High Energy Collision Dissociation)	MS2	59.6088	35.535	38.215	24125	026224_6-1_20240226143737.raw	0/0
#VALUE!			3.17	FALSE	F19	1	High	Sequest HT (A2)	Unambiguous	KNDVIVLGNSNDSR		1	C9YLQ8	C9YLQ8	1	3	0.4416	0	1	1	510.934	1530.79	0.12	6e-05	HCD (High Energy Collision Dissociation)	MS2	76.1432	36.3	35.437	21329	026224_6-1_20240226143737.raw	0/0
#VALUE!			3.01	FALSE	F19	1	High	Sequest HT (A2)	Unambiguous	KNDVIVLGNSNDSR		1	C9YLQ8	C9YLQ8	1	3	0.6312	0	1	1	510.934	1530.79	0.52	0.00026	HCD (High Energy Collision Dissociation)	MS2	0.908868	15.792	19.9721	8633	026224_6-1_20240226143737.raw	0/0
#VALUE!			2.78	FALSE	F19	1	High	Sequest HT (A2)	Unambiguous	KNDVIVLGNSNDSR		1	C9YLQ8	C9YLQ8	1	3	0.4676	0	1	1	510.934	1530.79	0.26	0.00013	HCD (High Energy Collision Dissociation)	MS2	5.45377	183.578	51.3823	32331	026224_6-1_20240226143737.raw	0/0
#VALUE!			3.43	FALSE	F19	1	High	Sequest HT (A2)	Unambiguous	KNDVIVLGNSNDSR		1	C9YLQ8	C9YLQ8	1	3	0.5685	0	1	1	510.934	1530.79	0.36	0.00019	HCD (High Energy Collision Dissociation)	MS2	31.9348	31.575	25.495	12473	026224_6-1_20240226143737.raw	0/0
#VALUE!			3.2	FALSE	F19	1	High	Sequest HT (A2)	Unambiguous	KNDVIVLGNSNDSR		1	C9YLQ8	C9YLQ8	1	3	0.6031	0	1	1	510.935	1530.79	1.58	0.0008	HCD (High Energy Collision Dissociation)	MS2	8.14825	178.16	52.975	32759	026224_6-1_20240226143737.raw	0/0
#VALUE!			2.8	FALSE	F19	1	High	Sequest HT (A2)	Unambiguous	KNDVIVLGNSNDSR		1	C9YLQ8	C9YLQ8	1	3	0.5036	0	1	1	510.934	1530.79	-0.18	-9e-05	HCD (High Energy Collision Dissociation)	MS2	14.9614	54.419	24.6189	11630	026224_6-1_20240226143737.raw	0/0
#VALUE!			3.96	FALSE	F19	1	High	Sequest HT (A2)	Unambiguous	KNDVIVLGNSNDSR		1	C9YLQ8	C9YLQ8	1	3	0.6136	0	1	1	510.934	1530.79	-0.61	-0.00031	HCD (High Energy Collision Dissociation)	MS2	0	33.103	23.9207	10987	026224_6-1_20240226143737.raw	0/0
#VALUE!			3.2	FALSE	F19	1	High	Sequest HT (A2)	Unambiguous	KNDVIVLGNSNDSR		1	C9YLQ8	C9YLQ8	1	2	0.6375	0	1	1	765.897	1530.79	-0.62	-0.00047	HCD (High Energy Collision Dissociation)	MS2	32.3429	22.173	19.5671	8216	026224_6-1_20240226143737.raw	0/0
#VALUE!			3.36	FALSE	F19	1	High	Sequest HT (A2)	Unambiguous	KNDVIVLGNSNDSR		1	C9YLQ8	C9YLQ8	1	3	0.6488	0	1	1	510.934	1530.79	-0.51	-0.00026	HCD (High Energy Collision Dissociation)	MS2	0	300	52.9251	32745	026224_6-1_20240226143737.raw	0/0
#VALUE!			3.13	FALSE	F19	1	High	Sequest HT (A2)	Unambiguous	KNDVIVLGNSNDSR		1	C9YLQ8	C9YLQ8	1	3	0.5016	0	1	1	510.936	1530.79	4.85	0.00247	HCD (High Energy Collision Dissociation)	MS2	37.3826	36.3	31.8037	17861	026224_6-1_20240226143737.raw	0/0
#VALUE!			2.89	FALSE	F19	1	High	Sequest HT (A2)	Unambiguous	KNDVIVLGNSNDSR		1	C9YLQ8	C9YLQ8	1	3	0.4498	0	1	1	510.935	1530.79	1.44	0.00073	HCD (High Energy Collision Dissociation)	MS2	28.9723	36.3	31.3791	17468	026224_6-1_20240226143737.raw	0/0
#VALUE!			3.99	FALSE	F19	1	High	Sequest HT (A2)	Unambiguous	KNDVIVLGNSNDSR		1	C9YLQ8	C9YLQ8	1	3	0.5915	0	1	1	510.934	1530.79	-0.11	-6e-05	HCD (High Energy Collision Dissociation)	MS2	48.2509	38.771	23.7454	10844	026224_6-1_20240226143737.raw	0/0
#VALUE!			4.09	FALSE	F19	1	High	Sequest HT (A2)	Unambiguous	KNDVIVLGNSNDSR		1	C9YLQ8	C9YLQ8	1	2	0.6504	0	1	1	765.897	1530.79	-0.45	-0.00035	HCD (High Energy Collision Dissociation)	MS2	0	161.875	18.914	7606	026224_6-1_20240226143737.raw	0/0
#VALUE!			3.02	FALSE	F19	1	High	Sequest HT (A2)	Unambiguous	KNDVIVLGNSNDSR		1	C9YLQ8	C9YLQ8	1	3	0.4934	0	1	1	510.934	1530.79	-0.28	-0.00014	HCD (High Energy Collision Dissociation)	MS2	10.9565	300	51.8934	32484	026224_6-1_20240226143737.raw	0/0
#VALUE!			2.43	FALSE	F19	1	High	Sequest HT (A2)	Unambiguous	KNDVIVLGNSNDSR		1	C9YLQ8	C9YLQ8	1	2	0.6955	0	1	1	765.898	1530.79	1.3	0.001	HCD (High Energy Collision Dissociation)	MS2	33.3334	31.44	33.0915	19199	026224_6-1_20240226143737.raw	0/0
#VALUE!			3.38	FALSE	F19	1	High	Sequest HT (A2)	Unambiguous	KNDVIVLGNSNDSR		1	C9YLQ8	C9YLQ8	1	3	0.5621	0	1	1	510.934	1530.79	0.01	1e-05	HCD (High Energy Collision Dissociation)	MS2	67.3218	36.3	32.7597	18831	026224_6-1_20240226143737.raw	0/0
#VALUE!			3.45	FALSE	F19	1	High	Sequest HT (A2)	Unambiguous	KNDVIVLGNSNDSR		1	C9YLQ8	C9YLQ8	1	3	0.6493	0	1	1	510.934	1530.79	0.35	0.00018	HCD (High Energy Collision Dissociation)	MS2	56.9738	36.3	25.6929	12666	026224_6-1_20240226143737.raw	0/0
#VALUE!			4.21	FALSE	F19	1	High	Sequest HT (A2)	Unambiguous	KNDVIVLGNSNDSR		1	C9YLQ8	C9YLQ8	1	2	0.6342	0	1	1	765.897	1530.79	-0.33	-0.00025	HCD (High Energy Collision Dissociation)	MS2	12.4597	95.291	20.4501	9130	026224_6-1_20240226143737.raw	0/0
#VALUE!			3.45	FALSE	F19	1	High	Sequest HT (A2)	Unambiguous	KNDVIVLGNSNDSR		1	C9YLQ8	C9YLQ8	1	3	0.5797	0	1	1	510.934	1530.79	-0.55	-0.00028	HCD (High Energy Collision Dissociation)	MS2	1.66194	11.922	20.1467	8833	026224_6-1_20240226143737.raw	0/0
#VALUE!			3.62	FALSE	F19	1	High	Sequest HT (A2)	Unambiguous	KNDVIVLGNSNDSR		1	C9YLQ8	C9YLQ8	1	2	0.337	0	1	1	765.898	1530.79	1.32	0.00101	HCD (High Energy Collision Dissociation)	MS2	52.1361	36.3	24.6384	11651	026224_6-1_20240226143737.raw	0/0
#VALUE!			3.21	FALSE	F19	1	High	Sequest HT (A2)	Unambiguous	KNDVIVLGNSNDSR		1	C9YLQ8	C9YLQ8	1	2	0.6293	0	1	1	765.896	1530.78	-1.88	-0.00144	HCD (High Energy Collision Dissociation)	MS2	0	41.614	37.7592	23628	026224_6-1_20240226143737.raw	0/0
#VALUE!			4.45	FALSE	F19	1	High	Sequest HT (A2)	Unambiguous	KNDVIVLGNSNDSR		1	C9YLQ8	C9YLQ8	1	2	0.6697	0	1	1	765.897	1530.79	-0.79	-0.00061	HCD (High Energy Collision Dissociation)	MS2	0	50.529	18.7255	7521	026224_6-1_20240226143737.raw	0/0
#VALUE!			3.54	FALSE	F19	1	High	Sequest HT (A2)	Unambiguous	KNDVIVLGNSNDSR		1	C9YLQ8	C9YLQ8	1	3	0.548	0	1	1	510.934	1530.79	0.12	6e-05	HCD (High Energy Collision Dissociation)	MS2	10.3135	30.735	50.006	31233	026224_6-1_20240226143737.raw	0/0
#VALUE!			3.14	FALSE	F19	1	High	Sequest HT (A2)	Unambiguous	KNDVIVLGNSNDSR		1	C9YLQ8	C9YLQ8	1	3	0.5605	0	1	1	510.934	1530.79	-0.43	-0.00022	HCD (High Energy Collision Dissociation)	MS2	5.29622	27.498	50.6974	31857	026224_6-1_20240226143737.raw	0/0
#VALUE!			2.84	FALSE	F19	1	High	Sequest HT (A2)	Unambiguous	KNDVIVLGNSNDSR		1	C9YLQ8	C9YLQ8	1	3	0.6268	0	1	1	510.934	1530.79	-0.03	-2e-05	HCD (High Energy Collision Dissociation)	MS2	33.404	36.3	49.8372	31062	026224_6-1_20240226143737.raw	0/0
#VALUE!			3.03	FALSE	F19	1	High	Sequest HT (A2)	Unambiguous	KNDVIVLGNSNDSR		1	C9YLQ8	C9YLQ8	1	3	0.4257	0	1	1	510.934	1530.79	-0.71	-0.00036	HCD (High Energy Collision Dissociation)	MS2	57.8891	63.382	31.985	18056	026224_6-1_20240226143737.raw	0/0
#VALUE!			4.01	FALSE	F19	1	High	Sequest HT (A2)	Unambiguous	KNDVIVLGNSNDSR		1	C9YLQ8	C9YLQ8	1	3	0.611	0	1	1	510.934	1530.79	-0.13	-7e-05	HCD (High Energy Collision Dissociation)	MS2	4.31315	7.347	18.4197	7384	026224_6-1_20240226143737.raw	0/0
#VALUE!			3.8	FALSE	F19	1	High	Sequest HT (A2)	Unambiguous	KNDVIVLGNSNDSR		1	C9YLQ8	C9YLQ8	1	3	0.6789	0	1	1	510.934	1530.79	-0.27	-0.00014	HCD (High Energy Collision Dissociation)	MS2	34.7345	20.159	18.2522	7321	026224_6-1_20240226143737.raw	0/0
#VALUE!			3.9	FALSE	F19	1	High	Sequest HT (A2)	Unambiguous	KNDVIVLGNSNDSR		1	C9YLQ8	C9YLQ8	1	3	0.6231	0	1	1	510.934	1530.79	-0.02	-1e-05	HCD (High Energy Collision Dissociation)	MS2	0	14.731	18.7626	7543	026224_6-1_20240226143737.raw	0/0
#VALUE!			2.92	FALSE	F19	1	High	Sequest HT (A2)	Unambiguous	KNDVIVLGNSNDSR		1	C9YLQ8	C9YLQ8	1	2	0.3836	0	1	1	765.897	1530.79	-0.3	-0.00023	HCD (High Energy Collision Dissociation)	MS2	33.9051	36.3	26.8143	13703	026224_6-1_20240226143737.raw	0/0
#VALUE!			2.82	FALSE	F19	1	High	Sequest HT (A2)	Unambiguous	KNDVIVLGNSNDSR		1	C9YLQ8	C9YLQ8	1	3	0.3404	0	1	1	510.934	1530.79	0.31	0.00016	HCD (High Energy Collision Dissociation)	MS2	55.6636	36.3	35.0044	20869	026224_6-1_20240226143737.raw	0/0
#VALUE!			4.53	FALSE	F19	1	High	Sequest HT (A2)	Unambiguous	KNDVIVLGNSNDSR		1	C9YLQ8	C9YLQ8	1	2	0.6181	0	1	1	765.898	1530.79	0.78	0.0006	HCD (High Energy Collision Dissociation)	MS2	0	18.59	20.2761	8978	026224_6-1_20240226143737.raw	0/0
#VALUE!			3.1	FALSE	F19	1	High	Sequest HT (A2)	Unambiguous	KNDVIVLGNSNDSR		1	C9YLQ8	C9YLQ8	1	3	0.5935	0	1	1	510.934	1530.79	0.37	0.00019	HCD (High Energy Collision Dissociation)	MS2	14.3615	31.575	25.3184	12281	026224_6-1_20240226143737.raw	0/0
#VALUE!			3.82	FALSE	F19	1	High	Sequest HT (A2)	Unambiguous	KNDVIVLGNSNDSR		1	C9YLQ8	C9YLQ8	1	3	0.7094	0	1	1	510.933	1530.79	-0.78	-0.0004	HCD (High Energy Collision Dissociation)	MS2	35.9653	9.023	18.0825	7244	026224_6-1_20240226143737.raw	0/0
#VALUE!			2.72	FALSE	F19	1	High	Sequest HT (A2)	Unambiguous	KNDVIVLGNSNDSR		1	C9YLQ8	C9YLQ8	1	3	0.5662	0	1	1	510.934	1530.79	0.07	3e-05	HCD (High Energy Collision Dissociation)	MS2	14.51	300	52.7528	32706	026224_6-1_20240226143737.raw	0/0
#VALUE!			2.5	FALSE	F19	1	High	Sequest HT (A2)	Unambiguous	KNDVIVLGNSNDSR		1	C9YLQ8	C9YLQ8	1	3	0.64	0	1	1	510.933	1530.78	-1.53	-0.00078	HCD (High Energy Collision Dissociation)	MS2	35.7616	300	58.1916	33951	026224_6-1_20240226143737.raw	0/0
#VALUE!			2.83	FALSE	F19	1	High	Sequest HT (A2)	Unambiguous	KNDVIVLGNSNDSR		1	C9YLQ8	C9YLQ8	1	3	0.4558	0	1	1	510.934	1530.79	0.25	0.00013	HCD (High Energy Collision Dissociation)	MS2	0	35.535	24.4492	11456	026224_6-1_20240226143737.raw	0/0
#VALUE!			3.39	FALSE	F19	1	High	Sequest HT (A2)	Unambiguous	KNDVIVLGNSNDSR		1	C9YLQ8	C9YLQ8	1	3	0.4956	0	1	1	510.935	1530.79	1.43	0.00073	HCD (High Energy Collision Dissociation)	MS2	64.5466	76.501	31.0257	17214	026224_6-1_20240226143737.raw	0/0
#VALUE!			3.15	FALSE	F19	1	High	Sequest HT (A2)	Unambiguous	KNDVIVLGNSNDSR		1	C9YLQ8	C9YLQ8	1	3	0.6508	0	1	1	510.934	1530.79	-0.36	-0.00019	HCD (High Energy Collision Dissociation)	MS2	5.50934	36.519	50.3527	31581	026224_6-1_20240226143737.raw	0/0
#VALUE!			3.3	FALSE	F19	1	High	Sequest HT (A2)	Unambiguous	KNDVIVLGNSNDSR		1	C9YLQ8	C9YLQ8	1	2	0.397	0	1	1	765.897	1530.79	-0.68	-0.00052	HCD (High Energy Collision Dissociation)	MS2	0	36.3	24.8244	11847	026224_6-1_20240226143737.raw	0/0
#VALUE!			3.81	FALSE	F19	1	High	Sequest HT (A2)	Unambiguous	KNDVIVLGNSNDSR		1	C9YLQ8	C9YLQ8	1	3	0.6352	0	1	1	510.934	1530.79	1.08	0.00055	HCD (High Energy Collision Dissociation)	MS2	0	300	52.2367	32577	026224_6-1_20240226143737.raw	0/0
#VALUE!			3.76	FALSE	F19	1	High	Sequest HT (A2)	Unambiguous	KNDVIVLGNSNDSR		1	C9YLQ8	C9YLQ8	1	3	0.4681	0	1	1	510.934	1530.79	-0.13	-7e-05	HCD (High Energy Collision Dissociation)	MS2	46.4201	59.391	23.2165	10629	026224_6-1_20240226143737.raw	0/0
#VALUE!			3.11	FALSE	F19	1	High	Sequest HT (A2)	Unambiguous	KNDVIVLGNSNDSR		1	C9YLQ8	C9YLQ8	1	3	0.6238	0	1	1	510.934	1530.79	0.69	0.00035	HCD (High Energy Collision Dissociation)	MS2	24.0547	36.3	26.2277	13132	026224_6-1_20240226143737.raw	0/0
#VALUE!			4.01	FALSE	F19	1	High	Sequest HT (A2)	Unambiguous	KNDVIVLGNSNDSR		1	C9YLQ8	C9YLQ8	1	2	0.4638	0	1	1	765.897	1530.79	0.16	0.00012	HCD (High Energy Collision Dissociation)	MS2	15.2886	18.59	19.3917	8012	026224_6-1_20240226143737.raw	0/0
#VALUE!			3.61	FALSE	F19	1	High	Sequest HT (A2)	Unambiguous	KNDVIVLGNSNDSR		1	C9YLQ8	C9YLQ8	1	3	0.6537	0	1	1	510.933	1530.79	-0.74	-0.00038	HCD (High Energy Collision Dissociation)	MS2	46.3747	36.3	24.0947	11138	026224_6-1_20240226143737.raw	0/0
#VALUE!			4.51	FALSE	F19	1	High	Sequest HT (A2)	Unambiguous	KNDVIVLGNSNDSR		1	C9YLQ8	C9YLQ8	1	2	0.6652	0	1	1	765.896	1530.79	-1.31	-0.001	HCD (High Energy Collision Dissociation)	MS2	0	43.384	19.0846	7712	026224_6-1_20240226143737.raw	0/0
#VALUE!			2.75	FALSE	F19	1	High	Sequest HT (A2)	Unambiguous	KNDVIVLGNSNDSR		1	C9YLQ8	C9YLQ8	1	3	0.3164	0	1	1	510.934	1530.79	1.09	0.00056	HCD (High Energy Collision Dissociation)	MS2	32.4758	36.3	32.971	19065	026224_6-1_20240226143737.raw	0/0
#VALUE!			2.7	FALSE	F19	1	High	Sequest HT (A2)	Unambiguous	KNDVIVLGNSNDSR		1	C9YLQ8	C9YLQ8	1	2	0.3852	0	1	1	765.899	1530.79	2.62	0.002	HCD (High Energy Collision Dissociation)	MS2	32.551	35.55	39.8251	25634	026224_6-1_20240226143737.raw	0/0
#VALUE!			2.28	FALSE	F19	1	High	Sequest HT (A2)	Unambiguous	KNDVIVLGNSNDSR		1	C9YLQ8	C9YLQ8	1	2	0.3904	0	1	1	765.898	1530.79	0.55	0.00042	HCD (High Energy Collision Dissociation)	MS2	26.3233	36.3	39.7727	25581	026224_6-1_20240226143737.raw	0/0
#VALUE!			3.59	FALSE	F19	1	High	Sequest HT (A2)	Unambiguous	KNDVIVLGNSNDSR		1	C9YLQ8	C9YLQ8	1	3	0.6017	0	1	1	510.934	1530.79	1.08	0.00055	HCD (High Energy Collision Dissociation)	MS2	34.2988	36.3	27.1194	13966	026224_6-1_20240226143737.raw	0/0
#VALUE!			3.1	FALSE	F19	1	High	Sequest HT (A2)	Unambiguous	KNDVIVLGNSNDSR		1	C9YLQ8	C9YLQ8	1	3	0.3548	0	1	1	510.934	1530.79	-0.11	-6e-05	HCD (High Energy Collision Dissociation)	MS2	37.9598	36.3	36.7471	22570	026224_6-1_20240226143737.raw	0/0
#VALUE!			3.29	FALSE	F19	1	High	Sequest HT (A2)	Unambiguous	KNDVIVLGNSNDSR		1	C9YLQ8	C9YLQ8	1	3	0.4894	0	1	1	510.934	1530.79	0.16	8e-05	HCD (High Energy Collision Dissociation)	MS2	29.9307	36.3	26.0459	12962	026224_6-1_20240226143737.raw	0/0
#VALUE!			3.34	FALSE	F19	1	High	Sequest HT (A2)	Unambiguous	KNDVIVLGNSNDSR		1	C9YLQ8	C9YLQ8	1	3	0.5958	0	1	1	510.934	1530.79	0.01	0	HCD (High Energy Collision Dissociation)	MS2	0	15.375	20.4888	9155	026224_6-1_20240226143737.raw	0/0
#VALUE!			2.98	FALSE	F19	1	High	Sequest HT (A2)	Unambiguous	KNDVIVLGNSNDSR		1	C9YLQ8	C9YLQ8	1	2	0.557	0	1	1	765.896	1530.79	-1.08	-0.00083	HCD (High Energy Collision Dissociation)	MS2	39.3907	79.711	40.1314	25925	026224_6-1_20240226143737.raw	0/0
#VALUE!			3.57	FALSE	F19	1	High	Sequest HT (A2)	Unambiguous	KNDVIVLGNSNDSR		1	C9YLQ8	C9YLQ8	1	2	0.5742	0	1	1	765.897	1530.79	0.11	9e-05	HCD (High Energy Collision Dissociation)	MS2	29.6984	28.23	19.7398	8394	026224_6-1_20240226143737.raw	0/0
#VALUE!			3.26	FALSE	F19	1	High	Sequest HT (A2)	Unambiguous	KNDVIVLGNSNDSR		1	C9YLQ8	C9YLQ8	1	3	0.4509	0	1	1	510.934	1530.79	0.48	0.00024	HCD (High Energy Collision Dissociation)	MS2	68.9511	36.3	38.8678	24770	026224_6-1_20240226143737.raw	0/0
#VALUE!			3.88	FALSE	F19	1	High	Sequest HT (A2)	Unambiguous	KNDVIVLGNSNDSR		1	C9YLQ8	C9YLQ8	1	2	0.6521	0	1	1	765.897	1530.79	-0.84	-0.00065	HCD (High Energy Collision Dissociation)	MS2	6.41717	36.3	50.1934	31438	026224_6-1_20240226143737.raw	0/0
#VALUE!			3.24	FALSE	F19	1	High	Sequest HT (A2)	Unambiguous	KNDVIVLGNSNDSR		1	C9YLQ8	C9YLQ8	1	2	0.7315	0	1	1	765.896	1530.79	-1.27	-0.00098	HCD (High Energy Collision Dissociation)	MS2	0	36.3	50.3683	31592	026224_6-1_20240226143737.raw	0/0
#VALUE!			2.53	FALSE	F19	1	High	Sequest HT (A2)	Unambiguous	KNDVIVLGNSNDSR		1	C9YLQ8	C9YLQ8	1	3	0.3913	0	1	1	510.934	1530.79	1.15	0.00059	HCD (High Energy Collision Dissociation)	MS2	41.8	36.3	32.3803	18438	026224_6-1_20240226143737.raw	0/0
#VALUE!			3.61	FALSE	F19	1	High	Sequest HT (A2)	Unambiguous	KNDVIVLGNSNDSR		1	C9YLQ8	C9YLQ8	1	3	0.6122	0	1	1	510.934	1530.79	0.92	0.00047	HCD (High Energy Collision Dissociation)	MS2	8.17333	300	52.409	32618	026224_6-1_20240226143737.raw	0/0
#VALUE!			3.04	FALSE	F19	1	High	Sequest HT (A2)	Unambiguous	KNDVIVLGNSNDSR		1	C9YLQ8	C9YLQ8	1	3	0.5757	0	1	1	510.934	1530.79	0.77	0.00039	HCD (High Energy Collision Dissociation)	MS2	9.26261	18.59	24.7959	11816	026224_6-1_20240226143737.raw	0/0
#VALUE!			3.01	FALSE	F19	1	High	Sequest HT (A2)	Unambiguous	KNDVIVLGNSNDSR		1	C9YLQ8	C9YLQ8	1	3	0.6645	0	1	1	510.934	1530.79	0.45	0.00023	HCD (High Energy Collision Dissociation)	MS2	2.73604	40.73	51.0419	32160	026224_6-1_20240226143737.raw	0/0
#VALUE!			2.71	FALSE	F19	1	High	Sequest HT (A2)	Unambiguous	KNDVIVLGNSNDSR		1	C9YLQ8	C9YLQ8	1	2	0.5277	0	1	1	765.896	1530.79	-1.08	-0.00082	HCD (High Energy Collision Dissociation)	MS2	0	36.3	50.5835	31758	026224_6-1_20240226143737.raw	0/0
#VALUE!			3.07	FALSE	F19	1	High	Sequest HT (A2)	Unambiguous	KNDVIVLGNSNDSR		1	C9YLQ8	C9YLQ8	1	3	0.5961	0	1	1	510.934	1530.79	0.16	8e-05	HCD (High Energy Collision Dissociation)	MS2	7.42401	31.575	24.9782	12000	026224_6-1_20240226143737.raw	0/0
#VALUE!			2.08	FALSE	F19	1	High	Sequest HT (A2)	Unambiguous	KNDVIVLGNSNDSR		1	C9YLQ8	C9YLQ8	1	2	0.5433	0	1	1	765.896	1530.78	-1.82	-0.0014	HCD (High Energy Collision Dissociation)	MS2	26.2542	26.58	31.545	17623	026224_6-1_20240226143737.raw	0/0
#VALUE!			3.43	FALSE	F19	1	High	Sequest HT (A2)	Unambiguous	KNDVIVLGNSNDSR		1	C9YLQ8	C9YLQ8	1	3	0.6735	0	1	1	510.934	1530.79	-0.12	-6e-05	HCD (High Energy Collision Dissociation)	MS2	3.30657	80.047	51.2094	32242	026224_6-1_20240226143737.raw	0/0
#VALUE!			2.71	FALSE	F19	1	High	Sequest HT (A2)	Unambiguous	KNDVIVLGNSNDSR		1	C9YLQ8	C9YLQ8	1	2	0.5055	0	1	1	765.9	1530.79	3.8	0.00291	HCD (High Energy Collision Dissociation)	MS2	20.5288	36.3	38.45	24355	026224_6-1_20240226143737.raw	0/0
#VALUE!			3.08	FALSE	F19	1	High	Sequest HT (A2)	Unambiguous	KNDVIVLGNSNDSR		1	C9YLQ8	C9YLQ8	1	2	0.5097	0	1	1	765.895	1530.78	-2.59	-0.00199	HCD (High Energy Collision Dissociation)	MS2	0	54.342	36.7004	22529	026224_6-1_20240226143737.raw	0/0
#VALUE!			2.73	FALSE	F19	1	High	Sequest HT (A2)	Unambiguous	KNDVIVLGNSNDSR		1	C9YLQ8	C9YLQ8	1	2	0.304	0	1	1	765.897	1530.79	0.33	0.00026	HCD (High Energy Collision Dissociation)	MS2	0	27.315	24.011	11072	026224_6-1_20240226143737.raw	0/0
#VALUE!			3.21	FALSE	F19	1	High	Sequest HT (A2)	Unambiguous	KNDVIVLGNSNDSR		1	C9YLQ8	C9YLQ8	1	3	0.6293	0	1	1	510.934	1530.79	0.32	0.00016	HCD (High Energy Collision Dissociation)	MS2	38.5284	6.663	19.1059	7734	026224_6-1_20240226143737.raw	0/0
#VALUE!			4.58	FALSE	F19	1	High	Sequest HT (A2)	Unambiguous	KNDVIVLGNSNDSR		1	C9YLQ8	C9YLQ8	1	2	0.7205	0	1	1	765.897	1530.79	-0.75	-0.00057	HCD (High Energy Collision Dissociation)	MS2	0	103.345	18.5053	7429	026224_6-1_20240226143737.raw	0/0
#VALUE!			3.09	FALSE	F19	1	High	Sequest HT (A2)	Unambiguous	KNDVIVLGNSNDSR		1	C9YLQ8	C9YLQ8	1	3	0.479	0	1	1	510.934	1530.79	0.58	0.00029	HCD (High Energy Collision Dissociation)	MS2	44.1658	36.3	36.1206	21941	026224_6-1_20240226143737.raw	0/0
#VALUE!			3.12	FALSE	F19	1	High	Sequest HT (A2)	Unambiguous	KNDVIVLGNSNDSR		1	C9YLQ8	C9YLQ8	1	3	0.5449	0	1	1	510.934	1530.79	1.12	0.00057	HCD (High Energy Collision Dissociation)	MS2	33.9517	8.298	19.2835	7894	026224_6-1_20240226143737.raw	0/0
#VALUE!			2.69	FALSE	F19	1	High	Sequest HT (A2)	Unambiguous	KNDVIVLGNSNDSR		1	C9YLQ8	C9YLQ8	1	2	0.4721	0	1	1	765.899	1530.79	2.71	0.00207	HCD (High Energy Collision Dissociation)	MS2	43.6063	36.3	38.2032	24112	026224_6-1_20240226143737.raw	0/0
#VALUE!			2.85	FALSE	F19	1	High	Sequest HT (A2)	Unambiguous	KNDVIVLGNSNDSR		1	C9YLQ8	C9YLQ8	1	3	0.386	0	1	1	510.934	1530.79	0.07	4e-05	HCD (High Energy Collision Dissociation)	MS2	68.1573	36.471	32.1981	18255	026224_6-1_20240226143737.raw	0/0
#VALUE!			3.47	FALSE	F19	1	High	Sequest HT (A2)	Unambiguous	KNDVIVLGNSNDSR		1	C9YLQ8	C9YLQ8	1	2	0.4986	0	1	1	765.898	1530.79	1.63	0.00125	HCD (High Energy Collision Dissociation)	MS2	42.6313	33.81	24.8841	11902	026224_6-1_20240226143737.raw	0/0
#VALUE!			2.08	FALSE	F19	1	High	Sequest HT (A2)	Unambiguous	KNDVIVLGNSNDSR		1	C9YLQ8	C9YLQ8	1	2	0.3654	0	1	1	765.898	1530.79	0.54	0.00042	HCD (High Energy Collision Dissociation)	MS2	0	80.047	51.2154	32245	026224_6-1_20240226143737.raw	0/0
#VALUE!			2.75	FALSE	F19	1	High	Sequest HT (A2)	Unambiguous	KNDVIVLGNSNDSR		1	C9YLQ8	C9YLQ8	1	3	0.4109	0	1	1	510.934	1530.79	-0.1	-5e-05	HCD (High Energy Collision Dissociation)	MS2	66.1557	36.3	33.3496	19482	026224_6-1_20240226143737.raw	0/0
#VALUE!			3.45	FALSE	F19	1	High	Sequest HT (A2)	Unambiguous	KNDVIVLGNSNDSR		1	C9YLQ8	C9YLQ8	1	3	0.6551	0	1	1	510.933	1530.79	-0.84	-0.00043	HCD (High Energy Collision Dissociation)	MS2	0	19.207	20.3209	9025	026224_6-1_20240226143737.raw	0/0
#VALUE!			4.18	FALSE	F19	1	High	Sequest HT (A2)	Unambiguous	KNDVIVLGNSNDSR		1	C9YLQ8	C9YLQ8	1	3	0.5981	0	1	1	510.935	1530.79	1.4	0.00072	HCD (High Energy Collision Dissociation)	MS2	0.301947	5.736	17.9132	7140	026224_6-1_20240226143737.raw	0/0
#VALUE!			4.39	FALSE	F19	1	High	Sequest HT (A2)	Unambiguous	KNDVIVLGNSNDSR		1	C9YLQ8	C9YLQ8	1	2	0.5239	0	1	1	765.897	1530.79	0.14	0.00011	HCD (High Energy Collision Dissociation)	MS2	0	45.423	19.2146	7838	026224_6-1_20240226143737.raw	0/0
#VALUE!			4.61	FALSE	F19	1	High	Sequest HT (A2)	Unambiguous	KNDVIVLGNSNDSR		1	C9YLQ8	C9YLQ8	1	2	0.5575	0	1	1	765.897	1530.79	-0.04	-3e-05	HCD (High Energy Collision Dissociation)	MS2	0	29.865	17.9138	7141	026224_6-1_20240226143737.raw	0/0
#VALUE!			3.41	FALSE	F19	1	High	Sequest HT (A2)	Unambiguous	KNDVIVLGNSNDSR		1	C9YLQ8	C9YLQ8	1	3	0.6481	0	1	1	510.934	1530.79	-0.36	-0.00018	HCD (High Energy Collision Dissociation)	MS2	4.83418	8.728	18.9358	7621	026224_6-1_20240226143737.raw	0/0
#VALUE!			3.72	FALSE	F19	1	High	Sequest HT (A2)	Unambiguous	KNDVIVLGNSNDSR		1	C9YLQ8	C9YLQ8	1	2	0.5887	0	1	1	765.897	1530.79	-0.25	-0.00019	HCD (High Energy Collision Dissociation)	MS2	10.5601	24.661	50.0131	31242	026224_6-1_20240226143737.raw	0/0
#VALUE!			3.5	FALSE	F19	1	High	Sequest HT (A2)	Unambiguous	KNDVIVLGNSNDSR		1	C9YLQ8	C9YLQ8	1	3	0.4514	0	1	1	510.934	1530.79	0.85	0.00043	HCD (High Energy Collision Dissociation)	MS2	82.5448	36.3	35.2577	21124	026224_6-1_20240226143737.raw	0/0
#VALUE!			3.01	FALSE	F19	1	High	Sequest HT (A2)	Unambiguous	KNDVIVLGNSNDSR		1	C9YLQ8	C9YLQ8	1	2	0.608	0	1	1	765.897	1530.79	-0.5	-0.00038	HCD (High Energy Collision Dissociation)	MS2	57.106	20.797	20.1049	8782	026224_6-1_20240226143737.raw	0/0
#VALUE!			3.59	FALSE	F19	1	High	Sequest HT (A2)	Unambiguous	KNDVIVLGNSNDSR		1	C9YLQ8	C9YLQ8	1	3	0.663	0	1	1	510.934	1530.79	-0.09	-5e-05	HCD (High Energy Collision Dissociation)	MS2	9.2702	30.735	50.1835	31426	026224_6-1_20240226143737.raw	0/0
#VALUE!			3.48	FALSE	F19	1	High	Sequest HT (A2)	Unambiguous	KNDVIVLGNSNDSR		1	C9YLQ8	C9YLQ8	1	3	0.5948	0	1	1	510.934	1530.79	-0.11	-5e-05	HCD (High Energy Collision Dissociation)	MS2	0	35.55	20.828	9388	026224_6-1_20240226143737.raw	0/0
#VALUE!			3.29	FALSE	F19	1	High	Sequest HT (A2)	Unambiguous	KNDVIVLGNSNDSR		1	C9YLQ8	C9YLQ8	1	3	0.6109	0	1	1	510.934	1530.79	-0.13	-7e-05	HCD (High Energy Collision Dissociation)	MS2	28.424	18.59	27.6455	14481	026224_6-1_20240226143737.raw	0/0
#VALUE!			2.9	FALSE	F19	1	High	Sequest HT (A2)	Unambiguous	KNDVIVLGNSNDSR		1	C9YLQ8	C9YLQ8	1	2	0.3414	0	1	1	765.898	1530.79	0.79	0.00061	HCD (High Energy Collision Dissociation)	MS2	42.9379	36.3	29.7304	16309	026224_6-1_20240226143737.raw	0/0
#VALUE!			2.05	FALSE	F19	1	High	Sequest HT (A2)	Unambiguous	KNDVIVLGNSNDSR		1	C9YLQ8	C9YLQ8	1	2	0.4683	0	1	1	765.898	1530.79	0.46	0.00035	HCD (High Energy Collision Dissociation)	MS2	18.8912	55.645	36.2062	22027	026224_6-1_20240226143737.raw	0/0
#VALUE!			3.13	FALSE	F19	1	High	Sequest HT (A2)	Unambiguous	KNDVIVLGNSNDSR		1	C9YLQ8	C9YLQ8	1	2	0.4537	0	1	1	765.898	1530.79	0.63	0.00048	HCD (High Energy Collision Dissociation)	MS2	0	36.3	28.2453	14962	026224_6-1_20240226143737.raw	0/0
#VALUE!			3.09	FALSE	F19	1	High	Sequest HT (A2)	Unambiguous	KNDVIVLGNSNDSR		1	C9YLQ8	C9YLQ8	1	3	0.5631	0	1	1	510.934	1530.79	0.25	0.00013	HCD (High Energy Collision Dissociation)	MS2	36.8661	19.066	21.3581	9632	026224_6-1_20240226143737.raw	0/0
#VALUE!			3.39	FALSE	F19	1	High	Sequest HT (A2)	Unambiguous	KNDVIVLGNSNDSR		1	C9YLQ8	C9YLQ8	1	3	0.6224	0	1	1	510.934	1530.79	0.02	1e-05	HCD (High Energy Collision Dissociation)	MS2	0	35.55	21.0016	9519	026224_6-1_20240226143737.raw	0/0
#VALUE!			2.6	FALSE	F19	1	High	Sequest HT (A2)	Unambiguous	KNDVIVLGNSNDSR		1	C9YLQ8	C9YLQ8	1	3	0.5346	0	1	1	510.934	1530.79	-0.47	-0.00024	HCD (High Energy Collision Dissociation)	MS2	20.4817	300	53.7149	32952	026224_6-1_20240226143737.raw	0/0
#VALUE!			2.72	FALSE	F19	1	High	Sequest HT (A2)	Unambiguous	KNDVIVLGNSNDSR		1	C9YLQ8	C9YLQ8	1	3	0.4081	0	1	1	510.934	1530.79	0.17	9e-05	HCD (High Energy Collision Dissociation)	MS2	74.484	32.721	37.0218	22877	026224_6-1_20240226143737.raw	0/0
#VALUE!			2.6	FALSE	F19	1	High	Sequest HT (A2)	Unambiguous	KNDVIVLGNSNDSR		1	C9YLQ8	C9YLQ8	1	3	0.5808	0	1	1	510.934	1530.79	-0.08	-4e-05	HCD (High Energy Collision Dissociation)	MS2	20.1538	300	54.7525	33214	026224_6-1_20240226143737.raw	0/0
#VALUE!			3.11	FALSE	F19	1	High	Sequest HT (A2)	Unambiguous	KNDVIVLGNSNDSR		1	C9YLQ8	C9YLQ8	1	3	0.5113	0	1	1	510.935	1530.79	1.73	0.00088	HCD (High Energy Collision Dissociation)	MS2	7.16652	300	53.4074	32875	026224_6-1_20240226143737.raw	0/0
#VALUE!			4.26	FALSE	F19	1	High	Sequest HT (A2)	Unambiguous	KNDVIVLGNSNDSR		1	C9YLQ8	C9YLQ8	1	2	0.4296	0	1	1	765.898	1530.79	1.17	0.0009	HCD (High Energy Collision Dissociation)	MS2	0	28.785	16.7178	6618	026224_6-1_20240226143737.raw	0/0
#VALUE!			3.33	FALSE	F19	1	High	Sequest HT (A2)	Unambiguous	KNDVIVLGNSNDSR		1	C9YLQ8	C9YLQ8	1	2	0.5916	0	1	1	765.897	1530.79	-0.64	-0.00049	HCD (High Energy Collision Dissociation)	MS2	71.2006	36.3	27.9935	14749	026224_6-1_20240226143737.raw	0/0
#VALUE!			2.61	FALSE	F19	1	High	Sequest HT (A2)	Unambiguous	KNDVIVLGNSNDSR		1	C9YLQ8	C9YLQ8	1	3	0.5479	0	1	1	510.934	1530.79	0.04	2e-05	HCD (High Energy Collision Dissociation)	MS2	14.5157	26.61	28.5198	15234	026224_6-1_20240226143737.raw	0/0
#VALUE!			3.15	FALSE	F19	1	High	Sequest HT (A2)	Unambiguous	KNDVIVLGNSNDSR		1	C9YLQ8	C9YLQ8	1	3	0.5492	0	1	1	510.934	1530.79	0.06	3e-05	HCD (High Energy Collision Dissociation)	MS2	20.5928	300	54.5648	33163	026224_6-1_20240226143737.raw	0/0
#VALUE!			4.71	FALSE	F19	1	High	Sequest HT (A2)	Unambiguous	KNDVIVLGNSNDSR		1	C9YLQ8	C9YLQ8	1	2	0.7261	0	1	1	765.897	1530.79	-0.44	-0.00034	HCD (High Energy Collision Dissociation)	MS2	0	1.07	17.0567	6728	026224_6-1_20240226143737.raw	0/0
#VALUE!			2.78	FALSE	F19	1	High	Sequest HT (A2)	Unambiguous	KNDVIVLGNSNDSR		1	C9YLQ8	C9YLQ8	1	3	0.3201	0	1	1	510.933	1530.79	-0.85	-0.00044	HCD (High Energy Collision Dissociation)	MS2	28.4157	31.2	28.8697	15544	026224_6-1_20240226143737.raw	0/0
#VALUE!			3.19	FALSE	F19	1	High	Sequest HT (A2)	Unambiguous	KNDVIVLGNSNDSR		1	C9YLQ8	C9YLQ8	1	3	0.4545	0	1	1	510.934	1530.79	-0.13	-7e-05	HCD (High Energy Collision Dissociation)	MS2	28.6737	36.3	27.9913	14746	026224_6-1_20240226143737.raw	0/0
#VALUE!			3.05	FALSE	F19	1	High	Sequest HT (A2)	Unambiguous	KNDVIVLGNSNDSR		1	C9YLQ8	C9YLQ8	1	3	0.5705	0	1	1	510.934	1530.79	-0.71	-0.00036	HCD (High Energy Collision Dissociation)	MS2	0	24.706	20.6578	9272	026224_6-1_20240226143737.raw	0/0
#VALUE!			3.28	FALSE	F19	1	High	Sequest HT (A2)	Unambiguous	KNDVIVLGNSNDSR		1	C9YLQ8	C9YLQ8	1	3	0.6037	0	1	1	510.934	1530.79	-0.01	-1e-05	HCD (High Energy Collision Dissociation)	MS2	0	300	54.224	33079	026224_6-1_20240226143737.raw	0/0
#VALUE!			3.8	FALSE	F19	1	High	Sequest HT (A2)	Unambiguous	KNDVIVLGNSNDSR		1	C9YLQ8	C9YLQ8	1	3	0.4553	0	1	1	510.934	1530.79	0.22	0.00011	HCD (High Energy Collision Dissociation)	MS2	45.8077	18.648	16.7153	6615	026224_6-1_20240226143737.raw	0/0
#VALUE!			3.08	FALSE	F19	1	High	Sequest HT (A2)	Unambiguous	KNDVIVLGNSNDSR		1	C9YLQ8	C9YLQ8	1	3	0.3734	0	1	1	510.934	1530.79	0.79	0.0004	HCD (High Energy Collision Dissociation)	MS2	77.2446	36.3	34.7837	20619	026224_6-1_20240226143737.raw	0/0
#VALUE!			3.42	FALSE	F19	1	High	Sequest HT (A2)	Unambiguous	KNDVIVLGNSNDSR		1	C9YLQ8	C9YLQ8	1	3	0.5205	0	1	1	510.934	1530.79	0.35	0.00018	HCD (High Energy Collision Dissociation)	MS2	0	21.589	22.1324	10022	026224_6-1_20240226143737.raw	0/0
#VALUE!			3.17	FALSE	F19	1	High	Sequest HT (A2)	Unambiguous	KNDVIVLGNSNDSR		1	C9YLQ8	C9YLQ8	1	3	0.653	0	1	1	510.934	1530.79	0.18	9e-05	HCD (High Energy Collision Dissociation)	MS2	46.7837	0.924	17.4042	6822	026224_6-1_20240226143737.raw	0/0
#VALUE!			4.97	FALSE	F19	1	High	Sequest HT (A2)	Unambiguous	KNDVIVLGNSNDSR		1	C9YLQ8	C9YLQ8	1	2	0.7425	0	1	1	765.896	1530.78	-1.92	-0.00147	HCD (High Energy Collision Dissociation)	MS2	0	4.729	17.2277	6776	026224_6-1_20240226143737.raw	0/0
#VALUE!			3.04	FALSE	F19	1	High	Sequest HT (A2)	Unambiguous	KNDVIVLGNSNDSR		1	C9YLQ8	C9YLQ8	1	2	0.5658	0	1	1	765.897	1530.79	0.3	0.00023	HCD (High Energy Collision Dissociation)	MS2	0	28.125	22.113	9998	026224_6-1_20240226143737.raw	0/0
#VALUE!			2.62	FALSE	F19	1	High	Sequest HT (A2)	Unambiguous	KNDVIVLGNSNDSR		1	C9YLQ8	C9YLQ8	1	3	0.5496	0	1	1	510.933	1530.79	-1.24	-0.00063	HCD (High Energy Collision Dissociation)	MS2	18.2639	300	53.3151	32853	026224_6-1_20240226143737.raw	0/0
#VALUE!			4.01	FALSE	F19	1	High	Sequest HT (A2)	Unambiguous	KNDVIVLGNSNDSR		1	C9YLQ8	C9YLQ8	1	2	0.6135	0	1	1	765.895	1530.78	-2.56	-0.00196	HCD (High Energy Collision Dissociation)	MS2	19.0346	36.3	21.9054	9840	026224_6-1_20240226143737.raw	0/0
#VALUE!			3.61	FALSE	F19	1	High	Sequest HT (A2)	Unambiguous	KNDVIVLGNSNDSR		1	C9YLQ8	C9YLQ8	1	3	0.687	0	1	1	510.933	1530.79	-1.17	-0.0006	HCD (High Energy Collision Dissociation)	MS2	20.8485	0.64	17.227	6775	026224_6-1_20240226143737.raw	0/0
#VALUE!			3.17	FALSE	F19	1	High	Sequest HT (A2)	Unambiguous	KNDVIVLGNSNDSR		1	C9YLQ8	C9YLQ8	1	3	0.5994	0	1	1	510.933	1530.79	-1.09	-0.00056	HCD (High Energy Collision Dissociation)	MS2	57.1778	33.757	22.3022	10180	026224_6-1_20240226143737.raw	0/0
#VALUE!			4.83	FALSE	F19	1	High	Sequest HT (A2)	Unambiguous	KNDVIVLGNSNDSR		1	C9YLQ8	C9YLQ8	1	2	0.7288	0	1	1	765.897	1530.79	-0.85	-0.00065	HCD (High Energy Collision Dissociation)	MS2	0	9.22	17.3981	6819	026224_6-1_20240226143737.raw	0/0
#VALUE!			2.91	FALSE	F19	1	High	Sequest HT (A2)	Unambiguous	KNDVIVLGNSNDSR		1	C9YLQ8	C9YLQ8	1	2	0.4811	0	1	1	765.899	1530.79	2.55	0.00195	HCD (High Energy Collision Dissociation)	MS2	28.3198	34.365	27.6817	14515	026224_6-1_20240226143737.raw	0/0
#VALUE!			3.7	FALSE	F19	1	High	Sequest HT (A2)	Unambiguous	KNDVIVLGNSNDSR		1	C9YLQ8	C9YLQ8	1	2	0.5243	0	1	1	765.896	1530.79	-1.08	-0.00082	HCD (High Energy Collision Dissociation)	MS2	0	123.172	22.5282	10307	026224_6-1_20240226143737.raw	0/0
#VALUE!			2.84	FALSE	F19	1	High	Sequest HT (A2)	Unambiguous	KNDVIVLGNSNDSR		1	C9YLQ8	C9YLQ8	1	2	0.5246	0	1	1	765.898	1530.79	1.03	0.00079	HCD (High Energy Collision Dissociation)	MS2	21.4801	18.59	29.2042	15835	026224_6-1_20240226143737.raw	0/0
#VALUE!			3.4	FALSE	F19	1	High	Sequest HT (A2)	Unambiguous	KNDVIVLGNSNDSR		1	C9YLQ8	C9YLQ8	1	3	0.6412	0	1	1	510.934	1530.79	0.01	1e-05	HCD (High Energy Collision Dissociation)	MS2	7.77475	183.821	54.0503	33042	026224_6-1_20240226143737.raw	0/0
#VALUE!			3.75	FALSE	F19	1	High	Sequest HT (A2)	Unambiguous	KNDVIVLGNSNDSR		1	C9YLQ8	C9YLQ8	1	3	0.6213	0	1	1	510.933	1530.79	-0.73	-0.00037	HCD (High Energy Collision Dissociation)	MS2	29.3261	21.192	29.7	16286	026224_6-1_20240226143737.raw	0/0
#VALUE!			3.15	FALSE	F19	1	High	Sequest HT (A2)	Unambiguous	KNDVIVLGNSNDSR		1	C9YLQ8	C9YLQ8	1	3	0.3206	0	1	1	510.933	1530.79	-0.79	-0.0004	HCD (High Energy Collision Dissociation)	MS2	75.7422	36.3	28.1745	14888	026224_6-1_20240226143737.raw	0/0
#VALUE!			3.15	FALSE	F19	1	High	Sequest HT (A2)	Unambiguous	KNDVIVLGNSNDSR		1	C9YLQ8	C9YLQ8	1	2	0.454	0	1	1	765.897	1530.79	0.31	0.00024	HCD (High Energy Collision Dissociation)	MS2	20.7749	33.884	28.6037	15296	026224_6-1_20240226143737.raw	0/0
#VALUE!			2.59	FALSE	F19	1	High	Sequest HT (A2)	Unambiguous	KNDVIVLGNSNDSR		1	C9YLQ8	C9YLQ8	1	3	0.2934	0	1	1	510.934	1530.79	-0.61	-0.00031	HCD (High Energy Collision Dissociation)	MS2	31.4403	30.36	29.3517	15972	026224_6-1_20240226143737.raw	0/0
#VALUE!			4.26	FALSE	F19	1	High	Sequest HT (A2)	Unambiguous	KNDVIVLGNSNDSR		1	C9YLQ8	C9YLQ8	1	2	0.6667	0	1	1	765.896	1530.79	-0.96	-0.00073	HCD (High Energy Collision Dissociation)	MS2	0	142.943	20.7013	9294	026224_6-1_20240226143737.raw	0/0
#VALUE!			3.26	FALSE	F19	1	High	Sequest HT (A2)	Unambiguous	KNDVIVLGNSNDSR		1	C9YLQ8	C9YLQ8	1	3	0.5184	0	1	1	510.934	1530.79	-0.42	-0.00021	HCD (High Energy Collision Dissociation)	MS2	3.90124	28.224	21.961	9872	026224_6-1_20240226143737.raw	0/0
#VALUE!			3.42	FALSE	F19	1	High	Sequest HT (A2)	Unambiguous	KNDVIVLGNSNDSR		1	C9YLQ8	C9YLQ8	1	3	0.6462	0	1	1	510.934	1530.79	1	0.00051	HCD (High Energy Collision Dissociation)	MS2	18.4581	36.3	29.0017	15671	026224_6-1_20240226143737.raw	0/0
#VALUE!			3.69	FALSE	F19	1	High	Sequest HT (A2)	Unambiguous	KNDVIVLGNSNDSR		1	C9YLQ8	C9YLQ8	1	3	0.6856	0	1	1	510.934	1530.79	0.86	0.00044	HCD (High Energy Collision Dissociation)	MS2	0.276023	0.029	16.885	6679	026224_6-1_20240226143737.raw	0/0
#VALUE!			3.26	FALSE	F19	1	High	Sequest HT (A2)	Unambiguous	KNDVIVLGNSNDSR		1	C9YLQ8	C9YLQ8	1	2	0.3374	0	1	1	765.897	1530.79	0.31	0.00024	HCD (High Energy Collision Dissociation)	MS2	31.513	76.807	29.3765	15994	026224_6-1_20240226143737.raw	0/0
#VALUE!			2.88	FALSE	F19	1	High	Sequest HT (A2)	Unambiguous	KNDVIVLGNSNDSR		1	C9YLQ8	C9YLQ8	1	3	0.4896	0	1	1	510.934	1530.79	0.17	9e-05	HCD (High Energy Collision Dissociation)	MS2	0	43.821	29.9328	16469	026224_6-1_20240226143737.raw	0/0
#VALUE!			4.5	FALSE	F19	1	High	Sequest HT (A2)	Unambiguous	KNDVIVLGNSNDSR		1	C9YLQ8	C9YLQ8	1	2	0.7311	0	1	1	765.896	1530.79	-1.11	-0.00085	HCD (High Energy Collision Dissociation)	MS2	0	0.258	16.8857	6680	026224_6-1_20240226143737.raw	0/0
#VALUE!			2.88	FALSE	F19	1	High	Sequest HT (A2)	Unambiguous	KNDVIVLGNSNDSR		1	C9YLQ8	C9YLQ8	1	3	0.3368	0	1	1	510.934	1530.79	0.86	0.00044	HCD (High Energy Collision Dissociation)	MS2	11.1219	300	54.3973	33119	026224_6-1_20240226143737.raw	0/0
#VALUE!			2.87	FALSE	F19	1	High	Sequest HT (A2)	Unambiguous	KNDVIVLGNSNDSR		1	C9YLQ8	C9YLQ8	1	3	0.4739	0	1	1	510.934	1530.79	-0.07	-4e-05	HCD (High Energy Collision Dissociation)	MS2	64.5133	36.3	30.1076	16600	026224_6-1_20240226143737.raw	0/0
#VALUE!			3.2	FALSE	F19	1	High	Sequest HT (A2)	Unambiguous	KNDVIVLGNSNDSR		1	C9YLQ8	C9YLQ8	1	3	0.5219	0	1	1	510.934	1530.79	0.52	0.00026	HCD (High Energy Collision Dissociation)	MS2	8.69169	111.194	51.5574	32391	026224_6-1_20240226143737.raw	0/0
#VALUE!			4.05	FALSE	F19	1	High	Sequest HT (A2)	Unambiguous	KNDVIVLGNSNDSR		1	C9YLQ8	C9YLQ8	1	3	0.6568	0	1	1	510.934	1530.79	0.57	0.00029	HCD (High Energy Collision Dissociation)	MS2	2.97909	12.59	19.8007	8465	026224_6-1_20240226143737.raw	0/0
#VALUE!			2.45	FALSE	F19	1	High	Sequest HT (A2)	Unambiguous	KNDVIVLGNSNDSR		1	C9YLQ8	C9YLQ8	1	2	0.4408	0	1	1	765.897	1530.79	0.39	0.0003	HCD (High Energy Collision Dissociation)	MS2	19.0611	36.3	38.9852	24877	026224_6-1_20240226143737.raw	0/0
#VALUE!			3.28	FALSE	F19	1	High	Sequest HT (A2)	Unambiguous	KNDVIVLGNSNDSR		1	C9YLQ8	C9YLQ8	1	3	0.6341	0	1	1	510.934	1530.79	0.82	0.00042	HCD (High Energy Collision Dissociation)	MS2	52.6011	300	52.5842	32661	026224_6-1_20240226143737.raw	0/0
#VALUE!			3.76	FALSE	F19	1	High	Sequest HT (A2)	Unambiguous	KNDVIVLGNSNDSR		1	C9YLQ8	C9YLQ8	1	3	0.5665	0	1	1	510.934	1530.79	0.56	0.00029	HCD (High Energy Collision Dissociation)	MS2	8.38535	26.91	24.2709	11281	026224_6-1_20240226143737.raw	0/0
#VALUE!			2.84	FALSE	F19	1	High	Sequest HT (A2)	Unambiguous	KNDVIVLGNSNDSR		1	C9YLQ8	C9YLQ8	1	3	0.5282	0	1	1	510.934	1530.79	0.38	0.00019	HCD (High Energy Collision Dissociation)	MS2	30.1006	36.3	26.4028	13292	026224_6-1_20240226143737.raw	0/0
#VALUE!			2.91	FALSE	F19	1	High	Sequest HT (A2)	Unambiguous	KNDVIVLGNSNDSR		1	C9YLQ8	C9YLQ8	1	3	0.6186	0	1	1	510.934	1530.79	0.8	0.00041	HCD (High Energy Collision Dissociation)	MS2	53.1378	26.115	33.5348	19692	026224_6-1_20240226143737.raw	0/0
#VALUE!			3.31	FALSE	F19	1	High	Sequest HT (A2)	Unambiguous	KNDVIVLGNSNDSR		1	C9YLQ8	C9YLQ8	1	2	0.6284	0	1	1	765.897	1530.79	-0.46	-0.00036	HCD (High Energy Collision Dissociation)	MS2	33.7003	36.3	49.8444	31070	026224_6-1_20240226143737.raw	0/0
#VALUE!			3.39	FALSE	F19	1	High	Sequest HT (A2)	Unambiguous	KNDVIVLGNSNDSR		1	C9YLQ8	C9YLQ8	1	3	0.5782	0	1	1	510.934	1530.79	-0.03	-2e-05	HCD (High Energy Collision Dissociation)	MS2	0	23.147	25.1493	12122	026224_6-1_20240226143737.raw	0/0
#VALUE!			3.3	FALSE	F19	1	High	Sequest HT (A2)	Unambiguous	KNDVIVLGNSNDSR		1	C9YLQ8	C9YLQ8	1	2	0.4545	0	1	1	765.898	1530.79	0.55	0.00042	HCD (High Energy Collision Dissociation)	MS2	0	36.3	28.7942	15465	026224_6-1_20240226143737.raw	0/0
#VALUE!			3.01	FALSE	F19	1	High	Sequest HT (A2)	Unambiguous	KNDVIVLGNSNDSR		1	C9YLQ8	C9YLQ8	1	3	0.4618	0	1	1	510.934	1530.79	-0.16	-8e-05	HCD (High Energy Collision Dissociation)	MS2	53.2564	33.915	33.7684	19919	026224_6-1_20240226143737.raw	0/0
#VALUE!			3.16	FALSE	F19	1	High	Sequest HT (A2)	Unambiguous	KNDVIVLGNSNDSR		1	C9YLQ8	C9YLQ8	1	3	0.6551	0	1	1	510.934	1530.79	-0.59	-0.0003	HCD (High Energy Collision Dissociation)	MS2	62.8692	45.123	26.9437	13805	026224_6-1_20240226143737.raw	0/0
#VALUE!			3.26	FALSE	F19	1	High	Sequest HT (A2)	Unambiguous	KNDVIVLGNSNDSR		1	C9YLQ8	C9YLQ8	1	3	0.6595	0	1	1	510.934	1530.79	-0.55	-0.00028	HCD (High Energy Collision Dissociation)	MS2	48.9956	300	53.1472	32799	026224_6-1_20240226143737.raw	0/0
#VALUE!			2.51	FALSE	F19	1	High	Sequest HT (A2)	Unambiguous	KNDVIVLGNSNDSR		1	C9YLQ8	C9YLQ8	1	3	0.3705	0	1	1	510.934	1530.79	0.32	0.00016	HCD (High Energy Collision Dissociation)	MS2	67.1157	31.215	33.1575	19268	026224_6-1_20240226143737.raw	0/0
#VALUE!			3.48	FALSE	F19	1	High	Sequest HT (A2)	Unambiguous	KNDVIVLGNSNDSR		1	C9YLQ8	C9YLQ8	1	3	0.7069	0	1	1	510.934	1530.79	-0.28	-0.00014	HCD (High Energy Collision Dissociation)	MS2	0	19.045	50.523	31709	026224_6-1_20240226143737.raw	0/0
#VALUE!			2.41	FALSE	F19	1	High	Sequest HT (A2)	Unambiguous	KNDVIVLGNSNDSR		1	C9YLQ8	C9YLQ8	1	2	0.4274	0	1	1	765.898	1530.79	1.37	0.00105	HCD (High Energy Collision Dissociation)	MS2	59.8045	36.3	35.3191	21195	026224_6-1_20240226143737.raw	0/0
#VALUE!			3.46	FALSE	F19	1	High	Sequest HT (A2)	Unambiguous	KNDVIVLGNSNDSR		1	C9YLQ8	C9YLQ8	1	3	0.6127	0	1	1	510.934	1530.79	0.67	0.00034	HCD (High Energy Collision Dissociation)	MS2	4.95917	11.825	19.6286	8282	026224_6-1_20240226143737.raw	0/0
#VALUE!			3.16	FALSE	F19	1	High	Sequest HT (A2)	Unambiguous	KNDVIVLGNSNDSR		1	C9YLQ8	C9YLQ8	1	3	0.6076	0	1	1	510.934	1530.79	0.13	7e-05	HCD (High Energy Collision Dissociation)	MS2	0	40.73	50.869	32011	026224_6-1_20240226143737.raw	0/0
#VALUE!			3.34	FALSE	F19	1	High	Sequest HT (A2)	Unambiguous	KNDVIVLGNSNDSR		1	C9YLQ8	C9YLQ8	1	3	0.5419	0	1	1	510.934	1530.79	0.34	0.00017	HCD (High Energy Collision Dissociation)	MS2	32.5311	300	52.0662	32522	026224_6-1_20240226143737.raw	0/0
#VALUE!			3.47	FALSE	F19	1	High	Sequest HT (A2)	Unambiguous	KNDVIVLGNSNDSR		1	C9YLQ8	C9YLQ8	1	2	0.6686	0	1	1	765.898	1530.79	1.07	0.00082	HCD (High Energy Collision Dissociation)	MS2	61.0206	36.3	37.8374	23713	026224_6-1_20240226143737.raw	0/0
#VALUE!			2.99	FALSE	F19	1	High	Sequest HT (A2)	Unambiguous	KNDVIVLGNSNDSR		1	C9YLQ8	C9YLQ8	1	3	0.4448	0	1	1	510.934	1530.79	0.34	0.00018	HCD (High Energy Collision Dissociation)	MS2	23.7898	18.986	25.8666	12837	026224_6-1_20240226143737.raw	0/0
#VALUE!			4.39	FALSE	F19	1	High	Sequest HT (A2)	Unambiguous	KNDVIVLGNSNDSR		1	C9YLQ8	C9YLQ8	1	2	0.7107	0	1	1	765.897	1530.79	-0.53	-0.00041	HCD (High Energy Collision Dissociation)	MS2	0	78.049	18.3267	7346	026224_6-1_20240226143737.raw	0/0
#VALUE!			4.02	FALSE	F19	1	High	Sequest HT (A2)	Unambiguous	KNDVIVLGNSNDSR		1	C9YLQ8	C9YLQ8	1	2	0.5149	0	1	1	765.897	1530.79	-0.77	-0.00059	HCD (High Energy Collision Dissociation)	MS2	0	104.392	22.7117	10412	026224_6-1_20240226143737.raw	0/0
#VALUE!			2.32	FALSE	F19	1	High	Sequest HT (A2)	Unambiguous	KNDVIVLGNSNDSR		1	C9YLQ8	C9YLQ8	1	2	0.2802	0	1	1	765.899	1530.79	1.81	0.00138	HCD (High Energy Collision Dissociation)	MS2	0	54.43	22.3119	10187	026224_6-1_20240226143737.raw	0/0
#VALUE!			2.88	FALSE	F19	1	High	Sequest HT (A2)	Unambiguous	KNDVIVLGNSNDSR		1	C9YLQ8	C9YLQ8	1	2	0.6146	0	1	1	765.897	1530.79	0.07	6e-05	HCD (High Energy Collision Dissociation)	MS2	25.3052	26.76	29.5561	16162	026224_6-1_20240226143737.raw	0/0
#VALUE!			3.22	FALSE	F19	1	High	Sequest HT (A2)	Unambiguous	KNDVIVLGNSNDSR		1	C9YLQ8	C9YLQ8	1	2	0.4379	0	1	1	765.897	1530.79	0.31	0.00024	HCD (High Energy Collision Dissociation)	MS2	32.4348	36.3	28.9839	15650	026224_6-1_20240226143737.raw	0/0
#VALUE!			2.58	FALSE	F19	1	High	Sequest HT (A2)	Unambiguous	KNDVIVLGNSNDSR		1	C9YLQ8	C9YLQ8	1	3	0.3101	0	1	1	510.935	1530.79	1.27	0.00065	HCD (High Energy Collision Dissociation)	MS2	76.3666	36.3	38.6926	24598	026224_6-1_20240226143737.raw	0/0
#VALUE!			3.7	FALSE	F19	1	High	Sequest HT (A2)	Unambiguous	KNDVIVLGNSNDSR		1	C9YLQ8	C9YLQ8	1	2	0.6243	0	1	1	765.897	1530.79	-0.34	-0.00026	HCD (High Energy Collision Dissociation)	MS2	66.5102	39.805	22.0887	9978	026224_6-1_20240226143737.raw	0/0
#VALUE!			3.54	FALSE	F19	1	High	Sequest HT (A2)	Unambiguous	KNDVIVLGNSNDSR		1	C9YLQ8	C9YLQ8	1	3	0.6582	0	1	1	510.934	1530.79	0.05	3e-05	HCD (High Energy Collision Dissociation)	MS2	0	0.119	17.056	6727	026224_6-1_20240226143737.raw	0/0
#VALUE!			2.82	FALSE	F19	1	High	Sequest HT (A2)	Unambiguous	KNDVIVLGNSNDSR		1	C9YLQ8	C9YLQ8	1	3	0.4965	0	1	1	510.934	1530.79	-0.51	-0.00026	HCD (High Energy Collision Dissociation)	MS2	0	178.16	53.579	32913	026224_6-1_20240226143737.raw	0/0
#VALUE!			3.03	FALSE	F19	1	High	Sequest HT (A2)	Unambiguous	KNDVIVLGNSNDSR		1	C9YLQ8	C9YLQ8	1	3	0.538	0	1	1	510.934	1530.79	-0.56	-0.00028	HCD (High Energy Collision Dissociation)	MS2	30.0998	26.61	28.6963	15392	026224_6-1_20240226143737.raw	0/0
#VALUE!			3.43	FALSE	F19	1	High	Sequest HT (A2)	Unambiguous	KNDVIVLGNSNDSR		1	C9YLQ8	C9YLQ8	1	3	0.6531	0	1	1	510.934	1530.79	0.72	0.00037	HCD (High Energy Collision Dissociation)	MS2	17.9059	10.74	19.4605	8089	026224_6-1_20240226143737.raw	0/0
#VALUE!			4.16	FALSE	F19	1	High	Sequest HT (A2)	Unambiguous	KNDVIVLGNSNDSR		1	C9YLQ8	C9YLQ8	1	2	0.4519	0	1	1	765.897	1530.79	-0.09	-7e-05	HCD (High Energy Collision Dissociation)	MS2	17.1359	53.962	21.9186	9848	026224_6-1_20240226143737.raw	0/0
#VALUE!			3.37	FALSE	F19	1	High	Sequest HT (A2)	Unambiguous	KNDVIVLGNSNDSR		1	C9YLQ8	C9YLQ8	1	3	0.5846	0	1	1	510.934	1530.79	-0.46	-0.00023	HCD (High Energy Collision Dissociation)	MS2	37.3178	24.107	34.5723	20378	026224_6-1_20240226143737.raw	0/0
#VALUE!			3.77	FALSE	F19	1	High	Sequest HT (A2)	Unambiguous	KNDVIVLGNSNDSR		1	C9YLQ8	C9YLQ8	1	3	0.5809	0	1	1	510.934	1530.79	-0.02	-1e-05	HCD (High Energy Collision Dissociation)	MS2	11.3031	60.247	29.524	16134	026224_6-1_20240226143737.raw	0/0
#VALUE!			2.59	FALSE	F19	1	High	Sequest HT (A2)	Unambiguous	KNDVIVLGNSNDSR		1	C9YLQ8	C9YLQ8	1	2	0.2703	0	1	1	765.896	1530.79	-1.28	-0.00098	HCD (High Energy Collision Dissociation)	MS2	25.8216	36.06	27.5373	14389	026224_6-1_20240226143737.raw	0/0
#VALUE!			2.44	FALSE	F19	1	High	Sequest HT (A2)	Unambiguous	KNDVIVLGNSNDSR		1	C9YLQ8	C9YLQ8	1	2	0.6311	0	1	1	765.897	1530.79	-0.62	-0.00048	HCD (High Energy Collision Dissociation)	MS2	24.324	36.3	39.5388	25360	026224_6-1_20240226143737.raw	0/0
#VALUE!			2.58	FALSE	F19	1	High	Sequest HT (A2)	Unambiguous	KNDVIVLGNSNDSR		1	C9YLQ8	C9YLQ8	1	3	0.3915	0	1	1	510.934	1530.79	0.89	0.00045	HCD (High Energy Collision Dissociation)	MS2	29.3212	31.785	27.4699	14310	026224_6-1_20240226143737.raw	0/0
#VALUE!			2.8	FALSE	F19	1	High	Sequest HT (A2)	Unambiguous	KNDVIVLGNSNDSR		1	C9YLQ8	C9YLQ8	1	3	0.3714	0	1	1	510.934	1530.79	0.1	5e-05	HCD (High Energy Collision Dissociation)	MS2	20.5593	28.184	29.1798	15809	026224_6-1_20240226143737.raw	0/0
#VALUE!			3.53	FALSE	F19	1	High	Sequest HT (A2)	Unambiguous	KNDVIVLGNSNDSR		1	C9YLQ8	C9YLQ8	1	3	0.4844	0	1	1	510.934	1530.79	-0.1	-5e-05	HCD (High Energy Collision Dissociation)	MS2	13.8223	23.88	22.6844	10386	026224_6-1_20240226143737.raw	0/0
#VALUE!			3.91	FALSE	F19	1	High	Sequest HT (A2)	Unambiguous	KNDVIVLGNSNDSR		1	C9YLQ8	C9YLQ8	1	2	0.4731	0	1	1	765.898	1530.79	1.12	0.00086	HCD (High Energy Collision Dissociation)	MS2	0	86.356	20.8844	9436	026224_6-1_20240226143737.raw	0/0
#VALUE!			3.04	FALSE	F19	1	High	Sequest HT (A2)	Unambiguous	KNDVIVLGNSNDSR		1	C9YLQ8	C9YLQ8	1	3	0.5658	0	1	1	510.934	1530.79	-0.37	-0.00019	HCD (High Energy Collision Dissociation)	MS2	21.6097	28.005	27.8191	14627	026224_6-1_20240226143737.raw	0/0
#VALUE!			2.84	FALSE	F19	1	High	Sequest HT (A2)	Unambiguous	KNDVIVLGNSNDSR		1	C9YLQ8	C9YLQ8	1	2	0.4577	0	1	1	765.897	1530.79	-0.17	-0.00013	HCD (High Energy Collision Dissociation)	MS2	19.2257	32.145	28.4319	15140	026224_6-1_20240226143737.raw	0/0
#VALUE!			3.5	FALSE	F19	1	High	Sequest HT (A2)	Unambiguous	KNDVIVLGNSNDSR		1	C9YLQ8	C9YLQ8	1	2	0.4686	0	1	1	765.897	1530.79	-0.55	-0.00042	HCD (High Energy Collision Dissociation)	MS2	21.398	63.66	27.3364	14183	026224_6-1_20240226143737.raw	0/0
#VALUE!			3.45	FALSE	F19	1	High	Sequest HT (A2)	Unambiguous	KNDVIVLGNSNDSR		1	C9YLQ8	C9YLQ8	1	3	0.542	0	1	1	510.934	1530.79	0.36	0.00018	HCD (High Energy Collision Dissociation)	MS2	42.0497	31.998	22.9512	10516	026224_6-1_20240226143737.raw	0/0
#VALUE!			3.03	FALSE	F19	1	High	Sequest HT (A2)	Unambiguous	KNDVIVLGNSNDSR		1	C9YLQ8	C9YLQ8	1	3	0.505	0	1	1	510.934	1530.79	-0.26	-0.00013	HCD (High Energy Collision Dissociation)	MS2	37.7675	22.11	28.347	15059	026224_6-1_20240226143737.raw	0/0
#VALUE!			2.92	FALSE	F19	1	High	Sequest HT (A2)	Unambiguous	KNDVIVLGNSNDSR		1	C9YLQ8	C9YLQ8	1	3	0.5068	0	1	1	510.934	1530.79	0.35	0.00018	HCD (High Energy Collision Dissociation)	MS2	20.2614	18.59	27.2945	14140	026224_6-1_20240226143737.raw	0/0
#VALUE!			3.67	FALSE	F19	1	High	Sequest HT (A2)	Unambiguous	KNDVIVLGNSNDSR		1	C9YLQ8	C9YLQ8	1	3	0.5068	0	1	1	510.934	1530.79	-0.12	-6e-05	HCD (High Energy Collision Dissociation)	MS2	0	31.298	21.7897	9774	026224_6-1_20240226143737.raw	0/0
#VALUE!			3.53	FALSE	F19	1	High	Sequest HT (A2)	Unambiguous	KNDVIVLGNSNDSR		1	C9YLQ8	C9YLQ8	1	3	0.5496	0	1	1	510.934	1530.79	0.1	5e-05	HCD (High Energy Collision Dissociation)	MS2	12.2485	300	53.8824	32996	026224_6-1_20240226143737.raw	0/0
#VALUE!			3.18	FALSE	F19	1	High	Sequest HT (A2)	Unambiguous	KNDVIVLGNSNDSR		1	C9YLQ8	C9YLQ8	1	2	0.4811	0	1	1	765.897	1530.79	0.17	0.00013	HCD (High Energy Collision Dissociation)	MS2	21.4352	36.3	27.027	13866	026224_6-1_20240226143737.raw	0/0
#VALUE!			3.82	FALSE	F19	1	High	Sequest HT (A2)	Unambiguous	KNDVIVLGNSNDSR		1	C9YLQ8	C9YLQ8	1	3	0.678	0	1	1	510.934	1530.79	-0.64	-0.00033	HCD (High Energy Collision Dissociation)	MS2	32.4247	5.947	18.5882	7469	026224_6-1_20240226143737.raw	0/0
#VALUE!		FALSE	High	3.85	1xCarbamidomethyl [C5]	1	High	IYFVCVDSIDYIA	1	106	C9YLQ8	0	1577.76
#VALUE!			XCorr	Checked	File ID	# Protein Groups	Confidence	Identifying Node	PSM Ambiguity	Annotated Sequence	Modifications	# Proteins	Master Protein Accessions	Protein Accessions	# Missed Cleavages	Charge	DeltaScore	DeltaCn	Rank	Search Engine Rank	m/z [Da]	MH+ [Da]	DeltaM [ppm]	Deltam/z [Da]	Activation Type	MS Order	Isolation Interference [%]	Ion Inject Time [ms]	RT [min]	First Scan	Spectrum File	Ions Matched
#VALUE!			2.27	FALSE	F19	1	High	Sequest HT (A2)	Unambiguous	IYFVcVDSIDYIA	C5(Carbamidomethyl)	1	C9YLQ8	C9YLQ8	0	2	0.8018	0	1	1	789.381	1577.75	-0.53	-0.00042	HCD (High Energy Collision Dissociation)	MS2	0	18.59	50.5864	31761	026224_6-1_20240226143737.raw	0/0
#VALUE!			3.35	FALSE	F19	1	High	Sequest HT (A2)	Unambiguous	IYFVcVDSIDYIA	C5(Carbamidomethyl)	1	C9YLQ8	C9YLQ8	0	2	0.5881	0	1	1	789.381	1577.75	-0.71	-0.00056	HCD (High Energy Collision Dissociation)	MS2	0	36.3	38.0965	23998	026224_6-1_20240226143737.raw	0/0
#VALUE!			3.11	FALSE	F19	1	High	Sequest HT (A2)	Unambiguous	IYFVcVDSIDYIA	C5(Carbamidomethyl)	1	C9YLQ8	C9YLQ8	0	2	0.7588	0	1	1	789.385	1577.76	3.94	0.00311	HCD (High Energy Collision Dissociation)	MS2	2.57909	11.258	31.3708	17457	026224_6-1_20240226143737.raw	0/0
#VALUE!			2.97	FALSE	F19	1	High	Sequest HT (A2)	Unambiguous	IYFVcVDSIDYIA	C5(Carbamidomethyl)	1	C9YLQ8	C9YLQ8	0	2	0.7744	0	1	1	789.384	1577.76	3.36	0.00265	HCD (High Energy Collision Dissociation)	MS2	1.60413	36.3	38.4359	24336	026224_6-1_20240226143737.raw	0/0
#VALUE!			3.22	FALSE	F19	1	High	Sequest HT (A2)	Unambiguous	IYFVcVDSIDYIA	C5(Carbamidomethyl)	1	C9YLQ8	C9YLQ8	0	2	0.6211	0	1	1	789.38	1577.75	-1.82	-0.00143	HCD (High Energy Collision Dissociation)	MS2	1.81703	26.483	40.6479	26412	026224_6-1_20240226143737.raw	0/0
#VALUE!			3.13	FALSE	F19	1	High	Sequest HT (A2)	Unambiguous	IYFVcVDSIDYIA	C5(Carbamidomethyl)	1	C9YLQ8	C9YLQ8	0	2	0.5016	0	1	1	789.381	1577.76	-0.15	-0.00011	HCD (High Energy Collision Dissociation)	MS2	3.55009	9.695	32.9013	18991	026224_6-1_20240226143737.raw	0/0
#VALUE!			3.34	FALSE	F19	1	High	Sequest HT (A2)	Unambiguous	IYFVcVDSIDYIA	C5(Carbamidomethyl)	1	C9YLQ8	C9YLQ8	0	2	0.6108	0	1	1	789.383	1577.76	2.13	0.00168	HCD (High Energy Collision Dissociation)	MS2	1.09996	36.3	36.3796	22217	026224_6-1_20240226143737.raw	0/0
#VALUE!			2.9	FALSE	F19	1	High	Sequest HT (A2)	Unambiguous	IYFVcVDSIDYIA	C5(Carbamidomethyl)	1	C9YLQ8	C9YLQ8	0	2	0.5414	0	1	1	789.382	1577.76	0.08	7e-05	HCD (High Energy Collision Dissociation)	MS2	1.48005	26.377	35.0729	20944	026224_6-1_20240226143737.raw	0/0
#VALUE!			3.04	FALSE	F19	1	High	Sequest HT (A2)	Unambiguous	IYFVcVDSIDYIA	C5(Carbamidomethyl)	1	C9YLQ8	C9YLQ8	0	2	0.6151	0	1	1	789.381	1577.76	-0.17	-0.00013	HCD (High Energy Collision Dissociation)	MS2	0	0.761	30.7024	16990	026224_6-1_20240226143737.raw	0/0
#VALUE!			3.19	FALSE	F19	1	High	Sequest HT (A2)	Unambiguous	IYFVcVDSIDYIA	C5(Carbamidomethyl)	1	C9YLQ8	C9YLQ8	0	2	0.652	0	1	1	789.381	1577.76	-0.22	-0.00017	HCD (High Energy Collision Dissociation)	MS2	2.37146	15.47	34.4989	20315	026224_6-1_20240226143737.raw	0/0
#VALUE!			3.21	FALSE	F19	1	High	Sequest HT (A2)	Unambiguous	IYFVcVDSIDYIA	C5(Carbamidomethyl)	1	C9YLQ8	C9YLQ8	0	2	0.6542	0	1	1	789.381	1577.75	-0.4	-0.00031	HCD (High Energy Collision Dissociation)	MS2	0	2.199	30.8728	17099	026224_6-1_20240226143737.raw	0/0
#VALUE!			3.22	FALSE	F19	1	High	Sequest HT (A2)	Unambiguous	IYFVcVDSIDYIA	C5(Carbamidomethyl)	1	C9YLQ8	C9YLQ8	0	2	0.6957	0	1	1	789.384	1577.76	2.93	0.00232	HCD (High Energy Collision Dissociation)	MS2	1.68058	18.59	39.4851	25309	026224_6-1_20240226143737.raw	0/0
#VALUE!			2.46	FALSE	F19	1	High	Sequest HT (A2)	Unambiguous	IYFVcVDSIDYIA	C5(Carbamidomethyl)	1	C9YLQ8	C9YLQ8	0	2	0.5691	0	1	1	789.382	1577.76	0.91	0.00072	HCD (High Energy Collision Dissociation)	MS2	4.10044	18.59	41.9941	27587	026224_6-1_20240226143737.raw	0/0
#VALUE!			3.4	FALSE	F19	1	High	Sequest HT (A2)	Unambiguous	IYFVcVDSIDYIA	C5(Carbamidomethyl)	1	C9YLQ8	C9YLQ8	0	2	0.6176	0	1	1	789.381	1577.76	-0.07	-5e-05	HCD (High Energy Collision Dissociation)	MS2	0.563293	18.59	36.832	22664	026224_6-1_20240226143737.raw	0/0
#VALUE!			2.99	FALSE	F19	1	High	Sequest HT (A2)	Unambiguous	IYFVcVDSIDYIA	C5(Carbamidomethyl)	1	C9YLQ8	C9YLQ8	0	2	0.602	0	1	1	789.382	1577.76	0.15	0.00012	HCD (High Energy Collision Dissociation)	MS2	0.998051	3.918	31.5398	17616	026224_6-1_20240226143737.raw	0/0
#VALUE!			3.3	FALSE	F19	1	High	Sequest HT (A2)	Unambiguous	IYFVcVDSIDYIA	C5(Carbamidomethyl)	1	C9YLQ8	C9YLQ8	0	2	0.6212	0	1	1	789.381	1577.76	-0.17	-0.00013	HCD (High Energy Collision Dissociation)	MS2	0.660607	20.937	41.6292	27297	026224_6-1_20240226143737.raw	0/0
#VALUE!			2.9	FALSE	F19	1	High	Sequest HT (A2)	Unambiguous	IYFVcVDSIDYIA	C5(Carbamidomethyl)	1	C9YLQ8	C9YLQ8	0	2	0.4759	0	1	1	789.381	1577.76	-0.08	-7e-05	HCD (High Energy Collision Dissociation)	MS2	0.468456	13.524	35.5956	21499	026224_6-1_20240226143737.raw	0/0
#VALUE!			3.15	FALSE	F19	1	High	Sequest HT (A2)	Unambiguous	IYFVcVDSIDYIA	C5(Carbamidomethyl)	1	C9YLQ8	C9YLQ8	0	2	0.6159	0	1	1	789.382	1577.76	0.22	0.00017	HCD (High Energy Collision Dissociation)	MS2	1.42188	36.3	37.1891	23058	026224_6-1_20240226143737.raw	0/0
#VALUE!			3.4	FALSE	F19	1	High	Sequest HT (A2)	Unambiguous	IYFVcVDSIDYIA	C5(Carbamidomethyl)	1	C9YLQ8	C9YLQ8	0	2	0.6088	0	1	1	789.381	1577.76	0.04	3e-05	HCD (High Energy Collision Dissociation)	MS2	1.36129	36.3	36.331	22160	026224_6-1_20240226143737.raw	0/0
#VALUE!			3.35	FALSE	F19	1	High	Sequest HT (A2)	Unambiguous	IYFVcVDSIDYIA	C5(Carbamidomethyl)	1	C9YLQ8	C9YLQ8	0	2	0.6567	0	1	1	789.381	1577.75	-1.06	-0.00084	HCD (High Energy Collision Dissociation)	MS2	6.82432	32.21	40.9145	26670	026224_6-1_20240226143737.raw	0/0
#VALUE!			3.46	FALSE	F19	1	High	Sequest HT (A2)	Unambiguous	IYFVcVDSIDYIA	C5(Carbamidomethyl)	1	C9YLQ8	C9YLQ8	0	2	0.6474	0	1	1	789.382	1577.76	1.16	0.00092	HCD (High Energy Collision Dissociation)	MS2	3.66747	18.59	35.2458	21110	026224_6-1_20240226143737.raw	0/0
#VALUE!			3.11	FALSE	F19	1	High	Sequest HT (A2)	Unambiguous	IYFVcVDSIDYIA	C5(Carbamidomethyl)	1	C9YLQ8	C9YLQ8	0	2	0.6302	0	1	1	789.382	1577.76	0.48	0.00038	HCD (High Energy Collision Dissociation)	MS2	2.68081	18.667	34.6727	20492	026224_6-1_20240226143737.raw	0/0
#VALUE!			3.26	FALSE	F19	1	High	Sequest HT (A2)	Unambiguous	IYFVcVDSIDYIA	C5(Carbamidomethyl)	1	C9YLQ8	C9YLQ8	0	2	0.5828	0	1	1	789.382	1577.76	0.13	0.00011	HCD (High Energy Collision Dissociation)	MS2	1.30874	22.136	29.501	16109	026224_6-1_20240226143737.raw	0/0
#VALUE!			3.18	FALSE	F19	1	High	Sequest HT (A2)	Unambiguous	IYFVcVDSIDYIA	C5(Carbamidomethyl)	1	C9YLQ8	C9YLQ8	0	2	0.5912	0	1	1	789.38	1577.75	-2.07	-0.00164	HCD (High Energy Collision Dissociation)	MS2	0	26.833	34.2387	20140	026224_6-1_20240226143737.raw	0/0
#VALUE!			3.23	FALSE	F19	1	High	Sequest HT (A2)	Unambiguous	IYFVcVDSIDYIA	C5(Carbamidomethyl)	1	C9YLQ8	C9YLQ8	0	2	0.4272	0	1	1	789.381	1577.75	-1.07	-0.00084	HCD (High Energy Collision Dissociation)	MS2	4.09611	13.263	33.8184	19960	026224_6-1_20240226143737.raw	0/0
#VALUE!			3.55	FALSE	F19	1	High	Sequest HT (A2)	Unambiguous	IYFVcVDSIDYIA	C5(Carbamidomethyl)	1	C9YLQ8	C9YLQ8	0	2	0.8704	0	1	1	789.385	1577.76	4.03	0.00318	HCD (High Energy Collision Dissociation)	MS2	0.705728	18.59	41.1457	26872	026224_6-1_20240226143737.raw	0/0
#VALUE!			2.49	FALSE	F19	1	High	Sequest HT (A2)	Unambiguous	IYFVcVDSIDYIA	C5(Carbamidomethyl)	1	C9YLQ8	C9YLQ8	0	2	0.6345	0	1	1	789.381	1577.76	-0.15	-0.00012	HCD (High Energy Collision Dissociation)	MS2	0.883239	19.237	50.2489	31497	026224_6-1_20240226143737.raw	0/0
#VALUE!			3.15	FALSE	F19	1	High	Sequest HT (A2)	Unambiguous	IYFVcVDSIDYIA	C5(Carbamidomethyl)	1	C9YLQ8	C9YLQ8	0	2	0.6032	0	1	1	789.384	1577.76	2.79	0.0022	HCD (High Energy Collision Dissociation)	MS2	15.5953	7.336	32.2166	18276	026224_6-1_20240226143737.raw	0/0
#VALUE!			2.58	FALSE	F19	1	High	Sequest HT (A2)	Unambiguous	IYFVcVDSIDYIA	C5(Carbamidomethyl)	1	C9YLQ8	C9YLQ8	0	2	0.5349	0	1	1	789.383	1577.76	1.4	0.00111	HCD (High Energy Collision Dissociation)	MS2	0.752861	11.971	33.0851	19191	026224_6-1_20240226143737.raw	0/0
#VALUE!			3.41	FALSE	F19	1	High	Sequest HT (A2)	Unambiguous	IYFVcVDSIDYIA	C5(Carbamidomethyl)	1	C9YLQ8	C9YLQ8	0	2	0.6246	0	1	1	789.382	1577.76	0.08	6e-05	HCD (High Energy Collision Dissociation)	MS2	1.00509	12.548	32.3917	18451	026224_6-1_20240226143737.raw	0/0
#VALUE!			3.73	FALSE	F19	1	High	Sequest HT (A2)	Unambiguous	IYFVcVDSIDYIA	C5(Carbamidomethyl)	1	C9YLQ8	C9YLQ8	0	2	0.6247	0	1	1	789.382	1577.76	0.67	0.00053	HCD (High Energy Collision Dissociation)	MS2	0.615039	36.3	36.157	21979	026224_6-1_20240226143737.raw	0/0
#VALUE!			3.34	FALSE	F19	1	High	Sequest HT (A2)	Unambiguous	IYFVcVDSIDYIA	C5(Carbamidomethyl)	1	C9YLQ8	C9YLQ8	0	2	0.6228	0	1	1	789.381	1577.76	-0.15	-0.00012	HCD (High Energy Collision Dissociation)	MS2	0	10.958	32.0542	18130	026224_6-1_20240226143737.raw	0/0
#VALUE!			2.67	FALSE	F19	1	High	Sequest HT (A2)	Unambiguous	IYFVcVDSIDYIA	C5(Carbamidomethyl)	1	C9YLQ8	C9YLQ8	0	2	0.5019	0	1	1	789.382	1577.76	0.39	0.0003	HCD (High Energy Collision Dissociation)	MS2	0.329872	6.715	31.8826	17954	026224_6-1_20240226143737.raw	0/0
#VALUE!			2.95	FALSE	F19	1	High	Sequest HT (A2)	Unambiguous	IYFVcVDSIDYIA	C5(Carbamidomethyl)	1	C9YLQ8	C9YLQ8	0	2	0.6814	0	1	1	789.38	1577.75	-1.76	-0.00139	HCD (High Energy Collision Dissociation)	MS2	22.7501	20.258	43.3507	28401	026224_6-1_20240226143737.raw	0/0
#VALUE!			3.02	FALSE	F19	1	High	Sequest HT (A2)	Unambiguous	IYFVcVDSIDYIA	C5(Carbamidomethyl)	1	C9YLQ8	C9YLQ8	0	2	0.5497	0	1	1	789.381	1577.75	-1.14	-0.0009	HCD (High Energy Collision Dissociation)	MS2	1.18263	20.993	40.0302	25831	026224_6-1_20240226143737.raw	0/0
#VALUE!			2.52	FALSE	F19	1	High	Sequest HT (A2)	Unambiguous	IYFVcVDSIDYIA	C5(Carbamidomethyl)	1	C9YLQ8	C9YLQ8	0	2	0.6349	0	1	1	789.382	1577.76	0.3	0.00023	HCD (High Energy Collision Dissociation)	MS2	0	0.334	30.5336	16855	026224_6-1_20240226143737.raw	0/0
#VALUE!			3.61	FALSE	F19	1	High	Sequest HT (A2)	Unambiguous	IYFVcVDSIDYIA	C5(Carbamidomethyl)	1	C9YLQ8	C9YLQ8	0	2	0.6343	0	1	1	789.381	1577.75	-0.62	-0.00049	HCD (High Energy Collision Dissociation)	MS2	0	9.123	31.7109	17789	026224_6-1_20240226143737.raw	0/0
#VALUE!			2.59	FALSE	F19	1	High	Sequest HT (A2)	Unambiguous	IYFVcVDSIDYIA	C5(Carbamidomethyl)	1	C9YLQ8	C9YLQ8	0	2	0.5676	0	1	1	789.382	1577.76	0.14	0.00011	HCD (High Energy Collision Dissociation)	MS2	0.985614	18.693	41.8129	27447	026224_6-1_20240226143737.raw	0/0
#VALUE!			3.37	FALSE	F19	1	High	Sequest HT (A2)	Unambiguous	IYFVcVDSIDYIA	C5(Carbamidomethyl)	1	C9YLQ8	C9YLQ8	0	2	0.5757	0	1	1	789.383	1577.76	2	0.00158	HCD (High Energy Collision Dissociation)	MS2	0	2.285	30.9942	17182	026224_6-1_20240226143737.raw	0/0
#VALUE!			2.63	FALSE	F19	1	High	Sequest HT (A2)	Unambiguous	IYFVcVDSIDYIA	C5(Carbamidomethyl)	1	C9YLQ8	C9YLQ8	0	2	0.7224	0	1	1	789.38	1577.75	-1.28	-0.00101	HCD (High Energy Collision Dissociation)	MS2	0	34.783	44.243	28752	026224_6-1_20240226143737.raw	0/0
#VALUE!			3.5	FALSE	F19	1	High	Sequest HT (A2)	Unambiguous	IYFVcVDSIDYIA	C5(Carbamidomethyl)	1	C9YLQ8	C9YLQ8	0	2	0.6571	0	1	1	789.381	1577.76	0.03	3e-05	HCD (High Energy Collision Dissociation)	MS2	1.83689	18.59	50.0763	31308	026224_6-1_20240226143737.raw	0/0
#VALUE!			3	FALSE	F19	1	High	Sequest HT (A2)	Unambiguous	IYFVcVDSIDYIA	C5(Carbamidomethyl)	1	C9YLQ8	C9YLQ8	0	2	0.6833	0	1	1	789.381	1577.76	-0.14	-0.00011	HCD (High Energy Collision Dissociation)	MS2	0.962881	20.801	37.7472	23615	026224_6-1_20240226143737.raw	0/0
#VALUE!			2.92	FALSE	F19	1	High	Sequest HT (A2)	Unambiguous	IYFVcVDSIDYIA	C5(Carbamidomethyl)	1	C9YLQ8	C9YLQ8	0	2	0.6781	0	1	1	789.384	1577.76	3.13	0.00247	HCD (High Energy Collision Dissociation)	MS2	1.3207	18.59	39.8158	25622	026224_6-1_20240226143737.raw	0/0
#VALUE!			3.57	FALSE	F19	1	High	Sequest HT (A2)	Unambiguous	IYFVcVDSIDYIA	C5(Carbamidomethyl)	1	C9YLQ8	C9YLQ8	0	2	0.6639	0	1	1	789.383	1577.76	1.87	0.00147	HCD (High Energy Collision Dissociation)	MS2	1.01506	18.59	40.0832	25876	026224_6-1_20240226143737.raw	0/0
#VALUE!			3.01	FALSE	F19	1	High	Sequest HT (A2)	Unambiguous	IYFVcVDSIDYIA	C5(Carbamidomethyl)	1	C9YLQ8	C9YLQ8	0	2	0.608	0	1	1	789.381	1577.75	-1.07	-0.00085	HCD (High Energy Collision Dissociation)	MS2	0	12.736	33.0785	19187	026224_6-1_20240226143737.raw	0/0
#VALUE!			2.24	FALSE	F19	1	High	Sequest HT (A2)	Unambiguous	IYFVcVDSIDYIA	C5(Carbamidomethyl)	1	C9YLQ8	C9YLQ8	0	2	0.817	0	1	1	789.381	1577.75	-0.41	-0.00032	HCD (High Energy Collision Dissociation)	MS2	13.859	36.3	50.7588	31917	026224_6-1_20240226143737.raw	0/0
#VALUE!			3.24	FALSE	F19	1	High	Sequest HT (A2)	Unambiguous	IYFVcVDSIDYIA	C5(Carbamidomethyl)	1	C9YLQ8	C9YLQ8	0	2	0.6019	0	1	1	789.383	1577.76	1.79	0.00141	HCD (High Energy Collision Dissociation)	MS2	0.990495	36.3	34.8936	20745	026224_6-1_20240226143737.raw	0/0
#VALUE!			2.71	FALSE	F19	1	High	Sequest HT (A2)	Unambiguous	IYFVcVDSIDYIA	C5(Carbamidomethyl)	1	C9YLQ8	C9YLQ8	0	2	0.5055	0	1	1	789.383	1577.76	1.75	0.00138	HCD (High Energy Collision Dissociation)	MS2	1.40499	36.3	38.9798	24870	026224_6-1_20240226143737.raw	0/0
#VALUE!			3.22	FALSE	F19	1	High	Sequest HT (A2)	Unambiguous	IYFVcVDSIDYIA	C5(Carbamidomethyl)	1	C9YLQ8	C9YLQ8	0	2	0.5963	0	1	1	789.381	1577.76	-0.01	-1e-05	HCD (High Energy Collision Dissociation)	MS2	0.775133	3.885	31.1668	17311	026224_6-1_20240226143737.raw	0/0
#VALUE!			3.56	FALSE	F19	1	High	Sequest HT (A2)	Unambiguous	IYFVcVDSIDYIA	C5(Carbamidomethyl)	1	C9YLQ8	C9YLQ8	0	2	0.8455	0	1	1	789.385	1577.76	4.31	0.0034	HCD (High Energy Collision Dissociation)	MS2	5.06987	18.59	40.5054	26292	026224_6-1_20240226143737.raw	0/0
#VALUE!			3.29	FALSE	F19	1	High	Sequest HT (A2)	Unambiguous	IYFVcVDSIDYIA	C5(Carbamidomethyl)	1	C9YLQ8	C9YLQ8	0	2	0.4498	0	1	1	789.381	1577.75	-0.68	-0.00054	HCD (High Energy Collision Dissociation)	MS2	0	19.85	39.3229	25165	026224_6-1_20240226143737.raw	0/0
#VALUE!			3.14	FALSE	F19	1	High	Sequest HT (A2)	Unambiguous	IYFVcVDSIDYIA	C5(Carbamidomethyl)	1	C9YLQ8	C9YLQ8	0	2	0.6688	0	1	1	789.382	1577.76	0.46	0.00036	HCD (High Energy Collision Dissociation)	MS2	0.601073	3.846	31.3398	17427	026224_6-1_20240226143737.raw	0/0
#VALUE!			2.89	FALSE	F19	1	High	Sequest HT (A2)	Unambiguous	IYFVcVDSIDYIA	C5(Carbamidomethyl)	1	C9YLQ8	C9YLQ8	0	2	0.5433	0	1	1	789.38	1577.75	-1.34	-0.00105	HCD (High Energy Collision Dissociation)	MS2	1.59207	15.012	41.986	27583	026224_6-1_20240226143737.raw	0/0
#VALUE!			3.55	FALSE	F19	1	High	Sequest HT (A2)	Unambiguous	IYFVcVDSIDYIA	C5(Carbamidomethyl)	1	C9YLQ8	C9YLQ8	0	2	0.631	0	1	1	789.381	1577.75	-0.45	-0.00036	HCD (High Energy Collision Dissociation)	MS2	0	20.832	41.0836	26821	026224_6-1_20240226143737.raw	0/0
#VALUE!			2.57	FALSE	F19	1	High	Sequest HT (A2)	Unambiguous	IYFVcVDSIDYIA	C5(Carbamidomethyl)	1	C9YLQ8	C9YLQ8	0	2	0.5447	0	1	1	789.381	1577.76	-0.22	-0.00017	HCD (High Energy Collision Dissociation)	MS2	0.551966	10.843	33.2571	19373	026224_6-1_20240226143737.raw	0/0
#VALUE!			3.26	FALSE	F19	1	High	Sequest HT (A2)	Unambiguous	IYFVcVDSIDYIA	C5(Carbamidomethyl)	1	C9YLQ8	C9YLQ8	0	2	0.5736	0	1	1	789.383	1577.76	2.27	0.00179	HCD (High Energy Collision Dissociation)	MS2	4.85219	36.3	36.6585	22481	026224_6-1_20240226143737.raw	0/0
#VALUE!			3.5	FALSE	F19	1	High	Sequest HT (A2)	Unambiguous	IYFVcVDSIDYIA	C5(Carbamidomethyl)	1	C9YLQ8	C9YLQ8	0	2	0.5857	0	1	1	789.38	1577.75	-1.26	-0.00099	HCD (High Energy Collision Dissociation)	MS2	3.76773	18.59	42.4636	27884	026224_6-1_20240226143737.raw	0/0
#VALUE!			2.72	FALSE	F19	1	High	Sequest HT (A2)	Unambiguous	IYFVcVDSIDYIA	C5(Carbamidomethyl)	1	C9YLQ8	C9YLQ8	0	2	0.7574	0	1	1	789.382	1577.76	0.19	0.00015	HCD (High Energy Collision Dissociation)	MS2	7.23031	18.59	37.5787	23419	026224_6-1_20240226143737.raw	0/0
#VALUE!			3.17	FALSE	F19	1	High	Sequest HT (A2)	Unambiguous	IYFVcVDSIDYIA	C5(Carbamidomethyl)	1	C9YLQ8	C9YLQ8	0	2	0.5268	0	1	1	789.381	1577.75	-0.64	-0.00051	HCD (High Energy Collision Dissociation)	MS2	3.82266	19.397	39.6567	25468	026224_6-1_20240226143737.raw	0/0
#VALUE!			2.84	FALSE	F19	1	High	Sequest HT (A2)	Unambiguous	IYFVcVDSIDYIA	C5(Carbamidomethyl)	1	C9YLQ8	C9YLQ8	0	2	0.5	0	1	1	789.381	1577.75	-0.84	-0.00066	HCD (High Energy Collision Dissociation)	MS2	3.2265	18.59	34.8484	20693	026224_6-1_20240226143737.raw	0/0
#VALUE!			2.74	FALSE	F19	1	High	Sequest HT (A2)	Unambiguous	IYFVcVDSIDYIA	C5(Carbamidomethyl)	1	C9YLQ8	C9YLQ8	0	2	0.6861	0	1	1	789.38	1577.75	-1.3	-0.00103	HCD (High Energy Collision Dissociation)	MS2	0	25.007	43.176	28315	026224_6-1_20240226143737.raw	0/0
#VALUE!			3.27	FALSE	F19	1	High	Sequest HT (A2)	Unambiguous	IYFVcVDSIDYIA	C5(Carbamidomethyl)	1	C9YLQ8	C9YLQ8	0	2	0.6391	0	1	1	789.38	1577.75	-1.98	-0.00156	HCD (High Energy Collision Dissociation)	MS2	2.15264	23.672	39.8587	25667	026224_6-1_20240226143737.raw	0/0
#VALUE!			2.8	FALSE	F19	1	High	Sequest HT (A2)	Unambiguous	IYFVcVDSIDYIA	C5(Carbamidomethyl)	1	C9YLQ8	C9YLQ8	0	2	0.6643	0	1	1	789.382	1577.76	0.48	0.00038	HCD (High Energy Collision Dissociation)	MS2	17.6727	18.59	49.7259	30960	026224_6-1_20240226143737.raw	0/0
#VALUE!			3.27	FALSE	F19	1	High	Sequest HT (A2)	Unambiguous	IYFVcVDSIDYIA	C5(Carbamidomethyl)	1	C9YLQ8	C9YLQ8	0	2	0.6483	0	1	1	789.381	1577.75	-0.78	-0.00062	HCD (High Energy Collision Dissociation)	MS2	1.53002	15.742	41.4611	27146	026224_6-1_20240226143737.raw	0/0
#VALUE!			2.93	FALSE	F19	1	High	Sequest HT (A2)	Unambiguous	IYFVcVDSIDYIA	C5(Carbamidomethyl)	1	C9YLQ8	C9YLQ8	0	2	0.6792	0	1	1	789.381	1577.76	-0.33	-0.00026	HCD (High Energy Collision Dissociation)	MS2	0	0.084	30.2853	16707	026224_6-1_20240226143737.raw	0/0
#VALUE!			3.09	FALSE	F19	1	High	Sequest HT (A2)	Unambiguous	IYFVcVDSIDYIA	C5(Carbamidomethyl)	1	C9YLQ8	C9YLQ8	0	2	0.5566	0	1	1	789.381	1577.76	-0.19	-0.00015	HCD (High Energy Collision Dissociation)	MS2	1.6507	32.134	50.4168	31628	026224_6-1_20240226143737.raw	0/0
#VALUE!			3.49	FALSE	F19	1	High	Sequest HT (A2)	Unambiguous	IYFVcVDSIDYIA	C5(Carbamidomethyl)	1	C9YLQ8	C9YLQ8	0	2	0.639	0	1	1	789.381	1577.75	-0.47	-0.00037	HCD (High Energy Collision Dissociation)	MS2	3.06136	18.59	38.7867	24681	026224_6-1_20240226143737.raw	0/0
#VALUE!			3.85	FALSE	F19	1	High	Sequest HT (A2)	Unambiguous	IYFVcVDSIDYIA	C5(Carbamidomethyl)	1	C9YLQ8	C9YLQ8	0	2	0.6571	0	1	1	789.38	1577.75	-2.02	-0.00159	HCD (High Energy Collision Dissociation)	MS2	50.674	30.975	40.2549	26048	026224_6-1_20240226143737.raw	0/0
#VALUE!			3.04	FALSE	F19	1	High	Sequest HT (A2)	Unambiguous	IYFVcVDSIDYIA	C5(Carbamidomethyl)	1	C9YLQ8	C9YLQ8	0	2	0.6151	0	1	1	789.383	1577.76	2.02	0.0016	HCD (High Energy Collision Dissociation)	MS2	0.744677	18.59	33.3088	19433	026224_6-1_20240226143737.raw	0/0
#VALUE!			2.67	FALSE	F19	1	High	Sequest HT (A2)	Unambiguous	IYFVcVDSIDYIA	C5(Carbamidomethyl)	1	C9YLQ8	C9YLQ8	0	2	0.6105	0	1	1	789.383	1577.76	2.6	0.00205	HCD (High Energy Collision Dissociation)	MS2	0	20.25	37.4038	23226	026224_6-1_20240226143737.raw	0/0
#VALUE!			3.01	FALSE	F19	1	High	Sequest HT (A2)	Unambiguous	IYFVcVDSIDYIA	C5(Carbamidomethyl)	1	C9YLQ8	C9YLQ8	0	2	0.8671	0	1	1	789.384	1577.76	3.54	0.00279	HCD (High Energy Collision Dissociation)	MS2	4.65996	18.59	42.2615	27753	026224_6-1_20240226143737.raw	0/0
#VALUE!			3.42	FALSE	F19	1	High	Sequest HT (A2)	Unambiguous	IYFVcVDSIDYIA	C5(Carbamidomethyl)	1	C9YLQ8	C9YLQ8	0	2	0.5526	0	1	1	789.381	1577.76	-0.07	-5e-05	HCD (High Energy Collision Dissociation)	MS2	2.0185	36.3	38.6147	24517	026224_6-1_20240226143737.raw	0/0
#VALUE!			3.04	FALSE	F19	1	High	Sequest HT (A2)	Unambiguous	IYFVcVDSIDYIA	C5(Carbamidomethyl)	1	C9YLQ8	C9YLQ8	0	2	0.6875	0	1	1	789.381	1577.75	-0.65	-0.00051	HCD (High Energy Collision Dissociation)	MS2	0	21.53	38.9564	24850	026224_6-1_20240226143737.raw	0/0
#VALUE!			2.51	FALSE	F19	1	High	Sequest HT (A2)	Unambiguous	IYFVcVDSIDYIA	C5(Carbamidomethyl)	1	C9YLQ8	C9YLQ8	0	2	0.6853	0	1	1	789.381	1577.75	-0.9	-0.00071	HCD (High Energy Collision Dissociation)	MS2	51.3871	26.079	44.8436	29010	026224_6-1_20240226143737.raw	0/0
#VALUE!			2.51	FALSE	F19	1	High	Sequest HT (A2)	Unambiguous	IYFVcVDSIDYIA	C5(Carbamidomethyl)	1	C9YLQ8	C9YLQ8	0	2	0.6096	0	1	1	789.38	1577.75	-2.4	-0.00189	HCD (High Energy Collision Dissociation)	MS2	0	17.741	43.0182	28233	026224_6-1_20240226143737.raw	0/0
#VALUE!			3.11	FALSE	F19	1	High	Sequest HT (A2)	Unambiguous	IYFVcVDSIDYIA	C5(Carbamidomethyl)	1	C9YLQ8	C9YLQ8	0	2	0.8006	0	1	1	789.384	1577.76	3.08	0.00243	HCD (High Energy Collision Dissociation)	MS2	0.120494	0.556	30.3604	16751	026224_6-1_20240226143737.raw	0/0
#VALUE!			3.36	FALSE	F19	1	High	Sequest HT (A2)	Unambiguous	IYFVcVDSIDYIA	C5(Carbamidomethyl)	1	C9YLQ8	C9YLQ8	0	2	0.6339	0	1	1	789.381	1577.75	-1.08	-0.00085	HCD (High Energy Collision Dissociation)	MS2	0	18.725	41.2718	26990	026224_6-1_20240226143737.raw	0/0
#VALUE!			3.23	FALSE	F19	1	High	Sequest HT (A2)	Unambiguous	IYFVcVDSIDYIA	C5(Carbamidomethyl)	1	C9YLQ8	C9YLQ8	0	2	0.644	0	1	1	789.382	1577.76	0.17	0.00013	HCD (High Energy Collision Dissociation)	MS2	0.820133	15.543	33.4809	19627	026224_6-1_20240226143737.raw	0/0
#VALUE!			3.15	FALSE	F19	1	High	Sequest HT (A2)	Unambiguous	IYFVcVDSIDYIA	C5(Carbamidomethyl)	1	C9YLQ8	C9YLQ8	0	2	0.7746	0	1	1	789.385	1577.76	3.98	0.00314	HCD (High Energy Collision Dissociation)	MS2	1.19086	18.59	40.7704	26527	026224_6-1_20240226143737.raw	0/0
#VALUE!			2.92	FALSE	F19	1	High	Sequest HT (A2)	Unambiguous	IYFVcVDSIDYIA	C5(Carbamidomethyl)	1	C9YLQ8	C9YLQ8	0	2	0.589	0	1	1	789.381	1577.75	-0.95	-0.00075	HCD (High Energy Collision Dissociation)	MS2	1.32886	18.59	40.4769	26260	026224_6-1_20240226143737.raw	0/0
#VALUE!			3.57	FALSE	F19	1	High	Sequest HT (A2)	Unambiguous	IYFVcVDSIDYIA	C5(Carbamidomethyl)	1	C9YLQ8	C9YLQ8	0	2	0.8403	0	1	1	789.385	1577.76	4	0.00316	HCD (High Energy Collision Dissociation)	MS2	2.6234	36.3	35.9732	21798	026224_6-1_20240226143737.raw	0/0
#VALUE!			3.47	FALSE	F19	1	High	Sequest HT (A2)	Unambiguous	IYFVcVDSIDYIA	C5(Carbamidomethyl)	1	C9YLQ8	C9YLQ8	0	2	0.6945	0	1	1	789.381	1577.75	-0.67	-0.00053	HCD (High Energy Collision Dissociation)	MS2	0	18.898	36.552	22364	026224_6-1_20240226143737.raw	0/0
#VALUE!			2.96	FALSE	F19	1	High	Sequest HT (A2)	Unambiguous	IYFVcVDSIDYIA	C5(Carbamidomethyl)	1	C9YLQ8	C9YLQ8	0	2	0.5574	0	1	1	789.38	1577.75	-1.86	-0.00147	HCD (High Energy Collision Dissociation)	MS2	6.67185	21.16	42.8269	28124	026224_6-1_20240226143737.raw	0/0
#VALUE!			3.22	FALSE	F19	1	High	Sequest HT (A2)	Unambiguous	IYFVcVDSIDYIA	C5(Carbamidomethyl)	1	C9YLQ8	C9YLQ8	0	2	0.6398	0	1	1	789.381	1577.75	-0.72	-0.00057	HCD (High Energy Collision Dissociation)	MS2	0	54.609	37.3643	23187	026224_6-1_20240226143737.raw	0/0
#VALUE!			3.34	FALSE	F19	1	High	Sequest HT (A2)	Unambiguous	IYFVcVDSIDYIA	C5(Carbamidomethyl)	1	C9YLQ8	C9YLQ8	0	2	0.6377	0	1	1	789.382	1577.76	0.67	0.00053	HCD (High Energy Collision Dissociation)	MS2	0	18.623	29.3287	15949	026224_6-1_20240226143737.raw	0/0
#VALUE!			2.98	FALSE	F19	1	High	Sequest HT (A2)	Unambiguous	IYFVcVDSIDYIA	C5(Carbamidomethyl)	1	C9YLQ8	C9YLQ8	0	2	0.5738	0	1	1	789.381	1577.75	-0.91	-0.00072	HCD (High Energy Collision Dissociation)	MS2	0	18.474	33.6507	19791	026224_6-1_20240226143737.raw	0/0
#VALUE!			2.97	FALSE	F19	1	High	Sequest HT (A2)	Unambiguous	IYFVcVDSIDYIA	C5(Carbamidomethyl)	1	C9YLQ8	C9YLQ8	0	2	0.6599	0	1	1	789.382	1577.76	0.09	7e-05	HCD (High Energy Collision Dissociation)	MS2	0	8.213	32.7334	18802	026224_6-1_20240226143737.raw	0/0
#VALUE!			3.44	FALSE	F19	1	High	Sequest HT (A2)	Unambiguous	IYFVcVDSIDYIA	C5(Carbamidomethyl)	1	C9YLQ8	C9YLQ8	0	2	0.6017	0	1	1	789.381	1577.76	-0.35	-0.00028	HCD (High Energy Collision Dissociation)	MS2	0	18.975	40.7251	26478	026224_6-1_20240226143737.raw	0/0
#VALUE!			2.94	FALSE	F19	1	High	Sequest HT (A2)	Unambiguous	IYFVcVDSIDYIA	C5(Carbamidomethyl)	1	C9YLQ8	C9YLQ8	0	2	0.5306	0	1	1	789.381	1577.76	-0.17	-0.00013	HCD (High Energy Collision Dissociation)	MS2	0	24.126	35.7648	21686	026224_6-1_20240226143737.raw	0/0
#VALUE!			3.5	FALSE	F19	1	High	Sequest HT (A2)	Unambiguous	IYFVcVDSIDYIA	C5(Carbamidomethyl)	1	C9YLQ8	C9YLQ8	0	2	0.64	0	1	1	789.381	1577.76	-0.38	-0.0003	HCD (High Energy Collision Dissociation)	MS2	0.846396	18.998	37.9229	23801	026224_6-1_20240226143737.raw	0/0
#VALUE!			2.97	FALSE	F19	1	High	Sequest HT (A2)	Unambiguous	IYFVcVDSIDYIA	C5(Carbamidomethyl)	1	C9YLQ8	C9YLQ8	0	2	0.5993	0	1	1	789.383	1577.76	1.68	0.00133	HCD (High Energy Collision Dissociation)	MS2	8.55473	36.3	30.1148	16609	026224_6-1_20240226143737.raw	0/0
#VALUE!			3.34	FALSE	F19	1	High	Sequest HT (A2)	Unambiguous	IYFVcVDSIDYIA	C5(Carbamidomethyl)	1	C9YLQ8	C9YLQ8	0	2	0.7545	0	1	1	789.382	1577.76	0.97	0.00077	HCD (High Energy Collision Dissociation)	MS2	4.37938	18.59	38.2693	24171	026224_6-1_20240226143737.raw	0/0
#VALUE!			2.35	FALSE	F19	1	High	Sequest HT (A2)	Unambiguous	IYFVcVDSIDYIA	C5(Carbamidomethyl)	1	C9YLQ8	C9YLQ8	0	2	0.7191	0	1	1	789.382	1577.76	0.99	0.00078	HCD (High Energy Collision Dissociation)	MS2	31.3049	36.3	29.9398	16476	026224_6-1_20240226143737.raw	0/0
#VALUE!			3.11	FALSE	F19	1	High	Sequest HT (A2)	Unambiguous	IYFVcVDSIDYIA	C5(Carbamidomethyl)	1	C9YLQ8	C9YLQ8	0	2	0.7846	0	1	1	789.383	1577.76	1.52	0.0012	HCD (High Energy Collision Dissociation)	MS2	8.3742	36.3	29.161	15786	026224_6-1_20240226143737.raw	0/0
#VALUE!			3.38	FALSE	F19	1	High	Sequest HT (A2)	Unambiguous	IYFVcVDSIDYIA	C5(Carbamidomethyl)	1	C9YLQ8	C9YLQ8	0	2	0.6568	0	1	1	789.382	1577.76	0.78	0.00062	HCD (High Energy Collision Dissociation)	MS2	1.68989	8.388	32.5601	18624	026224_6-1_20240226143737.raw	0/0
#VALUE!			3.13	FALSE	F19	1	High	Sequest HT (A2)	Unambiguous	IYFVcVDSIDYIA	C5(Carbamidomethyl)	1	C9YLQ8	C9YLQ8	0	2	0.6262	0	1	1	789.381	1577.75	-0.85	-0.00067	HCD (High Energy Collision Dissociation)	MS2	4.78242	18.59	37.0003	22851	026224_6-1_20240226143737.raw	0/0
#VALUE!			3.12	FALSE	F19	1	High	Sequest HT (A2)	Unambiguous	IYFVcVDSIDYIA	C5(Carbamidomethyl)	1	C9YLQ8	C9YLQ8	0	2	0.6571	0	1	1	789.381	1577.75	-0.48	-0.00038	HCD (High Energy Collision Dissociation)	MS2	6.2575	36.3	29.7081	16295	026224_6-1_20240226143737.raw	0/0
#VALUE!			2.84	FALSE	F19	1	High	Sequest HT (A2)	Unambiguous	IYFVcVDSIDYIA	C5(Carbamidomethyl)	1	C9YLQ8	C9YLQ8	0	2	0.7042	0	1	1	789.382	1577.76	0.92	0.00073	HCD (High Energy Collision Dissociation)	MS2	55.9807	18.59	40.3034	26101	026224_6-1_20240226143737.raw	0/0
#VALUE!			2.66	FALSE	F19	1	High	Sequest HT (A2)	Unambiguous	IYFVcVDSIDYIA	C5(Carbamidomethyl)	1	C9YLQ8	C9YLQ8	0	2	0.5526	0	1	1	789.382	1577.76	0.46	0.00036	HCD (High Energy Collision Dissociation)	MS2	0	18.59	35.4191	21308	026224_6-1_20240226143737.raw	0/0
#VALUE!			2.88	FALSE	F19	1	High	Sequest HT (A2)	Unambiguous	IYFVcVDSIDYIA	C5(Carbamidomethyl)	1	C9YLQ8	C9YLQ8	0	2	0.4201	0	1	1	789.381	1577.76	0.01	1e-05	HCD (High Energy Collision Dissociation)	MS2	24.6554	16.07	34.3263	20179	026224_6-1_20240226143737.raw	0/0
#VALUE!			3.03	FALSE	F19	1	High	Sequest HT (A2)	Unambiguous	IYFVcVDSIDYIA	C5(Carbamidomethyl)	1	C9YLQ8	C9YLQ8	0	2	0.6634	0	1	1	789.381	1577.76	-0.18	-0.00014	HCD (High Energy Collision Dissociation)	MS2	4.11109	25.648	29.677	16261	026224_6-1_20240226143737.raw	0/0
#VALUE!			3.28	FALSE	F19	1	High	Sequest HT (A2)	Unambiguous	IYFVcVDSIDYIA	C5(Carbamidomethyl)	1	C9YLQ8	C9YLQ8	0	2	0.6951	0	1	1	789.381	1577.76	-0.01	-1e-05	HCD (High Energy Collision Dissociation)	MS2	2.61071	18.59	42.6411	27996	026224_6-1_20240226143737.raw	0/0
#VALUE!			2.13	FALSE	F19	1	High	Sequest HT (A2)	Unambiguous	IYFVcVDSIDYIA	C5(Carbamidomethyl)	1	C9YLQ8	C9YLQ8	0	2	0.7042	0	1	1	789.381	1577.75	-0.55	-0.00043	HCD (High Energy Collision Dissociation)	MS2	25.7176	73.052	47.6652	30143	026224_6-1_20240226143737.raw	0/0
#VALUE!			3.18	FALSE	F19	1	High	Sequest HT (A2)	Unambiguous	IYFVcVDSIDYIA	C5(Carbamidomethyl)	1	C9YLQ8	C9YLQ8	0	2	0.5094	0	1	1	789.381	1577.75	-0.72	-0.00056	HCD (High Energy Collision Dissociation)	MS2	0	21.948	35.9365	21780	026224_6-1_20240226143737.raw	0/0
#VALUE!			3.15	FALSE	F19	1	High	Sequest HT (A2)	Unambiguous	IYFVcVDSIDYIA	C5(Carbamidomethyl)	1	C9YLQ8	C9YLQ8	0	2	0.8032	0	1	1	789.38	1577.75	-1.28	-0.00101	HCD (High Energy Collision Dissociation)	MS2	0	19.96	39.1491	24993	026224_6-1_20240226143737.raw	0/0
#VALUE!			3.12	FALSE	F19	1	High	Sequest HT (A2)	Unambiguous	IYFVcVDSIDYIA	C5(Carbamidomethyl)	1	C9YLQ8	C9YLQ8	0	2	0.6538	0	1	1	789.381	1577.76	-0.25	-0.0002	HCD (High Energy Collision Dissociation)	MS2	1.15439	18.623	49.8997	31121	026224_6-1_20240226143737.raw	0/0
#VALUE!		FALSE	High	4.24		1	High	NDVIVLGNSNDSR	1	148	C9YLQ8	0	1402.69
#VALUE!			XCorr	Checked	File ID	# Protein Groups	Confidence	Identifying Node	PSM Ambiguity	Annotated Sequence	Modifications	# Proteins	Master Protein Accessions	Protein Accessions	# Missed Cleavages	Charge	DeltaScore	DeltaCn	Rank	Search Engine Rank	m/z [Da]	MH+ [Da]	DeltaM [ppm]	Deltam/z [Da]	Activation Type	MS Order	Isolation Interference [%]	Ion Inject Time [ms]	RT [min]	First Scan	Spectrum File	Ions Matched
#VALUE!			2.4	FALSE	F19	1	High	Sequest HT (A2)	Unambiguous	NDVIVLGNSNDSR		1	C9YLQ8	C9YLQ8	0	2	0.775	0	1	1	701.85	1402.69	0.54	0.00038	HCD (High Energy Collision Dissociation)	MS2	14.943	36.3	52.1663	32554	026224_6-1_20240226143737.raw	0/0
#VALUE!			3.78	FALSE	F19	1	High	Sequest HT (A2)	Unambiguous	NDVIVLGNSNDSR		1	C9YLQ8	C9YLQ8	0	2	0.8228	0	1	1	701.849	1402.69	-0.59	-0.00041	HCD (High Energy Collision Dissociation)	MS2	24.0769	32.335	20.8881	9440	026224_6-1_20240226143737.raw	0/0
#VALUE!			2.52	FALSE	F19	1	High	Sequest HT (A2)	Unambiguous	NDVIVLGNSNDSR		1	C9YLQ8	C9YLQ8	0	2	0.7738	0	1	1	701.849	1402.69	-0.91	-0.00064	HCD (High Energy Collision Dissociation)	MS2	56.22	300	55.2294	33335	026224_6-1_20240226143737.raw	0/0
#VALUE!			3.31	FALSE	F19	1	High	Sequest HT (A2)	Unambiguous	NDVIVLGNSNDSR		1	C9YLQ8	C9YLQ8	0	2	0.7644	0	1	1	701.85	1402.69	-0.01	0	HCD (High Energy Collision Dissociation)	MS2	0	102.386	38.763	24668	026224_6-1_20240226143737.raw	0/0
#VALUE!			3.24	FALSE	F19	1	High	Sequest HT (A2)	Unambiguous	NDVIVLGNSNDSR		1	C9YLQ8	C9YLQ8	0	2	0.7377	0	1	1	701.849	1402.69	-1.08	-0.00076	HCD (High Energy Collision Dissociation)	MS2	0	64.26	35.6171	21522	026224_6-1_20240226143737.raw	0/0
#VALUE!			3.59	FALSE	F19	1	High	Sequest HT (A2)	Unambiguous	NDVIVLGNSNDSR		1	C9YLQ8	C9YLQ8	0	2	0.8747	0	1	1	701.849	1402.69	-0.61	-0.00043	HCD (High Energy Collision Dissociation)	MS2	0	25.397	18.5029	7428	026224_6-1_20240226143737.raw	0/0
#VALUE!			3.36	FALSE	F19	1	High	Sequest HT (A2)	Unambiguous	NDVIVLGNSNDSR		1	C9YLQ8	C9YLQ8	0	2	0.7768	0	1	1	701.85	1402.69	1.04	0.00073	HCD (High Energy Collision Dissociation)	MS2	0	36.3	26.2204	13125	026224_6-1_20240226143737.raw	0/0
#VALUE!			2.14	FALSE	F19	1	High	Sequest HT (A2)	Unambiguous	NDVIVLGNSNDSR		1	C9YLQ8	C9YLQ8	0	2	0.6682	0	1	1	701.85	1402.69	-0.02	-2e-05	HCD (High Energy Collision Dissociation)	MS2	0	179.717	55.0507	33291	026224_6-1_20240226143737.raw	0/0
#VALUE!			2.49	FALSE	F19	1	High	Sequest HT (A2)	Unambiguous	NDVIVLGNSNDSR		1	C9YLQ8	C9YLQ8	0	2	0.6747	0	1	1	701.85	1402.69	0.65	0.00045	HCD (High Energy Collision Dissociation)	MS2	10.2749	18.59	28.3851	15088	026224_6-1_20240226143737.raw	0/0
#VALUE!			3.51	FALSE	F19	1	High	Sequest HT (A2)	Unambiguous	NDVIVLGNSNDSR		1	C9YLQ8	C9YLQ8	0	2	0.7436	0	1	1	701.849	1402.69	-1.03	-0.00072	HCD (High Energy Collision Dissociation)	MS2	5.68652	23.64	20.7196	9306	026224_6-1_20240226143737.raw	0/0
#VALUE!			3.25	FALSE	F19	1	High	Sequest HT (A2)	Unambiguous	NDVIVLGNSNDSR		1	C9YLQ8	C9YLQ8	0	2	0.8092	0	1	1	701.849	1402.69	-1.44	-0.00101	HCD (High Energy Collision Dissociation)	MS2	17.5323	36.3	29.4902	16099	026224_6-1_20240226143737.raw	0/0
#VALUE!			4.02	FALSE	F19	1	High	Sequest HT (A2)	Unambiguous	NDVIVLGNSNDSR		1	C9YLQ8	C9YLQ8	0	2	0.8333	0	1	1	701.85	1402.69	0.27	0.00019	HCD (High Energy Collision Dissociation)	MS2	17.4004	26.91	20.5466	9213	026224_6-1_20240226143737.raw	0/0
#VALUE!			3.59	FALSE	F19	1	High	Sequest HT (A2)	Unambiguous	NDVIVLGNSNDSR		1	C9YLQ8	C9YLQ8	0	2	0.7159	0	1	1	701.849	1402.69	-1.04	-0.00073	HCD (High Energy Collision Dissociation)	MS2	60.7911	41.517	21.8393	9797	026224_6-1_20240226143737.raw	0/0
#VALUE!			2.72	FALSE	F19	1	High	Sequest HT (A2)	Unambiguous	NDVIVLGNSNDSR		1	C9YLQ8	C9YLQ8	0	2	0.7794	0	1	1	701.85	1402.69	1.1	0.00077	HCD (High Energy Collision Dissociation)	MS2	23.2068	29.85	35.4376	21330	026224_6-1_20240226143737.raw	0/0
#VALUE!			3.82	FALSE	F19	1	High	Sequest HT (A2)	Unambiguous	NDVIVLGNSNDSR		1	C9YLQ8	C9YLQ8	0	2	0.8325	0	1	1	701.848	1402.69	-2.61	-0.00183	HCD (High Energy Collision Dissociation)	MS2	22.6375	52.63	18.4915	7422	026224_6-1_20240226143737.raw	0/0
#VALUE!			3.53	FALSE	F19	1	High	Sequest HT (A2)	Unambiguous	NDVIVLGNSNDSR		1	C9YLQ8	C9YLQ8	0	2	0.8385	0	1	1	701.849	1402.69	-0.79	-0.00056	HCD (High Energy Collision Dissociation)	MS2	24.5155	36.3	50.3218	31558	026224_6-1_20240226143737.raw	0/0
#VALUE!			3.2	FALSE	F19	1	High	Sequest HT (A2)	Unambiguous	NDVIVLGNSNDSR		1	C9YLQ8	C9YLQ8	0	2	0.7469	0	1	1	701.848	1402.69	-1.99	-0.0014	HCD (High Energy Collision Dissociation)	MS2	11.0544	36.3	40.2899	26086	026224_6-1_20240226143737.raw	0/0
#VALUE!			4.11	FALSE	F19	1	High	Sequest HT (A2)	Unambiguous	NDVIVLGNSNDSR		1	C9YLQ8	C9YLQ8	0	2	0.8054	0	1	1	701.85	1402.69	-0.03	-2e-05	HCD (High Energy Collision Dissociation)	MS2	50.7349	29.895	22.6417	10361	026224_6-1_20240226143737.raw	0/0
#VALUE!			2.37	FALSE	F19	1	High	Sequest HT (A2)	Unambiguous	NDVIVLGNSNDSR		1	C9YLQ8	C9YLQ8	0	2	0.7215	0	1	1	701.851	1402.69	1.33	0.00093	HCD (High Energy Collision Dissociation)	MS2	0	300	53.9363	33019	026224_6-1_20240226143737.raw	0/0
#VALUE!			3.06	FALSE	F19	1	High	Sequest HT (A2)	Unambiguous	NDVIVLGNSNDSR		1	C9YLQ8	C9YLQ8	0	2	0.8268	0	1	1	701.851	1402.7	2.1	0.00147	HCD (High Energy Collision Dissociation)	MS2	19.5921	36.3	41.8437	27478	026224_6-1_20240226143737.raw	0/0
#VALUE!			3.64	FALSE	F19	1	High	Sequest HT (A2)	Unambiguous	NDVIVLGNSNDSR		1	C9YLQ8	C9YLQ8	0	2	0.717	0	1	1	701.849	1402.69	-0.33	-0.00023	HCD (High Energy Collision Dissociation)	MS2	0	36.3	38.5889	24487	026224_6-1_20240226143737.raw	0/0
#VALUE!			2.52	FALSE	F19	1	High	Sequest HT (A2)	Unambiguous	NDVIVLGNSNDSR		1	C9YLQ8	C9YLQ8	0	2	0.7183	0	1	1	701.85	1402.69	-0.06	-4e-05	HCD (High Energy Collision Dissociation)	MS2	0	36.3	36.2759	22102	026224_6-1_20240226143737.raw	0/0
#VALUE!			3.61	FALSE	F19	1	High	Sequest HT (A2)	Unambiguous	NDVIVLGNSNDSR		1	C9YLQ8	C9YLQ8	0	2	0.7756	0	1	1	701.849	1402.69	-0.49	-0.00034	HCD (High Energy Collision Dissociation)	MS2	12.0793	36.3	28.211	14925	026224_6-1_20240226143737.raw	0/0
#VALUE!			2.84	FALSE	F19	1	High	Sequest HT (A2)	Unambiguous	NDVIVLGNSNDSR		1	C9YLQ8	C9YLQ8	0	2	0.6585	0	1	1	701.85	1402.69	-0.05	-3e-05	HCD (High Energy Collision Dissociation)	MS2	78.6796	36.3	29.5756	16185	026224_6-1_20240226143737.raw	0/0
#VALUE!			3	FALSE	F19	1	High	Sequest HT (A2)	Unambiguous	NDVIVLGNSNDSR		1	C9YLQ8	C9YLQ8	0	2	0.7533	0	1	1	701.85	1402.69	0.42	0.00029	HCD (High Energy Collision Dissociation)	MS2	46.267	36.3	39.7173	25523	026224_6-1_20240226143737.raw	0/0
#VALUE!			3.3	FALSE	F19	1	High	Sequest HT (A2)	Unambiguous	NDVIVLGNSNDSR		1	C9YLQ8	C9YLQ8	0	2	0.8273	0	1	1	701.85	1402.69	0.91	0.00064	HCD (High Energy Collision Dissociation)	MS2	52.3939	36.3	29.0128	15686	026224_6-1_20240226143737.raw	0/0
#VALUE!			3.06	FALSE	F19	1	High	Sequest HT (A2)	Unambiguous	NDVIVLGNSNDSR		1	C9YLQ8	C9YLQ8	0	2	0.7614	0	1	1	701.849	1402.69	-0.4	-0.00028	HCD (High Energy Collision Dissociation)	MS2	0	36.3	38.4104	24310	026224_6-1_20240226143737.raw	0/0
#VALUE!			3.21	FALSE	F19	1	High	Sequest HT (A2)	Unambiguous	NDVIVLGNSNDSR		1	C9YLQ8	C9YLQ8	0	2	0.8131	0	1	1	701.852	1402.7	2.84	0.00199	HCD (High Energy Collision Dissociation)	MS2	22.2175	36.3	39.8223	25630	026224_6-1_20240226143737.raw	0/0
#VALUE!			3.75	FALSE	F19	1	High	Sequest HT (A2)	Unambiguous	NDVIVLGNSNDSR		1	C9YLQ8	C9YLQ8	0	2	0.8427	0	1	1	701.85	1402.69	-0.17	-0.00012	HCD (High Energy Collision Dissociation)	MS2	0	20.16	20.3696	9085	026224_6-1_20240226143737.raw	0/0
#VALUE!			3.69	FALSE	F19	1	High	Sequest HT (A2)	Unambiguous	NDVIVLGNSNDSR		1	C9YLQ8	C9YLQ8	0	2	0.7724	0	1	1	701.85	1402.69	-0.2	-0.00014	HCD (High Energy Collision Dissociation)	MS2	36.0905	66.176	22.4734	10282	026224_6-1_20240226143737.raw	0/0
#VALUE!			3.02	FALSE	F19	1	High	Sequest HT (A2)	Unambiguous	NDVIVLGNSNDSR		1	C9YLQ8	C9YLQ8	0	2	0.8311	0	1	1	701.85	1402.69	0.15	0.0001	HCD (High Energy Collision Dissociation)	MS2	0	33.435	38.9533	24846	026224_6-1_20240226143737.raw	0/0
#VALUE!			3.52	FALSE	F19	1	High	Sequest HT (A2)	Unambiguous	NDVIVLGNSNDSR		1	C9YLQ8	C9YLQ8	0	2	0.7188	0	1	1	701.849	1402.69	-0.31	-0.00021	HCD (High Energy Collision Dissociation)	MS2	0	70.624	50.4972	31683	026224_6-1_20240226143737.raw	0/0
#VALUE!			2.75	FALSE	F19	1	High	Sequest HT (A2)	Unambiguous	NDVIVLGNSNDSR		1	C9YLQ8	C9YLQ8	0	2	0.6945	0	1	1	701.849	1402.69	-0.39	-0.00028	HCD (High Energy Collision Dissociation)	MS2	22.9866	36.3	39.1293	24977	026224_6-1_20240226143737.raw	0/0
#VALUE!			3.78	FALSE	F19	1	High	Sequest HT (A2)	Unambiguous	NDVIVLGNSNDSR		1	C9YLQ8	C9YLQ8	0	2	0.7328	0	1	1	701.849	1402.69	-0.43	-0.0003	HCD (High Energy Collision Dissociation)	MS2	29.2013	38.748	21.9618	9873	026224_6-1_20240226143737.raw	0/0
#VALUE!			3.02	FALSE	F19	1	High	Sequest HT (A2)	Unambiguous	NDVIVLGNSNDSR		1	C9YLQ8	C9YLQ8	0	2	0.8377	0	1	1	701.85	1402.69	0.38	0.00027	HCD (High Energy Collision Dissociation)	MS2	0	36.3	36.096	21914	026224_6-1_20240226143737.raw	0/0
#VALUE!			3.94	FALSE	F19	1	High	Sequest HT (A2)	Unambiguous	NDVIVLGNSNDSR		1	C9YLQ8	C9YLQ8	0	2	0.8299	0	1	1	701.85	1402.69	0.9	0.00063	HCD (High Energy Collision Dissociation)	MS2	0	12.674	19.4806	8115	026224_6-1_20240226143737.raw	0/0
#VALUE!			3.18	FALSE	F19	1	High	Sequest HT (A2)	Unambiguous	NDVIVLGNSNDSR		1	C9YLQ8	C9YLQ8	0	2	0.8145	0	1	1	701.85	1402.69	0.04	2e-05	HCD (High Energy Collision Dissociation)	MS2	18.5262	40.39	29.1889	15818	026224_6-1_20240226143737.raw	0/0
#VALUE!			3.33	FALSE	F19	1	High	Sequest HT (A2)	Unambiguous	NDVIVLGNSNDSR		1	C9YLQ8	C9YLQ8	0	2	0.7117	0	1	1	701.849	1402.69	-0.46	-0.00032	HCD (High Energy Collision Dissociation)	MS2	0	52.173	23.7746	10869	026224_6-1_20240226143737.raw	0/0
#VALUE!			2.65	FALSE	F19	1	High	Sequest HT (A2)	Unambiguous	NDVIVLGNSNDSR		1	C9YLQ8	C9YLQ8	0	2	0.7472	0	1	1	701.85	1402.69	-0.23	-0.00016	HCD (High Energy Collision Dissociation)	MS2	0	117.632	52.9019	32737	026224_6-1_20240226143737.raw	0/0
#VALUE!			2.63	FALSE	F19	1	High	Sequest HT (A2)	Unambiguous	NDVIVLGNSNDSR		1	C9YLQ8	C9YLQ8	0	2	0.6502	0	1	1	701.849	1402.69	-0.39	-0.00028	HCD (High Energy Collision Dissociation)	MS2	0	50.095	27.7113	14530	026224_6-1_20240226143737.raw	0/0
#VALUE!			2.24	FALSE	F19	1	High	Sequest HT (A2)	Unambiguous	NDVIVLGNSNDSR		1	C9YLQ8	C9YLQ8	0	2	0.7098	0	1	1	701.85	1402.69	-0.26	-0.00018	HCD (High Energy Collision Dissociation)	MS2	36.8145	36.3	37.8677	23742	026224_6-1_20240226143737.raw	0/0
#VALUE!			3.5	FALSE	F19	1	High	Sequest HT (A2)	Unambiguous	NDVIVLGNSNDSR		1	C9YLQ8	C9YLQ8	0	2	0.8543	0	1	1	701.848	1402.69	-1.94	-0.00136	HCD (High Energy Collision Dissociation)	MS2	15.0572	36.3	40.6957	26452	026224_6-1_20240226143737.raw	0/0
#VALUE!			2.93	FALSE	F19	1	High	Sequest HT (A2)	Unambiguous	NDVIVLGNSNDSR		1	C9YLQ8	C9YLQ8	0	2	0.8191	0	1	1	701.85	1402.69	0.04	3e-05	HCD (High Energy Collision Dissociation)	MS2	46.5409	44.781	29.7418	16322	026224_6-1_20240226143737.raw	0/0
#VALUE!			2.92	FALSE	F19	1	High	Sequest HT (A2)	Unambiguous	NDVIVLGNSNDSR		1	C9YLQ8	C9YLQ8	0	2	0.8048	0	1	1	701.85	1402.69	-0.1	-7e-05	HCD (High Energy Collision Dissociation)	MS2	0	31.365	26.3918	13284	026224_6-1_20240226143737.raw	0/0
#VALUE!			2.73	FALSE	F19	1	High	Sequest HT (A2)	Unambiguous	NDVIVLGNSNDSR		1	C9YLQ8	C9YLQ8	0	2	0.8022	0	1	1	701.85	1402.69	0.59	0.00041	HCD (High Energy Collision Dissociation)	MS2	26.3225	36.3	35.0066	20872	026224_6-1_20240226143737.raw	0/0
#VALUE!			3.47	FALSE	F19	1	High	Sequest HT (A2)	Unambiguous	NDVIVLGNSNDSR		1	C9YLQ8	C9YLQ8	0	2	0.7089	0	1	1	701.849	1402.69	-1.35	-0.00095	HCD (High Energy Collision Dissociation)	MS2	24.5013	36.415	27.9649	14726	026224_6-1_20240226143737.raw	0/0
#VALUE!			2.42	FALSE	F19	1	High	Sequest HT (A2)	Unambiguous	NDVIVLGNSNDSR		1	C9YLQ8	C9YLQ8	0	2	0.6364	0	1	1	701.849	1402.69	-0.41	-0.00029	HCD (High Energy Collision Dissociation)	MS2	0	300	53.4	32873	026224_6-1_20240226143737.raw	0/0
#VALUE!			3.83	FALSE	F19	1	High	Sequest HT (A2)	Unambiguous	NDVIVLGNSNDSR		1	C9YLQ8	C9YLQ8	0	2	0.8355	0	1	1	701.85	1402.69	0.66	0.00046	HCD (High Energy Collision Dissociation)	MS2	0	18.59	19.6521	8306	026224_6-1_20240226143737.raw	0/0
#VALUE!			3.54	FALSE	F19	1	High	Sequest HT (A2)	Unambiguous	NDVIVLGNSNDSR		1	C9YLQ8	C9YLQ8	0	2	0.7062	0	1	1	701.85	1402.69	0.12	8e-05	HCD (High Energy Collision Dissociation)	MS2	44.8503	60.482	23.0033	10550	026224_6-1_20240226143737.raw	0/0
#VALUE!			3.44	FALSE	F19	1	High	Sequest HT (A2)	Unambiguous	NDVIVLGNSNDSR		1	C9YLQ8	C9YLQ8	0	2	0.8081	0	1	1	701.849	1402.69	-0.68	-0.00047	HCD (High Energy Collision Dissociation)	MS2	0	36.3	50.1473	31383	026224_6-1_20240226143737.raw	0/0
#VALUE!			2.93	FALSE	F19	1	High	Sequest HT (A2)	Unambiguous	NDVIVLGNSNDSR		1	C9YLQ8	C9YLQ8	0	2	0.6894	0	1	1	701.849	1402.69	-0.38	-0.00027	HCD (High Energy Collision Dissociation)	MS2	27.8578	36.3	37.1945	23065	026224_6-1_20240226143737.raw	0/0
#VALUE!			3.08	FALSE	F19	1	High	Sequest HT (A2)	Unambiguous	NDVIVLGNSNDSR		1	C9YLQ8	C9YLQ8	0	2	0.7305	0	1	1	701.849	1402.69	-0.4	-0.00028	HCD (High Energy Collision Dissociation)	MS2	0	70.926	29.9215	16458	026224_6-1_20240226143737.raw	0/0
#VALUE!			3.54	FALSE	F19	1	High	Sequest HT (A2)	Unambiguous	NDVIVLGNSNDSR		1	C9YLQ8	C9YLQ8	0	2	0.8277	0	1	1	701.85	1402.69	0.22	0.00016	HCD (High Energy Collision Dissociation)	MS2	0.149917	0.49	18.8429	7576	026224_6-1_20240226143737.raw	0/0
#VALUE!			3.02	FALSE	F19	1	High	Sequest HT (A2)	Unambiguous	NDVIVLGNSNDSR		1	C9YLQ8	C9YLQ8	0	2	0.8079	0	1	1	701.852	1402.7	3.28	0.0023	HCD (High Energy Collision Dissociation)	MS2	21.6177	36.3	40.7796	26539	026224_6-1_20240226143737.raw	0/0
#VALUE!			2.76	FALSE	F19	1	High	Sequest HT (A2)	Unambiguous	NDVIVLGNSNDSR		1	C9YLQ8	C9YLQ8	0	2	0.6014	0	1	1	701.849	1402.69	-1.22	-0.00085	HCD (High Energy Collision Dissociation)	MS2	34.0926	75.981	26.0742	12989	026224_6-1_20240226143737.raw	0/0
#VALUE!			3.24	FALSE	F19	1	High	Sequest HT (A2)	Unambiguous	NDVIVLGNSNDSR		1	C9YLQ8	C9YLQ8	0	2	0.7469	0	1	1	701.849	1402.69	-1.14	-0.0008	HCD (High Energy Collision Dissociation)	MS2	0	36.3	40.4872	26273	026224_6-1_20240226143737.raw	0/0
#VALUE!			2.69	FALSE	F19	1	High	Sequest HT (A2)	Unambiguous	NDVIVLGNSNDSR		1	C9YLQ8	C9YLQ8	0	2	0.6766	0	1	1	701.849	1402.69	-1.18	-0.00083	HCD (High Energy Collision Dissociation)	MS2	17.5165	41.149	28.9196	15592	026224_6-1_20240226143737.raw	0/0
#VALUE!			3.76	FALSE	F19	1	High	Sequest HT (A2)	Unambiguous	NDVIVLGNSNDSR		1	C9YLQ8	C9YLQ8	0	2	0.75	0	1	1	701.849	1402.69	-0.8	-0.00056	HCD (High Energy Collision Dissociation)	MS2	0	33.574	22.3046	10182	026224_6-1_20240226143737.raw	0/0
#VALUE!			2.77	FALSE	F19	1	High	Sequest HT (A2)	Unambiguous	NDVIVLGNSNDSR		1	C9YLQ8	C9YLQ8	0	2	0.5921	0	1	1	701.85	1402.69	0.65	0.00045	HCD (High Energy Collision Dissociation)	MS2	0	36.3	28.0153	14773	026224_6-1_20240226143737.raw	0/0
#VALUE!			3.17	FALSE	F19	1	High	Sequest HT (A2)	Unambiguous	NDVIVLGNSNDSR		1	C9YLQ8	C9YLQ8	0	2	0.7855	0	1	1	701.849	1402.69	-0.48	-0.00034	HCD (High Energy Collision Dissociation)	MS2	0	36.3	40.0042	25811	026224_6-1_20240226143737.raw	0/0
#VALUE!			2.76	FALSE	F19	1	High	Sequest HT (A2)	Unambiguous	NDVIVLGNSNDSR		1	C9YLQ8	C9YLQ8	0	2	0.8188	0	1	1	701.853	1402.7	4.45	0.00312	HCD (High Energy Collision Dissociation)	MS2	17.3927	36.3	41.6493	27317	026224_6-1_20240226143737.raw	0/0
#VALUE!			3.01	FALSE	F19	1	High	Sequest HT (A2)	Unambiguous	NDVIVLGNSNDSR		1	C9YLQ8	C9YLQ8	0	2	0.7807	0	1	1	701.851	1402.69	1.51	0.00106	HCD (High Energy Collision Dissociation)	MS2	24.2943	36.3	40.0896	25884	026224_6-1_20240226143737.raw	0/0
#VALUE!			2.99	FALSE	F19	1	High	Sequest HT (A2)	Unambiguous	NDVIVLGNSNDSR		1	C9YLQ8	C9YLQ8	0	2	0.7224	0	1	1	701.85	1402.69	-0.02	-1e-05	HCD (High Energy Collision Dissociation)	MS2	0	36.3	34.8342	20676	026224_6-1_20240226143737.raw	0/0
#VALUE!			2.68	FALSE	F19	1	High	Sequest HT (A2)	Unambiguous	NDVIVLGNSNDSR		1	C9YLQ8	C9YLQ8	0	2	0.8806	0	1	1	701.85	1402.69	1.1	0.00077	HCD (High Energy Collision Dissociation)	MS2	19.3737	300	53.2258	32818	026224_6-1_20240226143737.raw	0/0
#VALUE!			3.13	FALSE	F19	1	High	Sequest HT (A2)	Unambiguous	NDVIVLGNSNDSR		1	C9YLQ8	C9YLQ8	0	2	0.7412	0	1	1	701.848	1402.69	-1.94	-0.00136	HCD (High Energy Collision Dissociation)	MS2	0	64.128	38.9452	24837	026224_6-1_20240226143737.raw	0/0
#VALUE!			3.73	FALSE	F19	1	High	Sequest HT (A2)	Unambiguous	NDVIVLGNSNDSR		1	C9YLQ8	C9YLQ8	0	2	0.7882	0	1	1	701.85	1402.69	0.14	0.0001	HCD (High Energy Collision Dissociation)	MS2	60.1092	128.52	31.5241	17606	026224_6-1_20240226143737.raw	0/0
#VALUE!			2.49	FALSE	F19	1	High	Sequest HT (A2)	Unambiguous	NDVIVLGNSNDSR		1	C9YLQ8	C9YLQ8	0	2	0.6908	0	1	1	701.849	1402.69	-0.96	-0.00067	HCD (High Energy Collision Dissociation)	MS2	57.2539	189.104	53.08	32781	026224_6-1_20240226143737.raw	0/0
#VALUE!			3.02	FALSE	F19	1	High	Sequest HT (A2)	Unambiguous	NDVIVLGNSNDSR		1	C9YLQ8	C9YLQ8	0	2	0.7781	0	1	1	701.849	1402.69	-0.42	-0.00029	HCD (High Energy Collision Dissociation)	MS2	66.0721	37.389	25.7759	12738	026224_6-1_20240226143737.raw	0/0
#VALUE!			3.2	FALSE	F19	1	High	Sequest HT (A2)	Unambiguous	NDVIVLGNSNDSR		1	C9YLQ8	C9YLQ8	0	2	0.7906	0	1	1	701.85	1402.69	0.94	0.00066	HCD (High Energy Collision Dissociation)	MS2	0	36.3	34.6593	20478	026224_6-1_20240226143737.raw	0/0
#VALUE!			3.03	FALSE	F19	1	High	Sequest HT (A2)	Unambiguous	NDVIVLGNSNDSR		1	C9YLQ8	C9YLQ8	0	2	0.901	0	1	1	701.85	1402.69	0.27	0.00019	HCD (High Energy Collision Dissociation)	MS2	22.548	35.55	50.6667	31827	026224_6-1_20240226143737.raw	0/0
#VALUE!			2.81	FALSE	F19	1	High	Sequest HT (A2)	Unambiguous	NDVIVLGNSNDSR		1	C9YLQ8	C9YLQ8	0	2	0.7687	0	1	1	701.85	1402.69	0.76	0.00053	HCD (High Energy Collision Dissociation)	MS2	44.9986	36.3	32.2723	18340	026224_6-1_20240226143737.raw	0/0
#VALUE!			2.44	FALSE	F19	1	High	Sequest HT (A2)	Unambiguous	NDVIVLGNSNDSR		1	C9YLQ8	C9YLQ8	0	2	0.7582	0	1	1	701.849	1402.69	-0.41	-0.00029	HCD (High Energy Collision Dissociation)	MS2	0	300	55.5963	33417	026224_6-1_20240226143737.raw	0/0
#VALUE!			3.3	FALSE	F19	1	High	Sequest HT (A2)	Unambiguous	NDVIVLGNSNDSR		1	C9YLQ8	C9YLQ8	0	2	0.7273	0	1	1	701.851	1402.69	1.54	0.00108	HCD (High Energy Collision Dissociation)	MS2	15.997	36.3	35.2527	21118	026224_6-1_20240226143737.raw	0/0
#VALUE!			2.82	FALSE	F19	1	High	Sequest HT (A2)	Unambiguous	NDVIVLGNSNDSR		1	C9YLQ8	C9YLQ8	0	2	0.6915	0	1	1	701.849	1402.69	-0.38	-0.00026	HCD (High Energy Collision Dissociation)	MS2	0	36.3	31.9092	17979	026224_6-1_20240226143737.raw	0/0
#VALUE!			3.17	FALSE	F19	1	High	Sequest HT (A2)	Unambiguous	NDVIVLGNSNDSR		1	C9YLQ8	C9YLQ8	0	2	0.8265	0	1	1	701.85	1402.69	-0.22	-0.00015	HCD (High Energy Collision Dissociation)	MS2	21.0411	36.3	30.1091	16602	026224_6-1_20240226143737.raw	0/0
#VALUE!			2.81	FALSE	F19	1	High	Sequest HT (A2)	Unambiguous	NDVIVLGNSNDSR		1	C9YLQ8	C9YLQ8	0	2	0.8719	0	1	1	701.849	1402.69	-0.7	-0.00049	HCD (High Energy Collision Dissociation)	MS2	0	300	52.6732	32680	026224_6-1_20240226143737.raw	0/0
#VALUE!			2.64	FALSE	F19	1	High	Sequest HT (A2)	Unambiguous	NDVIVLGNSNDSR		1	C9YLQ8	C9YLQ8	0	2	0.7008	0	1	1	701.849	1402.69	-0.49	-0.00035	HCD (High Energy Collision Dissociation)	MS2	0	34.035	25.5109	12490	026224_6-1_20240226143737.raw	0/0
#VALUE!			3.35	FALSE	F19	1	High	Sequest HT (A2)	Unambiguous	NDVIVLGNSNDSR		1	C9YLQ8	C9YLQ8	0	2	0.7881	0	1	1	701.85	1402.69	0.82	0.00058	HCD (High Energy Collision Dissociation)	MS2	31.5719	31.395	25.3367	12304	026224_6-1_20240226143737.raw	0/0
#VALUE!			2.88	FALSE	F19	1	High	Sequest HT (A2)	Unambiguous	NDVIVLGNSNDSR		1	C9YLQ8	C9YLQ8	0	2	0.7049	0	1	1	701.849	1402.69	-0.92	-0.00065	HCD (High Energy Collision Dissociation)	MS2	11.3786	100.182	29.316	15937	026224_6-1_20240226143737.raw	0/0
#VALUE!			3.01	FALSE	F19	1	High	Sequest HT (A2)	Unambiguous	NDVIVLGNSNDSR		1	C9YLQ8	C9YLQ8	0	2	0.8671	0	1	1	701.85	1402.69	0.03	2e-05	HCD (High Energy Collision Dissociation)	MS2	22.5815	183.209	51.3568	32321	026224_6-1_20240226143737.raw	0/0
#VALUE!			3.26	FALSE	F19	1	High	Sequest HT (A2)	Unambiguous	NDVIVLGNSNDSR		1	C9YLQ8	C9YLQ8	0	2	0.8006	0	1	1	701.85	1402.69	0.23	0.00016	HCD (High Energy Collision Dissociation)	MS2	18.9422	122.062	25.1441	12117	026224_6-1_20240226143737.raw	0/0
#VALUE!			3.11	FALSE	F19	1	High	Sequest HT (A2)	Unambiguous	NDVIVLGNSNDSR		1	C9YLQ8	C9YLQ8	0	2	0.7556	0	1	1	701.849	1402.69	-0.38	-0.00027	HCD (High Energy Collision Dissociation)	MS2	0	40.748	27.1812	14023	026224_6-1_20240226143737.raw	0/0
#VALUE!			3.05	FALSE	F19	1	High	Sequest HT (A2)	Unambiguous	NDVIVLGNSNDSR		1	C9YLQ8	C9YLQ8	0	2	0.7508	0	1	1	701.85	1402.69	0.68	0.00048	HCD (High Energy Collision Dissociation)	MS2	16.5003	36.3	33.3351	19465	026224_6-1_20240226143737.raw	0/0
#VALUE!			2.82	FALSE	F19	1	High	Sequest HT (A2)	Unambiguous	NDVIVLGNSNDSR		1	C9YLQ8	C9YLQ8	0	2	0.8475	0	1	1	701.849	1402.69	-0.41	-0.00029	HCD (High Energy Collision Dissociation)	MS2	0	36.3	51.0125	32139	026224_6-1_20240226143737.raw	0/0
#VALUE!			2.88	FALSE	F19	1	High	Sequest HT (A2)	Unambiguous	NDVIVLGNSNDSR		1	C9YLQ8	C9YLQ8	0	2	0.8021	0	1	1	701.853	1402.7	4.04	0.00283	HCD (High Energy Collision Dissociation)	MS2	33.4728	36.3	41.1563	26886	026224_6-1_20240226143737.raw	0/0
#VALUE!			3.34	FALSE	F19	1	High	Sequest HT (A2)	Unambiguous	NDVIVLGNSNDSR		1	C9YLQ8	C9YLQ8	0	2	0.8653	0	1	1	701.85	1402.69	0.6	0.00042	HCD (High Energy Collision Dissociation)	MS2	19.8268	36.3	49.7927	31025	026224_6-1_20240226143737.raw	0/0
#VALUE!			2.84	FALSE	F19	1	High	Sequest HT (A2)	Unambiguous	NDVIVLGNSNDSR		1	C9YLQ8	C9YLQ8	0	2	0.8239	0	1	1	701.85	1402.69	0.42	0.00029	HCD (High Energy Collision Dissociation)	MS2	0	29.55	38.046	23942	026224_6-1_20240226143737.raw	0/0
#VALUE!			3.2	FALSE	F19	1	High	Sequest HT (A2)	Unambiguous	NDVIVLGNSNDSR		1	C9YLQ8	C9YLQ8	0	2	0.7969	0	1	1	701.849	1402.69	-0.32	-0.00023	HCD (High Energy Collision Dissociation)	MS2	0	36.3	39.3026	25142	026224_6-1_20240226143737.raw	0/0
#VALUE!			3.16	FALSE	F19	1	High	Sequest HT (A2)	Unambiguous	NDVIVLGNSNDSR		1	C9YLQ8	C9YLQ8	0	2	0.7911	0	1	1	701.849	1402.69	-1.3	-0.00091	HCD (High Energy Collision Dissociation)	MS2	58.291	42.903	39.4731	25301	026224_6-1_20240226143737.raw	0/0
#VALUE!			2.56	FALSE	F19	1	High	Sequest HT (A2)	Unambiguous	NDVIVLGNSNDSR		1	C9YLQ8	C9YLQ8	0	2	0.5703	0	1	1	701.848	1402.69	-2.06	-0.00144	HCD (High Energy Collision Dissociation)	MS2	53.0503	50.012	24.1838	11204	026224_6-1_20240226143737.raw	0/0
#VALUE!			2.53	FALSE	F19	1	High	Sequest HT (A2)	Unambiguous	NDVIVLGNSNDSR		1	C9YLQ8	C9YLQ8	0	2	0.7273	0	1	1	701.849	1402.69	-1.36	-0.00095	HCD (High Energy Collision Dissociation)	MS2	21.9689	32.76	41.207	26927	026224_6-1_20240226143737.raw	0/0
#VALUE!			3.15	FALSE	F19	1	High	Sequest HT (A2)	Unambiguous	NDVIVLGNSNDSR		1	C9YLQ8	C9YLQ8	0	2	0.5873	0	1	1	701.851	1402.69	1.72	0.00121	HCD (High Energy Collision Dissociation)	MS2	11.5211	36.3	36.9709	22817	026224_6-1_20240226143737.raw	0/0
#VALUE!			2.99	FALSE	F19	1	High	Sequest HT (A2)	Unambiguous	NDVIVLGNSNDSR		1	C9YLQ8	C9YLQ8	0	2	0.8829	0	1	1	701.85	1402.69	0.12	8e-05	HCD (High Energy Collision Dissociation)	MS2	0	300	52.5055	32640	026224_6-1_20240226143737.raw	0/0
#VALUE!			3.02	FALSE	F19	1	High	Sequest HT (A2)	Unambiguous	NDVIVLGNSNDSR		1	C9YLQ8	C9YLQ8	0	2	0.6589	0	1	1	701.849	1402.69	-0.57	-0.0004	HCD (High Energy Collision Dissociation)	MS2	10.258	65.629	27.5432	14395	026224_6-1_20240226143737.raw	0/0
#VALUE!			2.98	FALSE	F19	1	High	Sequest HT (A2)	Unambiguous	NDVIVLGNSNDSR		1	C9YLQ8	C9YLQ8	0	2	0.7114	0	1	1	701.849	1402.69	-0.37	-0.00026	HCD (High Energy Collision Dissociation)	MS2	46.6696	36.3	32.4743	18543	026224_6-1_20240226143737.raw	0/0
#VALUE!			3.28	FALSE	F19	1	High	Sequest HT (A2)	Unambiguous	NDVIVLGNSNDSR		1	C9YLQ8	C9YLQ8	0	2	0.7896	0	1	1	701.85	1402.69	0.85	0.0006	HCD (High Energy Collision Dissociation)	MS2	54.1413	36.3	32.7583	18829	026224_6-1_20240226143737.raw	0/0
#VALUE!			3.23	FALSE	F19	1	High	Sequest HT (A2)	Unambiguous	NDVIVLGNSNDSR		1	C9YLQ8	C9YLQ8	0	2	0.7647	0	1	1	701.851	1402.69	2.01	0.00141	HCD (High Energy Collision Dissociation)	MS2	44.9263	36.3	36.6705	22497	026224_6-1_20240226143737.raw	0/0
#VALUE!			3.22	FALSE	F19	1	High	Sequest HT (A2)	Unambiguous	NDVIVLGNSNDSR		1	C9YLQ8	C9YLQ8	0	2	0.7547	0	1	1	701.849	1402.69	-1.32	-0.00093	HCD (High Energy Collision Dissociation)	MS2	0	36.3	39.6763	25486	026224_6-1_20240226143737.raw	0/0
#VALUE!			3.83	FALSE	F19	1	High	Sequest HT (A2)	Unambiguous	NDVIVLGNSNDSR		1	C9YLQ8	C9YLQ8	0	2	0.8225	0	1	1	701.85	1402.69	0.26	0.00018	HCD (High Energy Collision Dissociation)	MS2	3.3822	13.882	20.1954	8893	026224_6-1_20240226143737.raw	0/0
#VALUE!			3.26	FALSE	F19	1	High	Sequest HT (A2)	Unambiguous	NDVIVLGNSNDSR		1	C9YLQ8	C9YLQ8	0	2	0.727	0	1	1	701.85	1402.69	0.59	0.00041	HCD (High Energy Collision Dissociation)	MS2	0	36.3	26.5837	13459	026224_6-1_20240226143737.raw	0/0
#VALUE!			2.88	FALSE	F19	1	High	Sequest HT (A2)	Unambiguous	NDVIVLGNSNDSR		1	C9YLQ8	C9YLQ8	0	2	0.6389	0	1	1	701.849	1402.69	-1.27	-0.00089	HCD (High Energy Collision Dissociation)	MS2	18.9196	36.3	28.5649	15268	026224_6-1_20240226143737.raw	0/0
#VALUE!			3.07	FALSE	F19	1	High	Sequest HT (A2)	Unambiguous	NDVIVLGNSNDSR		1	C9YLQ8	C9YLQ8	0	2	0.6775	0	1	1	701.85	1402.69	0.66	0.00046	HCD (High Energy Collision Dissociation)	MS2	16.4502	39.938	27.3516	14195	026224_6-1_20240226143737.raw	0/0
#VALUE!			2.87	FALSE	F19	1	High	Sequest HT (A2)	Unambiguous	NDVIVLGNSNDSR		1	C9YLQ8	C9YLQ8	0	2	0.6655	0	1	1	701.85	1402.69	0.29	0.0002	HCD (High Energy Collision Dissociation)	MS2	34.506	81.804	24.2355	11250	026224_6-1_20240226143737.raw	0/0
#VALUE!			2.33	FALSE	F19	1	High	Sequest HT (A2)	Unambiguous	NDVIVLGNSNDSR		1	C9YLQ8	C9YLQ8	0	2	0.8155	0	1	1	701.851	1402.69	1.56	0.00109	HCD (High Energy Collision Dissociation)	MS2	0	36.3	52.7077	32693	026224_6-1_20240226143737.raw	0/0
#VALUE!			3.58	FALSE	F19	1	High	Sequest HT (A2)	Unambiguous	NDVIVLGNSNDSR		1	C9YLQ8	C9YLQ8	0	2	0.757	0	1	1	701.85	1402.69	0.22	0.00016	HCD (High Energy Collision Dissociation)	MS2	0	36.3	23.9418	11007	026224_6-1_20240226143737.raw	0/0
#VALUE!			3	FALSE	F19	1	High	Sequest HT (A2)	Unambiguous	NDVIVLGNSNDSR		1	C9YLQ8	C9YLQ8	0	2	0.7833	0	1	1	701.853	1402.7	4.93	0.00346	HCD (High Energy Collision Dissociation)	MS2	0	31.41	31.8058	17864	026224_6-1_20240226143737.raw	0/0
#VALUE!			3.26	FALSE	F19	1	High	Sequest HT (A2)	Unambiguous	NDVIVLGNSNDSR		1	C9YLQ8	C9YLQ8	0	2	0.8282	0	1	1	701.851	1402.69	2.01	0.00141	HCD (High Energy Collision Dissociation)	MS2	34.088	36.3	42.3649	27817	026224_6-1_20240226143737.raw	0/0
#VALUE!			2.88	FALSE	F19	1	High	Sequest HT (A2)	Unambiguous	NDVIVLGNSNDSR		1	C9YLQ8	C9YLQ8	0	2	0.7674	0	1	1	701.849	1402.69	-1.31	-0.00092	HCD (High Energy Collision Dissociation)	MS2	0	36.3	36.8439	22678	026224_6-1_20240226143737.raw	0/0
#VALUE!			2.57	FALSE	F19	1	High	Sequest HT (A2)	Unambiguous	NDVIVLGNSNDSR		1	C9YLQ8	C9YLQ8	0	2	0.8249	0	1	1	701.85	1402.69	0.77	0.00054	HCD (High Energy Collision Dissociation)	MS2	24.7284	300	52.3354	32599	026224_6-1_20240226143737.raw	0/0
#VALUE!			2.95	FALSE	F19	1	High	Sequest HT (A2)	Unambiguous	NDVIVLGNSNDSR		1	C9YLQ8	C9YLQ8	0	2	0.722	0	1	1	701.85	1402.69	-0.25	-0.00018	HCD (High Energy Collision Dissociation)	MS2	39.2228	36.3	42.0339	27624	026224_6-1_20240226143737.raw	0/0
#VALUE!			3.31	FALSE	F19	1	High	Sequest HT (A2)	Unambiguous	NDVIVLGNSNDSR		1	C9YLQ8	C9YLQ8	0	2	0.7402	0	1	1	701.85	1402.69	-0.01	-1e-05	HCD (High Energy Collision Dissociation)	MS2	0	36.3	24.7637	11777	026224_6-1_20240226143737.raw	0/0
#VALUE!			3.28	FALSE	F19	1	High	Sequest HT (A2)	Unambiguous	NDVIVLGNSNDSR		1	C9YLQ8	C9YLQ8	0	2	0.7256	0	1	1	701.85	1402.69	0.3	0.00021	HCD (High Energy Collision Dissociation)	MS2	60.8896	133.206	28.7531	15436	026224_6-1_20240226143737.raw	0/0
#VALUE!			2.47	FALSE	F19	1	High	Sequest HT (A2)	Unambiguous	NDVIVLGNSNDSR		1	C9YLQ8	C9YLQ8	0	2	0.7328	0	1	1	701.85	1402.69	0.41	0.00029	HCD (High Energy Collision Dissociation)	MS2	23.3217	62.283	18.9553	7636	026224_6-1_20240226143737.raw	0/0
#VALUE!			2.77	FALSE	F19	1	High	Sequest HT (A2)	Unambiguous	NDVIVLGNSNDSR		1	C9YLQ8	C9YLQ8	0	2	0.6787	0	1	1	701.85	1402.69	0.18	0.00013	HCD (High Energy Collision Dissociation)	MS2	15.4844	36.3	40.3101	26109	026224_6-1_20240226143737.raw	0/0
#VALUE!			3.12	FALSE	F19	1	High	Sequest HT (A2)	Unambiguous	NDVIVLGNSNDSR		1	C9YLQ8	C9YLQ8	0	2	0.7756	0	1	1	701.85	1402.69	0.42	0.00029	HCD (High Energy Collision Dissociation)	MS2	0	20.13	33.5228	19677	026224_6-1_20240226143737.raw	0/0
#VALUE!			3.75	FALSE	F19	1	High	Sequest HT (A2)	Unambiguous	NDVIVLGNSNDSR		1	C9YLQ8	C9YLQ8	0	2	0.8107	0	1	1	701.85	1402.69	0.23	0.00016	HCD (High Energy Collision Dissociation)	MS2	2.31888	35.55	49.97	31192	026224_6-1_20240226143737.raw	0/0
#VALUE!			2.92	FALSE	F19	1	High	Sequest HT (A2)	Unambiguous	NDVIVLGNSNDSR		1	C9YLQ8	C9YLQ8	0	2	0.7397	0	1	1	701.849	1402.69	-0.95	-0.00067	HCD (High Energy Collision Dissociation)	MS2	14.2612	47.213	42.2307	27729	026224_6-1_20240226143737.raw	0/0
#VALUE!			2.98	FALSE	F19	1	High	Sequest HT (A2)	Unambiguous	NDVIVLGNSNDSR		1	C9YLQ8	C9YLQ8	0	2	0.7315	0	1	1	701.849	1402.69	-0.5	-0.00035	HCD (High Energy Collision Dissociation)	MS2	28.8781	52.4	41.3838	27071	026224_6-1_20240226143737.raw	0/0
#VALUE!			3.06	FALSE	F19	1	High	Sequest HT (A2)	Unambiguous	NDVIVLGNSNDSR		1	C9YLQ8	C9YLQ8	0	2	0.7745	0	1	1	701.85	1402.69	0.06	4e-05	HCD (High Energy Collision Dissociation)	MS2	41.6981	32.07	26.7657	13646	026224_6-1_20240226143737.raw	0/0
#VALUE!			2.91	FALSE	F19	1	High	Sequest HT (A2)	Unambiguous	NDVIVLGNSNDSR		1	C9YLQ8	C9YLQ8	0	2	0.732	0	1	1	701.85	1402.69	0.36	0.00025	HCD (High Energy Collision Dissociation)	MS2	0	36.3	36.4887	22320	026224_6-1_20240226143737.raw	0/0
#VALUE!			3.05	FALSE	F19	1	High	Sequest HT (A2)	Unambiguous	NDVIVLGNSNDSR		1	C9YLQ8	C9YLQ8	0	2	0.8197	0	1	1	701.848	1402.69	-1.85	-0.00129	HCD (High Energy Collision Dissociation)	MS2	24.0411	30.21	32.9361	19025	026224_6-1_20240226143737.raw	0/0
#VALUE!			3.19	FALSE	F19	1	High	Sequest HT (A2)	Unambiguous	NDVIVLGNSNDSR		1	C9YLQ8	C9YLQ8	0	2	0.6082	0	1	1	701.849	1402.69	-0.85	-0.0006	HCD (High Energy Collision Dissociation)	MS2	42.66	31.515	41.568	27242	026224_6-1_20240226143737.raw	0/0
#VALUE!			2.32	FALSE	F19	1	High	Sequest HT (A2)	Unambiguous	NDVIVLGNSNDSR		1	C9YLQ8	C9YLQ8	0	2	0.6983	0	1	1	701.85	1402.69	0.38	0.00027	HCD (High Energy Collision Dissociation)	MS2	23.053	73.905	37.5	23336	026224_6-1_20240226143737.raw	0/0
#VALUE!			3.71	FALSE	F19	1	High	Sequest HT (A2)	Unambiguous	NDVIVLGNSNDSR		1	C9YLQ8	C9YLQ8	0	2	0.8059	0	1	1	701.85	1402.69	0.17	0.00012	HCD (High Energy Collision Dissociation)	MS2	0	29.85	22.1336	10023	026224_6-1_20240226143737.raw	0/0
#VALUE!			2.76	FALSE	F19	1	High	Sequest HT (A2)	Unambiguous	NDVIVLGNSNDSR		1	C9YLQ8	C9YLQ8	0	2	0.75	0	1	1	701.852	1402.7	3.74	0.00262	HCD (High Energy Collision Dissociation)	MS2	24.1412	36.3	40.5138	26303	026224_6-1_20240226143737.raw	0/0
#VALUE!			3.07	FALSE	F19	1	High	Sequest HT (A2)	Unambiguous	NDVIVLGNSNDSR		1	C9YLQ8	C9YLQ8	0	2	0.7296	0	1	1	701.848	1402.69	-1.73	-0.00121	HCD (High Energy Collision Dissociation)	MS2	0	184.919	41.7431	27399	026224_6-1_20240226143737.raw	0/0
#VALUE!			3.2	FALSE	F19	1	High	Sequest HT (A2)	Unambiguous	NDVIVLGNSNDSR		1	C9YLQ8	C9YLQ8	0	2	0.6656	0	1	1	701.851	1402.69	1.73	0.00121	HCD (High Energy Collision Dissociation)	MS2	0	182.174	51.5316	32384	026224_6-1_20240226143737.raw	0/0
#VALUE!			2.69	FALSE	F19	1	High	Sequest HT (A2)	Unambiguous	NDVIVLGNSNDSR		1	C9YLQ8	C9YLQ8	0	2	0.6989	0	1	1	701.85	1402.69	0.02	1e-05	HCD (High Energy Collision Dissociation)	MS2	0	36.3	37.6807	23541	026224_6-1_20240226143737.raw	0/0
#VALUE!			2.98	FALSE	F19	1	High	Sequest HT (A2)	Unambiguous	NDVIVLGNSNDSR		1	C9YLQ8	C9YLQ8	0	2	0.6879	0	1	1	701.849	1402.69	-1.23	-0.00086	HCD (High Energy Collision Dissociation)	MS2	34.8103	36.3	33.7137	19853	026224_6-1_20240226143737.raw	0/0
#VALUE!			3.38	FALSE	F19	1	High	Sequest HT (A2)	Unambiguous	NDVIVLGNSNDSR		1	C9YLQ8	C9YLQ8	0	2	0.7337	0	1	1	701.85	1402.69	0.01	1e-05	HCD (High Energy Collision Dissociation)	MS2	0	69.417	24.4057	11415	026224_6-1_20240226143737.raw	0/0
#VALUE!			3.57	FALSE	F19	1	High	Sequest HT (A2)	Unambiguous	NDVIVLGNSNDSR		1	C9YLQ8	C9YLQ8	0	2	0.7451	0	1	1	701.85	1402.69	0.14	0.0001	HCD (High Energy Collision Dissociation)	MS2	56.9106	65.103	26.986	13824	026224_6-1_20240226143737.raw	0/0
#VALUE!			3.21	FALSE	F19	1	High	Sequest HT (A2)	Unambiguous	NDVIVLGNSNDSR		1	C9YLQ8	C9YLQ8	0	2	0.8442	0	1	1	701.85	1402.69	-0.19	-0.00013	HCD (High Energy Collision Dissociation)	MS2	10.0678	179.258	51.1866	32231	026224_6-1_20240226143737.raw	0/0
#VALUE!			3.01	FALSE	F19	1	High	Sequest HT (A2)	Unambiguous	NDVIVLGNSNDSR		1	C9YLQ8	C9YLQ8	0	2	0.7309	0	1	1	701.85	1402.69	-0.1	-7e-05	HCD (High Energy Collision Dissociation)	MS2	0	36.3	33.1333	19240	026224_6-1_20240226143737.raw	0/0
#VALUE!			3.63	FALSE	F19	1	High	Sequest HT (A2)	Unambiguous	NDVIVLGNSNDSR		1	C9YLQ8	C9YLQ8	0	2	0.8154	0	1	1	701.85	1402.69	0.78	0.00054	HCD (High Energy Collision Dissociation)	MS2	0	2.723	19.1132	7742	026224_6-1_20240226143737.raw	0/0
#VALUE!			2.87	FALSE	F19	1	High	Sequest HT (A2)	Unambiguous	NDVIVLGNSNDSR		1	C9YLQ8	C9YLQ8	0	2	0.6585	0	1	1	701.849	1402.69	-0.37	-0.00026	HCD (High Energy Collision Dissociation)	MS2	8.63413	29.895	24.9492	11969	026224_6-1_20240226143737.raw	0/0
#VALUE!			2.35	FALSE	F19	1	High	Sequest HT (A2)	Unambiguous	NDVIVLGNSNDSR		1	C9YLQ8	C9YLQ8	0	2	0.7745	0	1	1	701.85	1402.69	0.59	0.00041	HCD (High Energy Collision Dissociation)	MS2	20.5395	36.3	32.9532	19044	026224_6-1_20240226143737.raw	0/0
#VALUE!			2.88	FALSE	F19	1	High	Sequest HT (A2)	Unambiguous	NDVIVLGNSNDSR		1	C9YLQ8	C9YLQ8	0	2	0.7292	0	1	1	701.853	1402.7	4.63	0.00325	HCD (High Energy Collision Dissociation)	MS2	26.9853	36.3	41.4413	27127	026224_6-1_20240226143737.raw	0/0
#VALUE!			3.66	FALSE	F19	1	High	Sequest HT (A2)	Unambiguous	NDVIVLGNSNDSR		1	C9YLQ8	C9YLQ8	0	2	0.847	0	1	1	701.85	1402.69	0.72	0.00051	HCD (High Energy Collision Dissociation)	MS2	0.126974	0.128	18.6752	7493	026224_6-1_20240226143737.raw	0/0
#VALUE!			4.24	FALSE	F19	1	High	Sequest HT (A2)	Unambiguous	NDVIVLGNSNDSR		1	C9YLQ8	C9YLQ8	0	2	0.8821	0	1	1	701.85	1402.69	0.16	0.00011	HCD (High Energy Collision Dissociation)	MS2	0	2.309	19.0141	7669	026224_6-1_20240226143737.raw	0/0
#VALUE!			2.83	FALSE	F19	1	High	Sequest HT (A2)	Unambiguous	NDVIVLGNSNDSR		1	C9YLQ8	C9YLQ8	0	2	0.689	0	1	1	701.849	1402.69	-0.55	-0.00039	HCD (High Energy Collision Dissociation)	MS2	11.1898	42.771	50.8382	31995	026224_6-1_20240226143737.raw	0/0
#VALUE!			3.22	FALSE	F19	1	High	Sequest HT (A2)	Unambiguous	NDVIVLGNSNDSR		1	C9YLQ8	C9YLQ8	0	2	0.6925	0	1	1	701.848	1402.69	-1.95	-0.00137	HCD (High Energy Collision Dissociation)	MS2	0	224.173	40.9649	26712	026224_6-1_20240226143737.raw	0/0
#VALUE!			2.61	FALSE	F19	1	High	Sequest HT (A2)	Unambiguous	NDVIVLGNSNDSR		1	C9YLQ8	C9YLQ8	0	2	0.8008	0	1	1	701.85	1402.69	0.93	0.00065	HCD (High Energy Collision Dissociation)	MS2	51.3158	184.91	51.9962	32506	026224_6-1_20240226143737.raw	0/0
#VALUE!			2.75	FALSE	F19	1	High	Sequest HT (A2)	Unambiguous	NDVIVLGNSNDSR		1	C9YLQ8	C9YLQ8	0	2	0.8873	0	1	1	701.851	1402.69	1.67	0.00117	HCD (High Energy Collision Dissociation)	MS2	55.7869	80.321	51.8206	32463	026224_6-1_20240226143737.raw	0/0
#VALUE!			3.11	FALSE	F19	1	High	Sequest HT (A2)	Unambiguous	NDVIVLGNSNDSR		1	C9YLQ8	C9YLQ8	0	2	0.7299	0	1	1	701.849	1402.69	-0.3	-0.00021	HCD (High Energy Collision Dissociation)	MS2	0	88.279	38.2327	24144	026224_6-1_20240226143737.raw	0/0
#VALUE!			3.04	FALSE	F19	1	High	Sequest HT (A2)	Unambiguous	NDVIVLGNSNDSR		1	C9YLQ8	C9YLQ8	0	2	0.8059	0	1	1	701.852	1402.7	2.7	0.0019	HCD (High Energy Collision Dissociation)	MS2	28.3397	36.3	39.4922	25318	026224_6-1_20240226143737.raw	0/0
#VALUE!			2.96	FALSE	F19	1	High	Sequest HT (A2)	Unambiguous	NDVIVLGNSNDSR		1	C9YLQ8	C9YLQ8	0	2	0.7905	0	1	1	701.85	1402.69	0.65	0.00046	HCD (High Energy Collision Dissociation)	MS2	0	111.848	51.7009	32430	026224_6-1_20240226143737.raw	0/0
#VALUE!			3.21	FALSE	F19	1	High	Sequest HT (A2)	Unambiguous	NDVIVLGNSNDSR		1	C9YLQ8	C9YLQ8	0	2	0.6386	0	1	1	701.85	1402.69	0.26	0.00018	HCD (High Energy Collision Dissociation)	MS2	23.1811	36.3	24.5876	11596	026224_6-1_20240226143737.raw	0/0
#VALUE!			2.93	FALSE	F19	1	High	Sequest HT (A2)	Unambiguous	NDVIVLGNSNDSR		1	C9YLQ8	C9YLQ8	0	2	0.6758	0	1	1	701.849	1402.69	-0.68	-0.00048	HCD (High Energy Collision Dissociation)	MS2	0	80.179	42.5873	27961	026224_6-1_20240226143737.raw	0/0
#VALUE!		FALSE	High	4.95		1	High	YDALRPFVNFNQFAFISDFFIVGANLVGIDLSAPPK	1	3	C9YLQ8	0	4003.08
#VALUE!			XCorr	Checked	File ID	# Protein Groups	Confidence	Identifying Node	PSM Ambiguity	Annotated Sequence	Modifications	# Proteins	Master Protein Accessions	Protein Accessions	# Missed Cleavages	Charge	DeltaScore	DeltaCn	Rank	Search Engine Rank	m/z [Da]	MH+ [Da]	DeltaM [ppm]	Deltam/z [Da]	Activation Type	MS Order	Isolation Interference [%]	Ion Inject Time [ms]	RT [min]	First Scan	Spectrum File	Ions Matched
#VALUE!			4.67	FALSE	F19	1	High	Sequest HT (A2)	Unambiguous	YDALRPFVNFNQFAFISDFFIVGANLVGIDLSAPPK		1	C9YLQ8	C9YLQ8	0	3	0.773	0	1	1	1335.04	4003.1	4.25	0.00567	HCD (High Energy Collision Dissociation)	MS2	15.3833	36.3	41.1502	26878	026224_6-1_20240226143737.raw	0/0
#VALUE!			3.07	FALSE	F19	1	High	Sequest HT (A2)	Unambiguous	YDALRPFVNFNQFAFISDFFIVGANLVGIDLSAPPK		1	C9YLQ8	C9YLQ8	0	4	0.6319	0	1	1	1001.52	4003.07	-1.61	-0.00161	HCD (High Energy Collision Dissociation)	MS2	0	19.352	40.9995	26745	026224_6-1_20240226143737.raw	0/0
#VALUE!			4.95	FALSE	F19	1	High	Sequest HT (A2)	Unambiguous	YDALRPFVNFNQFAFISDFFIVGANLVGIDLSAPPK		1	C9YLQ8	C9YLQ8	0	3	0.7374	0	1	1	1335.03	4003.07	-1.41	-0.00188	HCD (High Energy Collision Dissociation)	MS2	12.7991	18.59	40.9822	26730	026224_6-1_20240226143737.raw	0/0
#VALUE!		FALSE	High	3.25		1	High	YYENYQVADR	1	146	C9YLQ8	0	1320.59
#VALUE!			XCorr	Checked	File ID	# Protein Groups	Confidence	Identifying Node	PSM Ambiguity	Annotated Sequence	Modifications	# Proteins	Master Protein Accessions	Protein Accessions	# Missed Cleavages	Charge	DeltaScore	DeltaCn	Rank	Search Engine Rank	m/z [Da]	MH+ [Da]	DeltaM [ppm]	Deltam/z [Da]	Activation Type	MS Order	Isolation Interference [%]	Ion Inject Time [ms]	RT [min]	First Scan	Spectrum File	Ions Matched
#VALUE!			2.91	FALSE	F19	1	High	Sequest HT (A2)	Unambiguous	YYENYQVADR		1	C9YLQ8	C9YLQ8	0	2	0.8419	0	1	1	660.797	1320.59	0.43	0.00029	HCD (High Energy Collision Dissociation)	MS2	0	20.658	19.1139	7743	026224_6-1_20240226143737.raw	0/0
#VALUE!			2.43	FALSE	F19	1	High	Sequest HT (A2)	Unambiguous	YYENYQVADR		1	C9YLQ8	C9YLQ8	0	2	0.9218	0	1	1	660.797	1320.59	0.67	0.00044	HCD (High Energy Collision Dissociation)	MS2	8.15357	20.13	25.4667	12440	026224_6-1_20240226143737.raw	0/0
#VALUE!			2.68	FALSE	F19	1	High	Sequest HT (A2)	Unambiguous	YYENYQVADR		1	C9YLQ8	C9YLQ8	0	2	0.8321	0	1	1	660.796	1320.58	-0.68	-0.00045	HCD (High Energy Collision Dissociation)	MS2	0	77.676	41.1227	26850	026224_6-1_20240226143737.raw	0/0
#VALUE!			2.46	FALSE	F19	1	High	Sequest HT (A2)	Unambiguous	YYENYQVADR		1	C9YLQ8	C9YLQ8	0	2	0.8618	0	1	1	660.797	1320.59	0.33	0.00022	HCD (High Energy Collision Dissociation)	MS2	0	300	54.834	33235	026224_6-1_20240226143737.raw	0/0
#VALUE!			3.13	FALSE	F19	1	High	Sequest HT (A2)	Unambiguous	YYENYQVADR		1	C9YLQ8	C9YLQ8	0	2	0.8562	0	1	1	660.797	1320.59	0.64	0.00042	HCD (High Energy Collision Dissociation)	MS2	0.367646	0.369	17.4362	6838	026224_6-1_20240226143737.raw	0/0
#VALUE!			2.73	FALSE	F19	1	High	Sequest HT (A2)	Unambiguous	YYENYQVADR		1	C9YLQ8	C9YLQ8	0	2	0.8388	0	1	1	660.796	1320.58	-0.74	-0.00049	HCD (High Energy Collision Dissociation)	MS2	0	44.567	38.7458	24652	026224_6-1_20240226143737.raw	0/0
#VALUE!			2.77	FALSE	F19	1	High	Sequest HT (A2)	Unambiguous	YYENYQVADR		1	C9YLQ8	C9YLQ8	0	2	0.8123	0	1	1	660.797	1320.59	0.44	0.00029	HCD (High Energy Collision Dissociation)	MS2	15.8102	35.55	26.3337	13229	026224_6-1_20240226143737.raw	0/0
#VALUE!			2.81	FALSE	F19	1	High	Sequest HT (A2)	Unambiguous	YYENYQVADR		1	C9YLQ8	C9YLQ8	0	2	0.8897	0	1	1	660.796	1320.59	0.12	8e-05	HCD (High Energy Collision Dissociation)	MS2	9.02217	36.3	28.7563	15439	026224_6-1_20240226143737.raw	0/0
#VALUE!			2.94	FALSE	F19	1	High	Sequest HT (A2)	Unambiguous	YYENYQVADR		1	C9YLQ8	C9YLQ8	0	2	0.8265	0	1	1	660.798	1320.59	2.05	0.00135	HCD (High Energy Collision Dissociation)	MS2	21.2751	36.3	36.3864	22226	026224_6-1_20240226143737.raw	0/0
#VALUE!			2.83	FALSE	F19	1	High	Sequest HT (A2)	Unambiguous	YYENYQVADR		1	C9YLQ8	C9YLQ8	0	2	0.8375	0	1	1	660.797	1320.59	0.37	0.00024	HCD (High Energy Collision Dissociation)	MS2	12.9465	18.59	39.6394	25448	026224_6-1_20240226143737.raw	0/0
#VALUE!			2.78	FALSE	F19	1	High	Sequest HT (A2)	Unambiguous	YYENYQVADR		1	C9YLQ8	C9YLQ8	0	2	0.8129	0	1	1	660.796	1320.59	-0.32	-0.00021	HCD (High Energy Collision Dissociation)	MS2	15.0332	30.735	31.9627	18038	026224_6-1_20240226143737.raw	0/0
#VALUE!			2.93	FALSE	F19	1	High	Sequest HT (A2)	Unambiguous	YYENYQVADR		1	C9YLQ8	C9YLQ8	0	2	0.9283	0	1	1	660.796	1320.59	-0.14	-9e-05	HCD (High Energy Collision Dissociation)	MS2	13.4434	4.149	18.269	7328	026224_6-1_20240226143737.raw	0/0
#VALUE!			2.39	FALSE	F19	1	High	Sequest HT (A2)	Unambiguous	YYENYQVADR		1	C9YLQ8	C9YLQ8	0	2	0.8159	0	1	1	660.796	1320.59	-0.38	-0.00025	HCD (High Energy Collision Dissociation)	MS2	0	300	53.8557	32991	026224_6-1_20240226143737.raw	0/0
#VALUE!			3.25	FALSE	F19	1	High	Sequest HT (A2)	Unambiguous	YYENYQVADR		1	C9YLQ8	C9YLQ8	0	2	0.8338	0	1	1	660.796	1320.59	-0.23	-0.00015	HCD (High Energy Collision Dissociation)	MS2	0	10.835	18.942	7625	026224_6-1_20240226143737.raw	0/0
#VALUE!			3.04	FALSE	F19	1	High	Sequest HT (A2)	Unambiguous	YYENYQVADR		1	C9YLQ8	C9YLQ8	0	2	0.8421	0	1	1	660.798	1320.59	2.67	0.00177	HCD (High Energy Collision Dissociation)	MS2	0.456456	0.708	17.4569	6847	026224_6-1_20240226143737.raw	0/0
#VALUE!			2.68	FALSE	F19	1	High	Sequest HT (A2)	Unambiguous	YYENYQVADR		1	C9YLQ8	C9YLQ8	0	2	0.8172	0	1	1	660.796	1320.59	0.15	0.0001	HCD (High Energy Collision Dissociation)	MS2	0	36.3	32.1388	18208	026224_6-1_20240226143737.raw	0/0
#VALUE!			2.99	FALSE	F19	1	High	Sequest HT (A2)	Unambiguous	YYENYQVADR		1	C9YLQ8	C9YLQ8	0	2	0.8227	0	1	1	660.796	1320.59	-0.12	-8e-05	HCD (High Energy Collision Dissociation)	MS2	4.60277	7.344	18.4382	7395	026224_6-1_20240226143737.raw	0/0
#VALUE!			2.3	FALSE	F19	1	High	Sequest HT (A2)	Unambiguous	YYENYQVADR		1	C9YLQ8	C9YLQ8	0	2	0.9783	0	1	1	660.797	1320.59	0.52	0.00034	HCD (High Energy Collision Dissociation)	MS2	26.1837	32.483	32.3068	18368	026224_6-1_20240226143737.raw	0/0
#VALUE!			2.6	FALSE	F19	1	High	Sequest HT (A2)	Unambiguous	YYENYQVADR		1	C9YLQ8	C9YLQ8	0	2	0.9038	0	1	1	660.796	1320.58	-0.59	-0.00039	HCD (High Energy Collision Dissociation)	MS2	4.58666	18.59	37.1015	22959	026224_6-1_20240226143737.raw	0/0
#VALUE!			2.65	FALSE	F19	1	High	Sequest HT (A2)	Unambiguous	YYENYQVADR		1	C9YLQ8	C9YLQ8	0	2	0.8302	0	1	1	660.8	1320.59	4.95	0.00327	HCD (High Energy Collision Dissociation)	MS2	11.6766	36.3	31.7952	17849	026224_6-1_20240226143737.raw	0/0
#VALUE!			2.73	FALSE	F19	1	High	Sequest HT (A2)	Unambiguous	YYENYQVADR		1	C9YLQ8	C9YLQ8	0	2	0.8388	0	1	1	660.797	1320.59	0.39	0.00026	HCD (High Energy Collision Dissociation)	MS2	0.607119	14.952	19.6442	8301	026224_6-1_20240226143737.raw	0/0
#VALUE!			2.56	FALSE	F19	1	High	Sequest HT (A2)	Unambiguous	YYENYQVADR		1	C9YLQ8	C9YLQ8	0	2	0.8203	0	1	1	660.795	1320.58	-2.18	-0.00144	HCD (High Energy Collision Dissociation)	MS2	0	300	55.0527	33293	026224_6-1_20240226143737.raw	0/0
#VALUE!			2.56	FALSE	F19	1	High	Sequest HT (A2)	Unambiguous	YYENYQVADR		1	C9YLQ8	C9YLQ8	0	2	0.7852	0	1	1	660.796	1320.59	0.12	8e-05	HCD (High Energy Collision Dissociation)	MS2	0	182.705	53.6275	32923	026224_6-1_20240226143737.raw	0/0
#VALUE!			2.41	FALSE	F19	1	High	Sequest HT (A2)	Unambiguous	YYENYQVADR		1	C9YLQ8	C9YLQ8	0	2	0.7967	0	1	1	660.797	1320.59	0.16	0.00011	HCD (High Energy Collision Dissociation)	MS2	0	51.702	33.8733	20006	026224_6-1_20240226143737.raw	0/0
#VALUE!			2.84	FALSE	F19	1	High	Sequest HT (A2)	Unambiguous	YYENYQVADR		1	C9YLQ8	C9YLQ8	0	2	0.8451	0	1	1	660.796	1320.58	-0.63	-0.00042	HCD (High Energy Collision Dissociation)	MS2	14.7518	9.755	18.0903	7250	026224_6-1_20240226143737.raw	0/0
#VALUE!			2.76	FALSE	F19	1	High	Sequest HT (A2)	Unambiguous	YYENYQVADR		1	C9YLQ8	C9YLQ8	0	2	0.8406	0	1	1	660.797	1320.59	0.59	0.00039	HCD (High Energy Collision Dissociation)	MS2	8.8849	36.3	28.24	14955	026224_6-1_20240226143737.raw	0/0
#VALUE!			2.82	FALSE	F19	1	High	Sequest HT (A2)	Unambiguous	YYENYQVADR		1	C9YLQ8	C9YLQ8	0	2	0.8369	0	1	1	660.796	1320.59	-0.34	-0.00022	HCD (High Energy Collision Dissociation)	MS2	0	113.771	28.0644	14811	026224_6-1_20240226143737.raw	0/0
#VALUE!			2.1	FALSE	F19	1	High	Sequest HT (A2)	Unambiguous	YYENYQVADR		1	C9YLQ8	C9YLQ8	0	2	0.7619	0	1	1	660.796	1320.58	-0.72	-0.00048	HCD (High Energy Collision Dissociation)	MS2	0	300	55.2708	33344	026224_6-1_20240226143737.raw	0/0
#VALUE!			2.61	FALSE	F19	1	High	Sequest HT (A2)	Unambiguous	YYENYQVADR		1	C9YLQ8	C9YLQ8	0	2	0.931	0	1	1	660.797	1320.59	0.27	0.00018	HCD (High Energy Collision Dissociation)	MS2	1.70115	29.055	19.2988	7914	026224_6-1_20240226143737.raw	0/0
#VALUE!			2.9	FALSE	F19	1	High	Sequest HT (A2)	Unambiguous	YYENYQVADR		1	C9YLQ8	C9YLQ8	0	2	0.8207	0	1	1	660.797	1320.59	0.37	0.00025	HCD (High Energy Collision Dissociation)	MS2	0	36.3	36.5694	22382	026224_6-1_20240226143737.raw	0/0
#VALUE!			2.48	FALSE	F19	1	High	Sequest HT (A2)	Unambiguous	YYENYQVADR		1	C9YLQ8	C9YLQ8	0	2	0.8831	0	1	1	660.796	1320.59	-0.12	-8e-05	HCD (High Energy Collision Dissociation)	MS2	5.54119	35.535	26.5056	13405	026224_6-1_20240226143737.raw	0/0
#VALUE!			2.6	FALSE	F19	1	High	Sequest HT (A2)	Unambiguous	YYENYQVADR		1	C9YLQ8	C9YLQ8	0	2	0.9231	0	1	1	660.796	1320.59	-0.03	-2e-05	HCD (High Energy Collision Dissociation)	MS2	9.41919	20.549	33.2129	19324	026224_6-1_20240226143737.raw	0/0
#VALUE!			2.59	FALSE	F19	1	High	Sequest HT (A2)	Unambiguous	YYENYQVADR		1	C9YLQ8	C9YLQ8	0	2	0.7876	0	1	1	660.796	1320.58	-0.8	-0.00053	HCD (High Energy Collision Dissociation)	MS2	0	184.919	41.7366	27398	026224_6-1_20240226143737.raw	0/0
#VALUE!			2.94	FALSE	F19	1	High	Sequest HT (A2)	Unambiguous	YYENYQVADR		1	C9YLQ8	C9YLQ8	0	2	0.8844	0	1	1	660.796	1320.59	0	0	HCD (High Energy Collision Dissociation)	MS2	0.213035	0.72	17.4923	6872	026224_6-1_20240226143737.raw	0/0
#VALUE!			2.82	FALSE	F19	1	High	Sequest HT (A2)	Unambiguous	YYENYQVADR		1	C9YLQ8	C9YLQ8	0	2	0.8333	0	1	1	660.796	1320.59	-0.15	-0.0001	HCD (High Energy Collision Dissociation)	MS2	9.09269	66.428	22.6694	10377	026224_6-1_20240226143737.raw	0/0
#VALUE!			2.69	FALSE	F19	1	High	Sequest HT (A2)	Unambiguous	YYENYQVADR		1	C9YLQ8	C9YLQ8	0	2	0.9814	0	1	1	660.797	1320.59	0.23	0.00015	HCD (High Energy Collision Dissociation)	MS2	11.1599	31.065	35.4946	21395	026224_6-1_20240226143737.raw	0/0
#VALUE!			2.8	FALSE	F19	1	High	Sequest HT (A2)	Unambiguous	YYENYQVADR		1	C9YLQ8	C9YLQ8	0	2	0.8607	0	1	1	660.796	1320.59	0.04	3e-05	HCD (High Energy Collision Dissociation)	MS2	52.0069	39.054	30.99	17177	026224_6-1_20240226143737.raw	0/0
#VALUE!			2.48	FALSE	F19	1	High	Sequest HT (A2)	Unambiguous	YYENYQVADR		1	C9YLQ8	C9YLQ8	0	2	0.7903	0	1	1	660.796	1320.59	0.12	8e-05	HCD (High Energy Collision Dissociation)	MS2	0	36.3	37.4741	23307	026224_6-1_20240226143737.raw	0/0
#VALUE!			2.61	FALSE	F19	1	High	Sequest HT (A2)	Unambiguous	YYENYQVADR		1	C9YLQ8	C9YLQ8	0	2	0.9502	0	1	1	660.797	1320.59	0.32	0.00021	HCD (High Energy Collision Dissociation)	MS2	0.500777	18.643	19.8164	8483	026224_6-1_20240226143737.raw	0/0
#VALUE!			2.78	FALSE	F19	1	High	Sequest HT (A2)	Unambiguous	YYENYQVADR		1	C9YLQ8	C9YLQ8	0	2	0.8453	0	1	1	660.797	1320.59	1.19	0.00079	HCD (High Energy Collision Dissociation)	MS2	0	28.163	20.8416	9404	026224_6-1_20240226143737.raw	0/0
#VALUE!			2.89	FALSE	F19	1	High	Sequest HT (A2)	Unambiguous	YYENYQVADR		1	C9YLQ8	C9YLQ8	0	2	0.8754	0	1	1	660.796	1320.58	-0.76	-0.0005	HCD (High Energy Collision Dissociation)	MS2	0	114.55	40.918	26672	026224_6-1_20240226143737.raw	0/0
#VALUE!			2.39	FALSE	F19	1	High	Sequest HT (A2)	Unambiguous	YYENYQVADR		1	C9YLQ8	C9YLQ8	0	2	0.8787	0	1	1	660.796	1320.59	0.1	6e-05	HCD (High Energy Collision Dissociation)	MS2	0	300	55.4498	33383	026224_6-1_20240226143737.raw	0/0
#VALUE!			2.63	FALSE	F19	1	High	Sequest HT (A2)	Unambiguous	YYENYQVADR		1	C9YLQ8	C9YLQ8	0	2	0.9125	0	1	1	660.796	1320.59	0.14	9e-05	HCD (High Energy Collision Dissociation)	MS2	0	36.3	31.2004	17338	026224_6-1_20240226143737.raw	0/0
#VALUE!			2.58	FALSE	F19	1	High	Sequest HT (A2)	Unambiguous	YYENYQVADR		1	C9YLQ8	C9YLQ8	0	2	0.8411	0	1	1	660.797	1320.59	0.98	0.00065	HCD (High Energy Collision Dissociation)	MS2	30.7447	36.3	32.5228	18590	026224_6-1_20240226143737.raw	0/0
#VALUE!			2.88	FALSE	F19	1	High	Sequest HT (A2)	Unambiguous	YYENYQVADR		1	C9YLQ8	C9YLQ8	0	2	0.9132	0	1	1	660.796	1320.59	0.06	4e-05	HCD (High Energy Collision Dissociation)	MS2	8.11274	18.59	26.6764	13540	026224_6-1_20240226143737.raw	0/0
#VALUE!			2.72	FALSE	F19	1	High	Sequest HT (A2)	Unambiguous	YYENYQVADR		1	C9YLQ8	C9YLQ8	0	2	0.864	0	1	1	660.796	1320.58	-0.54	-0.00035	HCD (High Energy Collision Dissociation)	MS2	0	35.535	36.315	22148	026224_6-1_20240226143737.raw	0/0
#VALUE!			2.79	FALSE	F19	1	High	Sequest HT (A2)	Unambiguous	YYENYQVADR		1	C9YLQ8	C9YLQ8	0	2	0.871	0	1	1	660.797	1320.59	0.63	0.00042	HCD (High Energy Collision Dissociation)	MS2	0	35.55	26.1632	13065	026224_6-1_20240226143737.raw	0/0
#VALUE!			2.57	FALSE	F19	1	High	Sequest HT (A2)	Unambiguous	YYENYQVADR		1	C9YLQ8	C9YLQ8	0	2	0.8132	0	1	1	660.797	1320.59	0.5	0.00033	HCD (High Energy Collision Dissociation)	MS2	9.11063	38.226	25.1193	12103	026224_6-1_20240226143737.raw	0/0
#VALUE!			2.4	FALSE	F19	1	High	Sequest HT (A2)	Unambiguous	YYENYQVADR		1	C9YLQ8	C9YLQ8	0	2	0.8792	0	1	1	660.796	1320.58	-0.56	-0.00037	HCD (High Energy Collision Dissociation)	MS2	0	300	58.5933	34034	026224_6-1_20240226143737.raw	0/0
#VALUE!			2.45	FALSE	F19	1	High	Sequest HT (A2)	Unambiguous	YYENYQVADR		1	C9YLQ8	C9YLQ8	0	2	0.9796	0	1	1	660.796	1320.58	-0.65	-0.00043	HCD (High Energy Collision Dissociation)	MS2	0	300	55.6369	33425	026224_6-1_20240226143737.raw	0/0
#VALUE!			2.7	FALSE	F19	1	High	Sequest HT (A2)	Unambiguous	YYENYQVADR		1	C9YLQ8	C9YLQ8	0	2	0.8111	0	1	1	660.796	1320.59	0.03	2e-05	HCD (High Energy Collision Dissociation)	MS2	6.9825	72.273	28.5841	15285	026224_6-1_20240226143737.raw	0/0
#VALUE!			3.19	FALSE	F19	1	High	Sequest HT (A2)	Unambiguous	YYENYQVADR		1	C9YLQ8	C9YLQ8	0	2	0.8307	0	1	1	660.797	1320.59	0.61	0.0004	HCD (High Energy Collision Dissociation)	MS2	0	0.04	17.2637	6787	026224_6-1_20240226143737.raw	0/0
#VALUE!			2.92	FALSE	F19	1	High	Sequest HT (A2)	Unambiguous	YYENYQVADR		1	C9YLQ8	C9YLQ8	0	2	0.8151	0	1	1	660.798	1320.59	2.26	0.00149	HCD (High Energy Collision Dissociation)	MS2	0	36.3	31.0021	17192	026224_6-1_20240226143737.raw	0/0
#VALUE!			2.46	FALSE	F19	1	High	Sequest HT (A2)	Unambiguous	YYENYQVADR		1	C9YLQ8	C9YLQ8	0	2	0.813	0	1	1	660.797	1320.59	0.38	0.00025	HCD (High Energy Collision Dissociation)	MS2	27.9858	27.345	24.2165	11230	026224_6-1_20240226143737.raw	0/0
#VALUE!			2.61	FALSE	F19	1	High	Sequest HT (A2)	Unambiguous	YYENYQVADR		1	C9YLQ8	C9YLQ8	0	2	0.7854	0	1	1	660.796	1320.59	-0.32	-0.00021	HCD (High Energy Collision Dissociation)	MS2	4.00763	30.975	24.9409	11961	026224_6-1_20240226143737.raw	0/0
#VALUE!			3.01	FALSE	F19	1	High	Sequest HT (A2)	Unambiguous	YYENYQVADR		1	C9YLQ8	C9YLQ8	0	2	0.7575	0	1	1	660.796	1320.59	-0.21	-0.00014	HCD (High Energy Collision Dissociation)	MS2	0	52.702	34.4438	20254	026224_6-1_20240226143737.raw	0/0
#VALUE!			2.68	FALSE	F19	1	High	Sequest HT (A2)	Unambiguous	YYENYQVADR		1	C9YLQ8	C9YLQ8	0	2	0.791	0	1	1	660.796	1320.58	-0.7	-0.00046	HCD (High Energy Collision Dissociation)	MS2	0	127.423	30.757	17031	026224_6-1_20240226143737.raw	0/0
#VALUE!			2.12	FALSE	F19	1	High	Sequest HT (A2)	Unambiguous	YYENYQVADR		1	C9YLQ8	C9YLQ8	0	2	0.9717	0	1	1	660.795	1320.58	-1.37	-0.00091	HCD (High Energy Collision Dissociation)	MS2	0	36.3	37.6636	23520	026224_6-1_20240226143737.raw	0/0
#VALUE!			2.78	FALSE	F19	1	High	Sequest HT (A2)	Unambiguous	YYENYQVADR		1	C9YLQ8	C9YLQ8	0	2	0.777	0	1	1	660.796	1320.58	-0.43	-0.00028	HCD (High Energy Collision Dissociation)	MS2	0	56.493	27.8925	14671	026224_6-1_20240226143737.raw	0/0
#VALUE!			2.76	FALSE	F19	1	High	Sequest HT (A2)	Unambiguous	YYENYQVADR		1	C9YLQ8	C9YLQ8	0	2	0.913	0	1	1	660.796	1320.58	-0.44	-0.00029	HCD (High Energy Collision Dissociation)	MS2	0	22.238	39.4617	25289	026224_6-1_20240226143737.raw	0/0
#VALUE!			2.73	FALSE	F19	1	High	Sequest HT (A2)	Unambiguous	YYENYQVADR		1	C9YLQ8	C9YLQ8	0	2	0.8388	0	1	1	660.796	1320.58	-1.23	-0.00081	HCD (High Energy Collision Dissociation)	MS2	0	60.318	39.8662	25673	026224_6-1_20240226143737.raw	0/0
#VALUE!			2.6	FALSE	F19	1	High	Sequest HT (A2)	Unambiguous	YYENYQVADR		1	C9YLQ8	C9YLQ8	0	2	0.8577	0	1	1	660.796	1320.59	0.14	9e-05	HCD (High Energy Collision Dissociation)	MS2	3.77451	26.17	35.667	21580	026224_6-1_20240226143737.raw	0/0
#VALUE!			2.77	FALSE	F19	1	High	Sequest HT (A2)	Unambiguous	YYENYQVADR		1	C9YLQ8	C9YLQ8	0	2	0.8628	0	1	1	660.797	1320.59	0.68	0.00045	HCD (High Energy Collision Dissociation)	MS2	0	300	52.6869	32683	026224_6-1_20240226143737.raw	0/0
#VALUE!			2.49	FALSE	F19	1	High	Sequest HT (A2)	Unambiguous	YYENYQVADR		1	C9YLQ8	C9YLQ8	0	2	0.8072	0	1	1	660.797	1320.59	0.57	0.00038	HCD (High Energy Collision Dissociation)	MS2	0	38.631	16.6121	6500	026224_6-1_20240226143737.raw	0/0
#VALUE!			2.21	FALSE	F19	1	High	Sequest HT (A2)	Unambiguous	YYENYQVADR		1	C9YLQ8	C9YLQ8	0	2	0.8869	0	1	1	660.796	1320.59	-0.3	-0.0002	HCD (High Energy Collision Dissociation)	MS2	0	300	56.0288	33508	026224_6-1_20240226143737.raw	0/0
#VALUE!			2.69	FALSE	F19	1	High	Sequest HT (A2)	Unambiguous	YYENYQVADR		1	C9YLQ8	C9YLQ8	0	2	0.777	0	1	1	660.797	1320.59	0.37	0.00024	HCD (High Energy Collision Dissociation)	MS2	6.36937	38.329	24.3909	11401	026224_6-1_20240226143737.raw	0/0
#VALUE!			2.95	FALSE	F19	1	High	Sequest HT (A2)	Unambiguous	YYENYQVADR		1	C9YLQ8	C9YLQ8	0	2	0.9322	0	1	1	660.796	1320.58	-1.26	-0.00083	HCD (High Energy Collision Dissociation)	MS2	52.7128	35.535	30.5664	16883	026224_6-1_20240226143737.raw	0/0
#VALUE!			2.91	FALSE	F19	1	High	Sequest HT (A2)	Unambiguous	YYENYQVADR		1	C9YLQ8	C9YLQ8	0	2	0.8591	0	1	1	660.797	1320.59	1.08	0.00071	HCD (High Energy Collision Dissociation)	MS2	3.02277	20.674	22.0058	9906	026224_6-1_20240226143737.raw	0/0
#VALUE!			2.65	FALSE	F19	1	High	Sequest HT (A2)	Unambiguous	YYENYQVADR		1	C9YLQ8	C9YLQ8	0	2	0.8642	0	1	1	660.797	1320.59	0.26	0.00017	HCD (High Energy Collision Dissociation)	MS2	0	18.59	20.5136	9180	026224_6-1_20240226143737.raw	0/0
#VALUE!			2.9	FALSE	F19	1	High	Sequest HT (A2)	Unambiguous	YYENYQVADR		1	C9YLQ8	C9YLQ8	0	2	0.8724	0	1	1	660.797	1320.59	0.8	0.00053	HCD (High Energy Collision Dissociation)	MS2	50.559	36.3	34.6128	20424	026224_6-1_20240226143737.raw	0/0
#VALUE!			2.85	FALSE	F19	1	High	Sequest HT (A2)	Unambiguous	YYENYQVADR		1	C9YLQ8	C9YLQ8	0	2	0.814	0	1	1	660.796	1320.59	-0.13	-9e-05	HCD (High Energy Collision Dissociation)	MS2	0	36.3	35.3235	21200	026224_6-1_20240226143737.raw	0/0
#VALUE!			2.69	FALSE	F19	1	High	Sequest HT (A2)	Unambiguous	YYENYQVADR		1	C9YLQ8	C9YLQ8	0	2	0.8848	0	1	1	660.797	1320.59	1.48	0.00098	HCD (High Energy Collision Dissociation)	MS2	0	184.91	51.9898	32505	026224_6-1_20240226143737.raw	0/0
#VALUE!			2.55	FALSE	F19	1	High	Sequest HT (A2)	Unambiguous	YYENYQVADR		1	C9YLQ8	C9YLQ8	0	2	0.8431	0	1	1	660.797	1320.59	0.49	0.00033	HCD (High Energy Collision Dissociation)	MS2	9.30248	25.414	25.2957	12257	026224_6-1_20240226143737.raw	0/0
#VALUE!			2.43	FALSE	F19	1	High	Sequest HT (A2)	Unambiguous	YYENYQVADR		1	C9YLQ8	C9YLQ8	0	2	0.9465	0	1	1	660.796	1320.58	-0.4	-0.00026	HCD (High Energy Collision Dissociation)	MS2	0	33	33.6865	19819	026224_6-1_20240226143737.raw	0/0
#VALUE!			2.64	FALSE	F19	1	High	Sequest HT (A2)	Unambiguous	YYENYQVADR		1	C9YLQ8	C9YLQ8	0	2	0.8106	0	1	1	660.797	1320.59	1.01	0.00067	HCD (High Energy Collision Dissociation)	MS2	0	36.3	25.991	12920	026224_6-1_20240226143737.raw	0/0
#VALUE!			2.88	FALSE	F19	1	High	Sequest HT (A2)	Unambiguous	YYENYQVADR		1	C9YLQ8	C9YLQ8	0	2	0.8854	0	1	1	660.797	1320.59	0.88	0.00058	HCD (High Energy Collision Dissociation)	MS2	0	36.3	27.0241	13862	026224_6-1_20240226143737.raw	0/0
#VALUE!			2.55	FALSE	F19	1	High	Sequest HT (A2)	Unambiguous	YYENYQVADR		1	C9YLQ8	C9YLQ8	0	2	0.851	0	1	1	660.797	1320.59	0.24	0.00016	HCD (High Energy Collision Dissociation)	MS2	0	179.951	51.7615	32448	026224_6-1_20240226143737.raw	0/0
#VALUE!			2.54	FALSE	F19	1	High	Sequest HT (A2)	Unambiguous	YYENYQVADR		1	C9YLQ8	C9YLQ8	0	2	0.8386	0	1	1	660.796	1320.58	-0.88	-0.00058	HCD (High Energy Collision Dissociation)	MS2	6.27908	22.08	40.135	25928	026224_6-1_20240226143737.raw	0/0
#VALUE!			3.07	FALSE	F19	1	High	Sequest HT (A2)	Unambiguous	YYENYQVADR		1	C9YLQ8	C9YLQ8	0	2	0.8274	0	1	1	660.797	1320.59	0.43	0.00028	HCD (High Energy Collision Dissociation)	MS2	0	69.168	32.6975	18764	026224_6-1_20240226143737.raw	0/0
#VALUE!			2.83	FALSE	F19	1	High	Sequest HT (A2)	Unambiguous	YYENYQVADR		1	C9YLQ8	C9YLQ8	0	2	0.8163	0	1	1	660.797	1320.59	0.42	0.00028	HCD (High Energy Collision Dissociation)	MS2	6.70725	33.631	26.8512	13749	026224_6-1_20240226143737.raw	0/0
#VALUE!			2.88	FALSE	F19	1	High	Sequest HT (A2)	Unambiguous	YYENYQVADR		1	C9YLQ8	C9YLQ8	0	2	0.8611	0	1	1	660.796	1320.59	0.03	2e-05	HCD (High Energy Collision Dissociation)	MS2	0	36.3	29.96	16492	026224_6-1_20240226143737.raw	0/0
#VALUE!			2.61	FALSE	F19	1	High	Sequest HT (A2)	Unambiguous	YYENYQVADR		1	C9YLQ8	C9YLQ8	0	2	0.8697	0	1	1	660.797	1320.59	0.47	0.00031	HCD (High Energy Collision Dissociation)	MS2	0	26.865	25.6421	12604	026224_6-1_20240226143737.raw	0/0
#VALUE!			2.83	FALSE	F19	1	High	Sequest HT (A2)	Unambiguous	YYENYQVADR		1	C9YLQ8	C9YLQ8	0	2	0.8233	0	1	1	660.796	1320.58	-1.08	-0.00071	HCD (High Energy Collision Dissociation)	MS2	0	121.775	36.0313	21854	026224_6-1_20240226143737.raw	0/0
#VALUE!			2.27	FALSE	F19	1	High	Sequest HT (A2)	Unambiguous	YYENYQVADR		1	C9YLQ8	C9YLQ8	0	2	0.9824	0	1	1	660.797	1320.59	0.74	0.00049	HCD (High Energy Collision Dissociation)	MS2	2.48607	26.127	25.8124	12777	026224_6-1_20240226143737.raw	0/0
#VALUE!			2.7	FALSE	F19	1	High	Sequest HT (A2)	Unambiguous	YYENYQVADR		1	C9YLQ8	C9YLQ8	0	2	0.8259	0	1	1	660.796	1320.59	0.08	6e-05	HCD (High Energy Collision Dissociation)	MS2	11.6252	26.987	36.7552	22580	026224_6-1_20240226143737.raw	0/0
#VALUE!			2.58	FALSE	F19	1	High	Sequest HT (A2)	Unambiguous	YYENYQVADR		1	C9YLQ8	C9YLQ8	0	2	0.8527	0	1	1	660.796	1320.59	-0.23	-0.00015	HCD (High Energy Collision Dissociation)	MS2	5.73429	18.59	39.1751	25022	026224_6-1_20240226143737.raw	0/0
#VALUE!			2.66	FALSE	F19	1	High	Sequest HT (A2)	Unambiguous	YYENYQVADR		1	C9YLQ8	C9YLQ8	0	2	0.8195	0	1	1	660.796	1320.59	-0.15	-0.0001	HCD (High Energy Collision Dissociation)	MS2	6.21202	20.13	38.405	24303	026224_6-1_20240226143737.raw	0/0
#VALUE!			2.72	FALSE	F19	1	High	Sequest HT (A2)	Unambiguous	YYENYQVADR		1	C9YLQ8	C9YLQ8	0	3	0.9338	0	1	1	440.866	1320.58	-1.96	-0.00086	HCD (High Energy Collision Dissociation)	MS2	65.6254	27.63	17.0752	6735	026224_6-1_20240226143737.raw	0/0
#VALUE!			2.43	FALSE	F19	1	High	Sequest HT (A2)	Unambiguous	YYENYQVADR		1	C9YLQ8	C9YLQ8	0	2	0.9177	0	1	1	660.797	1320.59	0.52	0.00035	HCD (High Energy Collision Dissociation)	MS2	0	18.59	32.8666	18951	026224_6-1_20240226143737.raw	0/0
#VALUE!			2.83	FALSE	F19	1	High	Sequest HT (A2)	Unambiguous	YYENYQVADR		1	C9YLQ8	C9YLQ8	0	2	0.8975	0	1	1	660.796	1320.58	-0.39	-0.00026	HCD (High Energy Collision Dissociation)	MS2	0	22.207	36.9282	22768	026224_6-1_20240226143737.raw	0/0
[truncated: 440 more rows]

## Sheet: 1-2 68 kDa
Gene name	Accession	Description	Coverage [%]	# Peptides	# PSMs	# Unique Peptides	# AAs	MW [kDa]	Score Sequest HT: Sequest HT	Selected for further screening
[truncated: 1,729 more rows]

## Sheet: 1-3 55 kDa
Gene name	Accession	Description	Coverage [%]	# Peptides	# PSMs	# Unique Peptides	# AAs	MW [kDa]	Score Sequest HT: Sequest HT	Selected for further screening
[truncated: 1,551 more rows]

[truncated: 51 more sheets: 1-4 60 kDa, 1-5 50 kDa, 1-6 68 kDa, 1-7 55 kDa, 1-8 38 kDa, 1-9 34 kDa, 1-10 21 kDa, 1-11 12.5 kDa, 1-12 85 kDa, 1-13 68 kDa, 1-14 55 kDa, 1-15 38 kDa, 1-16 34 kDa, 1-17 12.5 kDa, 1-18 38 kDa, 1-19 34 kDa, 1-20 12.5 kDa, 2-1 28 kDa, 2-2 40 kDa, 2-3 40 kDa …]
