# Supplementary material for: Coupling Far-Western Blotting with Peptide Microarrays Reveals Novel E‑Cadherin Spore-Surface Ligands in Clostridioides difficile
Source: J Proteome Res. 2026 Jun 16;25(7):3487–506. doi: 10.1021/acs.jproteome.5c01166 (PMC13339774; doi:10.1021/acs.jproteome.5c01166)
Supplement: Supplementary file 3 [file pr5c01166_si_003.xlsx]

## Sheet: Table legend
Table S5 | Filtered LC-MS/MS protein identifications and sigma factor assignment from E-cadherin immunoreactive spots. MS/MS spectra were searched against the C. difficile strain R20291 reference genome (GenBank accession CP029423) using Proteome Discoverer 2.4. This table includes only proteins that passed a stepwise set of initial filters: first, detection with more than two unique peptides; se…

## Sheet: Rep1
		E-cadherin immunoreactives spots																																								Fimlaid et al., 2013; PLoS Genet, DOI: 10.1371/journal.pgen.1003660			Saujet et al., 2013; PLoS Genet, DOI: 10.1371/journal.pgen.1003756			Pishdadian et al., 2015; Mol Microbiol, DOI: 10.1111/mmi.12856
Description	Gene name	Spot 1		Spot 2		Spot 3		Spot 4		Spot 5		Spot 6		Spot 7		Spot 8		Spot 9		Spot 10		Spot 11		Spot 12		Spot 13		Spot 14		Spot 15		Spot 16		Spot 17		Spot 18		Spot 19		Spot 20		sigE	sigF	sigK	sigE	sigF	sigK	sigE	sigK
		# Peptides	# PSMs	# Peptides	# PSMs	# Peptides	# PSMs	# Peptides	# PSMs	# Peptides	# PSMs	# Peptides	# PSMs	# Peptides	# PSMs	# Peptides	# PSMs	# Peptides	# PSMs	# Peptides	# PSMs	# Peptides	# PSMs	# Peptides	# PSMs	# Peptides	# PSMs	# Peptides	# PSMs	# Peptides	# PSMs	# Peptides	# PSMs	# Peptides	# PSMs	# Peptides	# PSMs	# Peptides	# PSMs	# Peptides	# PSMs
Uncharacterized protein OS=Clostridioides difficile (strain R20291) OX=645463 GN=CDR20291_1511 PE=4 SV=1	CDR20291_1511															11	87	9	53											7	29	10	22			11	31	9	29			yes			yes	yes	yes	yes	yes
Putative cell wall hydrolase OS=Clostridioides difficile (strain R20291) OX=645463 GN=CDR20291_3404 PE=4 SV=1	CDR20291_3404	17	28	43	107	49	360	50	394	22	35	28	47	4	5											8	10					#N/A				#N/A		#N/A		#N/A		yes	yes		yes			yes
Putative germination-specific protease OS=Clostridioides difficile (strain R20291) OX=645463 GN=cspC PE=1 SV=1	cspC	11	16	#N/A		7	9	#N/A		#N/A		#N/A		#N/A		#N/A		#N/A		#N/A		#N/A		#N/A		#N/A		#N/A		#N/A		#N/A		#N/A		#N/A		#N/A		#N/A
Peroxiredoxin OS=Clostridioides difficile (strain R20291) OX=645463 GN=CDR20291_1282 PE=3 SV=1	CDR20291_1282																					#N/A		2	2									#N/A						#N/A		yes	yes	yes	yes		yes	yes	yes
Uncharacterized protein OS=Clostridioides difficile (strain R20291) OX=645463 GN=CDR20291_1478 PE=4 SV=1	CDR20291_1478																			7	34	18	1213											21	1761					25	2309				yes	yes	yes
Uncharacterized protein OS=Clostridioides difficile (strain R20291) OX=645463 GN=CDR20291_1360 PE=4 SV=1	CDR20291_1360															#N/A		10	22			#N/A		#N/A		#N/A		#N/A		#N/A		6	10	#N/A		#N/A		6	6	#N/A		yes	yes		yes			yes
Putative oligopeptidase OS=Clostridioides difficile (strain R20291) OX=645463 GN=CDR20291_3326 PE=3 SV=1	CDR20291_3326	#N/A		11	11	#N/A				#N/A		#N/A		#N/A		#N/A		#N/A		#N/A		#N/A		#N/A		#N/A		#N/A		#N/A		#N/A		#N/A		#N/A		#N/A		#N/A
Uncharacterized protein OS=Clostridioides difficile (strain R20291) OX=645463 GN=CDR20291_3418 PE=4 SV=1	CDR20291_3418	#N/A						#N/A				#N/A		#N/A				#N/A		3	7	#N/A		#N/A		#N/A		#N/A		#N/A		#N/A		#N/A		#N/A		#N/A		#N/A		yes	yes	yes	yes		yes	yes	yes
Chaperone protein DnaK OS=Clostridioides difficile (strain R20291) OX=645463 GN=dnaK PE=2 SV=1	dnaK	#N/A		9	10	8	9	15	23			#N/A		#N/A		#N/A		#N/A		#N/A		#N/A		#N/A		#N/A		#N/A				#N/A						#N/A		#N/A
Putative iron-only hydrogenase, catalytic subunit OS=Clostridioides difficile (strain R20291) OX=645463 GN=hymC PE=4 SV=1	hymC	#N/A		6	6	#N/A		3	5	#N/A		#N/A		#N/A		#N/A		#N/A		#N/A		#N/A		#N/A		#N/A		#N/A		#N/A		#N/A		#N/A		#N/A		#N/A		#N/A		#N/A	#N/A	#N/A	#N/A	#N/A	#N/A	#N/A	#N/A
Stage IV sporulation protein A OS=Clostridioides difficile (strain R20291) OX=645463 GN=spoIVA PE=4 SV=1	spoIVA	#N/A				3	3	3	3	8	10	#N/A		4	6									#N/A		#N/A		2	2	#N/A		#N/A		#N/A		#N/A		#N/A		#N/A		yes	yes		yes			yes
Stage V sporulation protein D (Sporulation specific penicillin-binding protein) OS=Clostridioides difficile (strain R20291) OX=645463 GN=spoVD PE=3 SV=1	spoVD	#N/A		3	3			#N/A		#N/A		#N/A		#N/A		#N/A		#N/A		#N/A		#N/A		#N/A		#N/A		#N/A		#N/A		#N/A		#N/A		#N/A		#N/A		#N/A
NAD-dependent 4-hydroxybutyrate dehydrogenase OS=Clostridioides difficile (strain R20291) OX=645463 GN=abfH PE=4 SV=1	abfH	#N/A		#N/A		#N/A		#N/A		#N/A		#N/A		#N/A		13	17	#N/A		#N/A		#N/A		#N/A		#N/A		#N/A				#N/A		#N/A				#N/A		#N/A		#N/A	#N/A	#N/A	#N/A	#N/A	#N/A	#N/A	#N/A
Acetate kinase OS=Clostridioides difficile (strain R20291) OX=645463 GN=ackA PE=3 SV=1	ackA	#N/A		#N/A		#N/A		#N/A		#N/A		#N/A		#N/A		#N/A		#N/A		#N/A		#N/A		#N/A		#N/A		#N/A				#N/A		#N/A		4	4	11	19	#N/A
Adenylate kinase OS=Clostridioides difficile (strain R20291) OX=645463 GN=adk PE=3 SV=1	adk	#N/A		#N/A		#N/A		#N/A		#N/A		#N/A		#N/A		#N/A		#N/A		3	4	#N/A		#N/A		#N/A		#N/A		#N/A		#N/A		#N/A		#N/A		#N/A		#N/A
Alanine racemase OS=Clostridioides difficile (strain R20291) OX=645463 GN=alr PE=3 SV=1	alr	#N/A		#N/A		#N/A		#N/A		#N/A		#N/A		#N/A		#N/A		#N/A		#N/A		#N/A		#N/A		#N/A		#N/A		9	10	#N/A		#N/A		13	24			#N/A		#N/A	#N/A	#N/A	#N/A	#N/A	#N/A	#N/A	#N/A
Oligopeptide ABC transporter, substrate-binding protein OS=Clostridioides difficile (strain R20291) OX=645463 GN=appA PE=4 SV=1	appA	#N/A		#N/A		4	5	#N/A		#N/A		#N/A		21	34	#N/A		#N/A		#N/A		#N/A		#N/A		#N/A		6	6	#N/A		#N/A		#N/A		#N/A		#N/A		#N/A
Putative glutamate synthase [NADPH] small chain OS=Clostridioides difficile (strain R20291) OX=645463 GN=aspB PE=4 SV=1	aspB	#N/A		#N/A		#N/A		#N/A		#N/A		#N/A		7	8	#N/A		#N/A		#N/A				#N/A		#N/A		#N/A		#N/A		#N/A		#N/A		#N/A		#N/A		#N/A
ATP synthase subunit alpha OS=Clostridioides difficile (strain R20291) OX=645463 GN=atpA PE=3 SV=1	atpA	#N/A		#N/A		#N/A		#N/A		19	35			6	8	#N/A				#N/A		#N/A		#N/A		#N/A						#N/A		#N/A		#N/A		#N/A		#N/A
Putative oxidoreductase, thiamine diP-binding subunit OS=Clostridioides difficile (strain R20291) OX=645463 GN=CDR20291_0115 PE=4 SV=1	CDR20291_0115	#N/A		#N/A		#N/A		#N/A		#N/A		#N/A		#N/A				#N/A				#N/A		#N/A		#N/A		#N/A		4	7			#N/A		8	17			#N/A
Carbon monoxide dehydrogenase OS=Clostridioides difficile (strain R20291) OX=645463 GN=CDR20291_0175 PE=4 SV=1	CDR20291_0175	#N/A		#N/A		#N/A		#N/A		#N/A		2	4	#N/A		#N/A		#N/A				#N/A		#N/A		6	8	#N/A		#N/A		#N/A		#N/A		#N/A		#N/A		#N/A
Putative acetyltransferase OS=Clostridioides difficile (strain R20291) OX=645463 GN=CDR20291_0598 PE=4 SV=1	CDR20291_0598	#N/A		#N/A		#N/A		#N/A		#N/A		#N/A		#N/A		#N/A		#N/A		#N/A		2	3	#N/A		#N/A		#N/A		#N/A		#N/A		#N/A		#N/A		#N/A		#N/A								yes
Dihydrolipoyl dehydrogenase OS=Clostridioides difficile (strain R20291) OX=645463 GN=CDR20291_0650 PE=3 SV=1	CDR20291_0650	#N/A		#N/A		#N/A		#N/A		#N/A		#N/A		#N/A		#N/A		#N/A		#N/A				#N/A		#N/A		11	14	#N/A				#N/A		#N/A		#N/A		#N/A
Putative carbon monoxide dehydrogenase/acetyl-CoA synthase complex, methyltransferase subunit OS=Clostridioides difficile (strain R20291) OX=645463 GN=CDR20291_0654 PE=4 SV=1	CDR20291_0654	#N/A		#N/A		#N/A		#N/A		#N/A		#N/A		#N/A		#N/A		#N/A		3	3	#N/A		#N/A		#N/A		#N/A		#N/A		#N/A		#N/A		#N/A		#N/A		#N/A
Peptidase M20 domain-containing protein 2 OS=Clostridioides difficile (strain R20291) OX=645463 GN=CDR20291_0708 PE=3 SV=1	CDR20291_0708	#N/A		#N/A		#N/A		#N/A		#N/A		#N/A		#N/A		9	9	#N/A		#N/A		#N/A		#N/A		#N/A		#N/A		#N/A		#N/A		#N/A		#N/A		#N/A		#N/A
ABC transporter, substrate-binding lipoprotein OS=Clostridioides difficile (strain R20291) OX=645463 GN=CDR20291_0805 PE=4 SV=1	CDR20291_0805	#N/A		#N/A		#N/A		#N/A		#N/A		#N/A		#N/A		#N/A		5	6	#N/A		#N/A		#N/A		#N/A		#N/A		#N/A		#N/A		#N/A		#N/A		#N/A		#N/A
M18 family aminopeptidase OS=Clostridioides difficile (strain R20291) OX=645463 GN=CDR20291_0931 PE=3 SV=1	CDR20291_0931	#N/A		#N/A		#N/A		#N/A		#N/A		#N/A		#N/A		#N/A		#N/A		#N/A		#N/A		#N/A		#N/A		3	3	#N/A		#N/A		#N/A		#N/A		#N/A		#N/A
Uncharacterized protein OS=Clostridioides difficile (strain R20291) OX=645463 GN=CDR20291_1086 PE=4 SV=1	CDR20291_1086	#N/A		#N/A		#N/A		#N/A		#N/A		#N/A		#N/A		#N/A		#N/A		3	3	#N/A		#N/A		#N/A		#N/A		#N/A		#N/A		#N/A		#N/A		#N/A		#N/A
Aminotransferase OS=Clostridioides difficile (strain R20291) OX=645463 GN=CDR20291_1180 PE=3 SV=1	CDR20291_1180	#N/A		#N/A		#N/A		#N/A				#N/A		#N/A		8	8			#N/A		#N/A		#N/A		#N/A		#N/A		5	6	#N/A		#N/A				#N/A		#N/A
Putative thioredoxin OS=Clostridioides difficile (strain R20291) OX=645463 GN=CDR20291_1355 PE=4 SV=1	CDR20291_1355	#N/A		#N/A		#N/A		#N/A		#N/A		#N/A		#N/A		#N/A		#N/A		#N/A		4	4	#N/A		#N/A		#N/A		#N/A		#N/A		#N/A		#N/A		#N/A		#N/A
Putative 2-hydroxyacyl-CoA dehydratase OS=Clostridioides difficile (strain R20291) OX=645463 GN=CDR20291_1643 PE=3 SV=1	CDR20291_1643	#N/A		#N/A		#N/A		#N/A		#N/A		#N/A		#N/A		5	6	#N/A		#N/A		#N/A		#N/A		#N/A		#N/A				#N/A		#N/A		#N/A		#N/A		#N/A
Stage 0 sporulation protein A homolog OS=Clostridioides difficile (strain R20291) OX=645463 GN=CDR20291_1677 PE=4 SV=1	CDR20291_1677	#N/A		#N/A		#N/A		#N/A		#N/A		#N/A		#N/A		#N/A		#N/A		3	3	#N/A		#N/A		#N/A		#N/A		#N/A		#N/A		#N/A		#N/A		#N/A		#N/A
Putative L-threonine dehydrogenase OS=Clostridioides difficile (strain R20291) OX=645463 GN=CDR20291_1687 PE=4 SV=1	CDR20291_1687	#N/A		#N/A		#N/A		#N/A		#N/A		#N/A		#N/A		#N/A		7	10	#N/A				#N/A		#N/A		#N/A		#N/A		#N/A		#N/A		#N/A		#N/A		#N/A
ABC transporter substrate-binding protein OS=Clostridioides difficile (strain R20291) OX=645463 GN=CDR20291_1811 PE=4 SV=1	CDR20291_1811	#N/A		#N/A		#N/A		#N/A		#N/A		#N/A		#N/A		#N/A				#N/A		#N/A		#N/A		#N/A		#N/A		#N/A		#N/A		#N/A		#N/A		3	3	#N/A					yes	yes	yes	yes	yes
Uncharacterized protein OS=Clostridioides difficile (strain R20291) OX=645463 GN=CDR20291_1896 PE=4 SV=1	CDR20291_1896	#N/A		#N/A		#N/A		#N/A		3	3	#N/A		#N/A		#N/A		#N/A		#N/A		#N/A		#N/A		#N/A		#N/A		#N/A		#N/A		#N/A		#N/A		#N/A		#N/A
Flavin_Reduct domain-containing protein OS=Clostridioides difficile (strain R20291) OX=645463 GN=CDR20291_2028 PE=4 SV=1	CDR20291_2028	#N/A		#N/A		#N/A		#N/A		#N/A		#N/A		#N/A		#N/A		#N/A		#N/A		4	5	#N/A		#N/A		#N/A		#N/A		#N/A		#N/A		#N/A		#N/A		#N/A		yes	yes		yes			yes
Cupin_2 domain-containing protein OS=Clostridioides difficile (strain R20291) OX=645463 GN=CDR20291_2158 PE=4 SV=1	CDR20291_2158	#N/A		#N/A		#N/A		#N/A		#N/A		#N/A		#N/A		#N/A		#N/A		#N/A		3	6			#N/A		#N/A		#N/A		#N/A		#N/A		#N/A		#N/A		#N/A
Putative membrane-associated 5'-nucleotidase/phosphoesterase OS=Clostridioides difficile (strain R20291) OX=645463 GN=CDR20291_2424 PE=3 SV=1	CDR20291_2424	#N/A		#N/A		#N/A		#N/A		#N/A		#N/A		2	2	#N/A		#N/A		#N/A		#N/A		#N/A		#N/A		#N/A		#N/A		#N/A		#N/A		#N/A		#N/A		#N/A					yes	yes	yes
Putative phosphatase OS=Clostridioides difficile (strain R20291) OX=645463 GN=CDR20291_2446 PE=4 SV=1	CDR20291_2446	#N/A				12	12	#N/A		#N/A		#N/A		#N/A		#N/A		#N/A		#N/A		#N/A		#N/A		#N/A		#N/A		#N/A		#N/A		#N/A		#N/A		#N/A		#N/A
Putative esterase/halogenase OS=Clostridioides difficile (strain R20291) OX=645463 GN=CDR20291_2755 PE=4 SV=1	CDR20291_2755	#N/A		#N/A		#N/A		#N/A										9	20	12	83					#N/A		#N/A				#N/A		#N/A		#N/A		#N/A		#N/A		yes	yes		yes			yes
Putative regulatory protease OS=Clostridioides difficile (strain R20291) OX=645463 GN=CDR20291_2762 PE=3 SV=1	CDR20291_2762	#N/A		#N/A		#N/A		#N/A		9	10	#N/A		#N/A		#N/A		#N/A		#N/A		#N/A		#N/A		#N/A		#N/A		#N/A		#N/A		#N/A		#N/A		#N/A		#N/A
Phosphoesterase OS=Clostridioides difficile (strain R20291) OX=645463 GN=CDR20291_3168 PE=3 SV=1	CDR20291_3168	#N/A		#N/A		#N/A		#N/A		#N/A		#N/A		#N/A		#N/A		#N/A		#N/A		4	5	#N/A		#N/A		#N/A		#N/A		#N/A		#N/A		#N/A		#N/A		#N/A
Putative glycosyl transferase OS=Clostridioides difficile (strain R20291) OX=645463 GN=CDR20291_3194 PE=4 SV=1	CDR20291_3194	#N/A		#N/A		#N/A		#N/A		#N/A		#N/A		#N/A		5	7	#N/A		#N/A		#N/A		#N/A		#N/A		#N/A				#N/A		#N/A		#N/A		#N/A		#N/A		yes	yes	yes			yes	yes	yes
Putative bifunctional protein OS=Clostridioides difficile (strain R20291) OX=645463 GN=CDR20291_3334 PE=4 SV=1	CDR20291_3334	#N/A		#N/A		#N/A		#N/A		2	2	#N/A		#N/A		#N/A		#N/A		#N/A		#N/A		#N/A		#N/A		#N/A		#N/A		#N/A		#N/A		#N/A		#N/A		#N/A
Putative amino acid aminotransferase OS=Clostridioides difficile (strain R20291) OX=645463 GN=CDR20291_3524 PE=4 SV=1	CDR20291_3524	#N/A		#N/A		#N/A		#N/A		#N/A		#N/A		#N/A		10	12	6	6			#N/A		#N/A		#N/A		#N/A		8	9	#N/A		#N/A						#N/A
Polyribonucleotide nucleotidyltransferase OS=Clostridioides difficile (strain R20291) OX=645463 GN=comR PE=3 SV=1	comR	#N/A		#N/A		#N/A		#N/A		#N/A		5	7	#N/A		#N/A		#N/A		#N/A		#N/A		#N/A				#N/A		#N/A		#N/A		#N/A		#N/A		#N/A		#N/A		#N/A	#N/A	#N/A	#N/A	#N/A	#N/A	#N/A	#N/A
Carbon monoxide dehydrogenase OS=Clostridioides difficile (strain R20291) OX=645463 GN=cooS PE=4 SV=1	cooS	#N/A		#N/A		#N/A				#N/A		#N/A		#N/A		#N/A		#N/A				#N/A		#N/A		2	2	#N/A		#N/A				#N/A		#N/A				#N/A
Putative O-acetylserine sulfhydrylase OS=Clostridioides difficile (strain R20291) OX=645463 GN=cysM PE=4 SV=1	cysM	#N/A		#N/A		#N/A		#N/A		#N/A		#N/A		#N/A		#N/A		10	14	#N/A		#N/A		#N/A		#N/A		#N/A		#N/A		14	34	#N/A		#N/A		13	24	#N/A
Dipicolinate synthase, A chain OS=Clostridioides difficile (strain R20291) OX=645463 GN=dpaA PE=4 SV=1	dpaA	#N/A		#N/A		#N/A		#N/A		#N/A		#N/A		#N/A		#N/A				#N/A		#N/A		#N/A		#N/A		#N/A		#N/A		6	7	#N/A		#N/A		4	6	#N/A		yes	yes	yes	yes		yes	yes	yes
Glutamate dehydrogenase OS=Clostridioides difficile (strain R20291) OX=645463 GN=gluD PE=3 SV=1	gluD	#N/A		#N/A		#N/A		#N/A		#N/A		#N/A		#N/A				#N/A		#N/A		#N/A				#N/A		#N/A		5	5	#N/A		#N/A		#N/A		#N/A		#N/A
Glycine reductase complex component B gamma subunit OS=Clostridioides difficile (strain R20291) OX=645463 GN=grdB PE=3 SV=1	grdB	#N/A		#N/A		#N/A		#N/A		#N/A		#N/A		#N/A				5	7	#N/A		#N/A		#N/A		#N/A		#N/A				#N/A		#N/A		#N/A		#N/A		#N/A
Glycine/sarcosine/betaine reductase complex component C beta subunit OS=Clostridioides difficile (strain R20291) OX=645463 GN=grdC PE=4 SV=1	grdC	#N/A		#N/A		#N/A		#N/A		#N/A		#N/A		8	10	#N/A		#N/A		#N/A		#N/A		#N/A		#N/A		7	8	#N/A		#N/A		#N/A		#N/A		#N/A		#N/A
60 kDa chaperonin OS=Clostridioides difficile (strain R20291) OX=645463 GN=groL PE=3 SV=1	groL	#N/A		#N/A		#N/A		7	9	#N/A		#N/A		#N/A		#N/A		#N/A		#N/A		#N/A		#N/A		#N/A		#N/A		#N/A		#N/A		#N/A		#N/A		#N/A		#N/A		#N/A	#N/A	#N/A	#N/A	#N/A	#N/A	#N/A	#N/A
GMP synthase [glutamine-hydrolyzing] OS=Clostridioides difficile (strain R20291) OX=645463 GN=guaA PE=3 SV=1	guaA	#N/A		#N/A		#N/A		#N/A		#N/A		#N/A		5	5	#N/A				#N/A		#N/A		#N/A		#N/A		#N/A		#N/A		#N/A		#N/A		#N/A		#N/A		#N/A
Isocaprenoyl-CoA:2-hydroxyisocaproate CoA-transferase OS=Clostridioides difficile (strain R20291) OX=645463 GN=hadA PE=4 SV=1	hadA	#N/A		#N/A		#N/A		#N/A		#N/A		#N/A		#N/A										#N/A		#N/A		#N/A		5	9	#N/A		#N/A		#N/A		#N/A		#N/A
Subunit of oxygen-sensitive 2-hydroxyisocaproyl-CoA dehydratase OS=Clostridioides difficile (strain R20291) OX=645463 GN=hadB PE=3 SV=1	hadB	#N/A		#N/A		#N/A		#N/A		2	3	#N/A		#N/A								#N/A		#N/A		#N/A		#N/A				#N/A		#N/A		#N/A		#N/A		#N/A
Subunit of oxygen-sensitive 2-hydroxyisocaproyl-CoA dehydratase OS=Clostridioides difficile (strain R20291) OX=645463 GN=hadC PE=3 SV=1	hadC	#N/A		#N/A		#N/A		#N/A		#N/A		#N/A		#N/A				#N/A		#N/A		#N/A		#N/A		#N/A		#N/A		14	23			#N/A				#N/A		#N/A
Hydrogenase OS=Clostridioides difficile (strain R20291) OX=645463 GN=hydA PE=4 SV=1	hydA	#N/A		#N/A		#N/A		#N/A		2	3	#N/A		#N/A		#N/A		#N/A		#N/A		#N/A		#N/A		#N/A		#N/A		#N/A		#N/A		#N/A		#N/A		#N/A		#N/A
Putative iron-only hydrogenase, electron-transferring subunit OS=Clostridioides difficile (strain R20291) OX=645463 GN=hymB PE=3 SV=1	hymB	#N/A		#N/A		#N/A		#N/A		#N/A				#N/A		#N/A		#N/A		#N/A		#N/A		#N/A		7	13	#N/A		#N/A		#N/A		#N/A		#N/A		#N/A		#N/A		#N/A	#N/A	#N/A	#N/A	#N/A	#N/A	#N/A	#N/A
(R)-2-hydroxyisocaproate dehydrogenase OS=Clostridioides difficile (strain R20291) OX=645463 GN=ldhA PE=3 SV=1	ldhA	#N/A		#N/A		#N/A		#N/A		#N/A		#N/A		#N/A		#N/A		8	10			#N/A		#N/A		#N/A		#N/A		#N/A		2	4	#N/A		#N/A				#N/A
Low-specificity L-threonine aldolase OS=Clostridioides difficile (strain R20291) OX=645463 GN=ltaE PE=3 SV=1	ltaE	#N/A		#N/A		#N/A		#N/A		#N/A		#N/A		#N/A				#N/A		#N/A		#N/A		#N/A		#N/A		#N/A				#N/A		#N/A		6	8	#N/A		#N/A
Protein-arginine kinase OS=Clostridioides difficile (strain R20291) OX=645463 GN=mcsB PE=3 SV=1	mcsB	#N/A		#N/A				#N/A		#N/A		#N/A		#N/A				#N/A		#N/A		#N/A		#N/A		#N/A		#N/A		5	5	#N/A				3	3	#N/A		#N/A
Oligopeptide ABC transporter, substrate-binding lipoprotein OS=Clostridioides difficile (strain R20291) OX=645463 GN=oppA PE=4 SV=1	oppA	#N/A		#N/A		5	5	#N/A		#N/A		#N/A		12	14	#N/A		#N/A		#N/A		#N/A		#N/A		#N/A		#N/A		#N/A		#N/A		#N/A		#N/A		#N/A		#N/A
Pyrrolidone-carboxylate peptidase OS=Clostridioides difficile (strain R20291) OX=645463 GN=pcp PE=3 SV=1	pcp	#N/A		#N/A		#N/A		#N/A		#N/A		#N/A		#N/A		#N/A		#N/A		3	3	#N/A		#N/A		#N/A		#N/A		#N/A		#N/A		#N/A		#N/A		#N/A		#N/A
Putative aminoacyl-histidine dipeptidase OS=Clostridioides difficile (strain R20291) OX=645463 GN=pepD PE=4 SV=1	pepD	#N/A		#N/A		#N/A		#N/A		14	47			6	8					#N/A		#N/A		#N/A		#N/A		3	4	#N/A		#N/A		#N/A		#N/A		#N/A		#N/A
Putative pyruvate formate-lyase 3 activating enzyme OS=Clostridioides difficile (strain R20291) OX=645463 GN=pflE PE=3 SV=1	pflE	#N/A		#N/A		#N/A		#N/A		#N/A		#N/A		#N/A		#N/A		#N/A				#N/A		#N/A		#N/A		#N/A		#N/A		#N/A		#N/A		#N/A		5	6	#N/A
Putative proline racemase OS=Clostridioides difficile (strain R20291) OX=645463 GN=prdF PE=3 SV=1	prdF	#N/A		#N/A		#N/A		#N/A		#N/A		#N/A		#N/A		8	9	#N/A		#N/A		#N/A		#N/A		#N/A		#N/A				#N/A		#N/A		3	3	#N/A		#N/A
Proline--tRNA ligase OS=Clostridioides difficile (strain R20291) OX=645463 GN=proS PE=3 SV=1	proS	#N/A		#N/A		#N/A		#N/A		#N/A		#N/A		#N/A		#N/A		#N/A		#N/A		#N/A		#N/A		#N/A		2	2	#N/A		#N/A		#N/A		#N/A		#N/A		#N/A
Superoxide dismutase OS=Clostridioides difficile (strain R20291) OX=645463 GN=sodA PE=3 SV=1	sodA	#N/A		#N/A		#N/A		#N/A		#N/A		#N/A				#N/A				3	8	#N/A		#N/A		#N/A						3	5	#N/A						#N/A			yes		yes	yes
Single-stranded DNA-binding protein OS=Clostridioides difficile (strain R20291) OX=645463 GN=ssb PE=3 SV=1	ssb	#N/A		#N/A		#N/A		#N/A		#N/A		#N/A		#N/A		#N/A		#N/A		#N/A		2	3	#N/A		#N/A		#N/A		#N/A		#N/A		#N/A		#N/A		#N/A		#N/A		yes	yes		yes			yes
Acetyl-CoA acetyltransferase OS=Clostridioides difficile (strain R20291) OX=645463 GN=thlA1 PE=3 SV=1	thlA1	#N/A		#N/A		#N/A		#N/A		#N/A		#N/A		#N/A		14	25			#N/A				#N/A		#N/A		#N/A		20	178	7	15			12	19	4	4	#N/A
Elongation factor Ts OS=Clostridioides difficile (strain R20291) OX=645463 GN=tsf PE=3 SV=1	tsf	#N/A		#N/A				#N/A		#N/A		#N/A		#N/A		6	7	#N/A		#N/A		#N/A		#N/A		#N/A		#N/A		#N/A		#N/A		#N/A				#N/A		#N/A
Flagellin OS=Clostridioides difficile (strain R20291) OX=645463 GN=fliC PE=3 SV=1	fliC	#N/A		#N/A		#N/A		#N/A		#N/A		#N/A		#N/A		#N/A		#N/A		#N/A		#N/A		#N/A		#N/A		#N/A		#N/A				#N/A		#N/A		6	8	#N/A
Putative formate acetyltransferase OS=Clostridioides difficile (strain R20291) OX=645463 GN=pflD PE=4 SV=1	pflD	#N/A		#N/A		#N/A		#N/A																27	37									1				#N/A
Uncharacterized protein OS=Clostridioides difficile (strain R20291) OX=645463 GN=CDR20291_0128 PE=4 SV=1	CDR20291_0128	#N/A		#N/A		#N/A		#N/A		#N/A		#N/A		#N/A		#N/A		#N/A		#N/A		1		#N/A		#N/A		#N/A		#N/A		#N/A		5	8	#N/A		#N/A		4	5	yes	yes		yes			yes
Putative rubrerythrin OS=Clostridioides difficile (strain R20291) OX=645463 GN=CDR20291_1373 PE=4 SV=1	CDR20291_1373	#N/A		#N/A		#N/A		#N/A		#N/A		#N/A		#N/A		#N/A						7	27											7	21					4	6
Butyryl-CoA dehydrogenase OS=Clostridioides difficile (strain R20291) OX=645463 GN=bcd2 PE=3 SV=1	bcd2	#N/A		#N/A		#N/A		#N/A		#N/A		#N/A		#N/A		#N/A								#N/A		#N/A		#N/A				2	3			5	5
Putative ruberythrin OS=Clostridioides difficile (strain R20291) OX=645463 GN=CDR20291_1323 PE=4 SV=1	CDR20291_1323	#N/A		#N/A		#N/A		#N/A		#N/A		#N/A		#N/A		#N/A						8	22			#N/A		#N/A		#N/A				5	15			#N/A		3	5
Putative spore-coat protein OS=Clostridioides difficile (strain R20291) OX=645463 GN=cotJC1 PE=3 SV=1	cotCB (cotJC1)	#N/A		#N/A		#N/A		#N/A		#N/A		#N/A								2	3	4	6	#N/A		#N/A		#N/A				#N/A		3	4			#N/A		3	3	yes		yes	yes	yes	yes	yes	yes
N-acetylmuramoyl-L-alanine amidase (Cell wall hydrolase) OS=Clostridioides difficile (strain R20291) OX=645463 GN=CDR20291_2089 PE=4 SV=1	CDR20291_2089	#N/A		#N/A		#N/A		#N/A		#N/A		#N/A		#N/A				#N/A		#N/A		#N/A		#N/A		#N/A		#N/A				#N/A		3	5			#N/A							yes	yes	yes	yes	yes
Peptidase OS=Clostridioides difficile (strain R20291) OX=645463 GN=CDR20291_2160 PE=3 SV=1	CDR20291_2160	#N/A		#N/A		#N/A		#N/A		#N/A		6	6			#N/A		#N/A		#N/A		#N/A		#N/A		7	8	3	3	#N/A		#N/A		#N/A		#N/A		#N/A
Rubrerythrin OS=Clostridioides difficile (strain R20291) OX=645463 GN=rbr PE=4 SV=1	rbr	#N/A		#N/A		#N/A		#N/A		#N/A		#N/A		#N/A		#N/A		#N/A		#N/A				#N/A		#N/A		#N/A		#N/A		#N/A		2	2	#N/A		#N/A
Uncharacterized protein OS=Clostridioides difficile (strain R20291) OX=645463 GN=CDR20291_0926 PE=4 SV=1	CDR20291_0926									10	95																							#N/A		#N/A		#N/A		#N/A		yes	yes	yes	yes	yes	yes	yes	yes
SH3b domain-containing protein OS=Clostridioides difficile (strain R20291) OX=645463 GN=CDR20291_2843 PE=4 SV=1	CDR20291_2843			#N/A		#N/A		#N/A		#N/A		#N/A		#N/A		#N/A		9	10			#N/A		#N/A		#N/A		#N/A		#N/A		6	7	#N/A		#N/A		5	6	#N/A		yes			yes		yes		yes
Probable butyrate kinase OS=Clostridioides difficile (strain R20291) OX=645463 GN=buk PE=3 SV=1	buk			#N/A		#N/A		#N/A		#N/A		#N/A		#N/A		#N/A		#N/A				#N/A		#N/A		#N/A		#N/A		#N/A		#N/A		#N/A		5	8
[truncated: 2 more columns]

## Sheet: Rep2
		E-cadherin immunoreactive spots																																Fimlaid et al., 2013; PLoS Genet, DOI: 10.1371/journal.pgen.1003660			Saujet et al., 2013; PLoS Genet, DOI: 10.1371/journal.pgen.1003756			Pishdadian et al., 2015; Mol Microbiol, DOI: 10.1111/mmi.12856
Description	Gene name	Spot 1		Spot 2		Spot 3		Spot 4		Spot 5		Spot 6		Spot 7		Spot 8		Spot 9		Spot 10		Spot 11		Spot 12		Spot 13		Spot 15		Spot 16		Spot 17		sigE	sigF	sigK	sigE	sigF	sigK	sigE	sigK	Gene name	Location
		# Peptides	# PSM	# Peptides	# PSM	# Peptides	# PSM	# Peptides	# PSM	# Peptides	# PSM	# Peptides	# PSM	# Peptides	# PSM	# Peptides	# PSM	# Peptides	# PSM	# Peptides	# PSM	# Peptides	# PSM	# Peptides	# PSM	# Peptides	# PSM	# Peptides	# PSM	# Peptides	# PSM	# Peptides	# PSM
Uncharacterized protein OS=Clostridioides difficile (strain R20291) OX=645463 GN=CDR20291_1511 PE=4 SV=1	CDR20291_1511	9	15									8	9	9	10			6	8	9	10	5	6	7	8	9	10			8	8			yes			yes	yes	yes	yes	yes	cotA	Coat
Uncharacterized protein OS=Clostridioides difficile (strain R20291) OX=645463 GN=CDR20291_1478 PE=4 SV=1	CDR20291_1478	7	9													6	26	6	16	7	14	7	20	6	11	3	5	3	5	4	8	4	6				yes	yes	yes			cdeM	Exosporium
Uncharacterized protein OS=Clostridioides difficile (strain R20291) OX=645463 GN=CDR20291_1360 PE=4 SV=1	CDR20291_1360	3	5			#N/A		#N/A		#N/A		#N/A		#N/A		#N/A		#N/A		#N/A		#N/A		#N/A		#N/A		#N/A		#N/A		#N/A		yes	yes		yes			yes		cotB	Coat
Putative amino acid aminotransferase OS=Clostridioides difficile (strain R20291) OX=645463 GN=CDR20291_3524 PE=4 SV=1	CDR20291_3524	#N/A		24	265	19	63	16	35																	#N/A		#N/A		#N/A		#N/A
Subunit of oxygen-sensitive 2-hydroxyisocaproyl-CoA dehydratase OS=Clostridioides difficile (strain R20291) OX=645463 GN=hadC PE=3 SV=1	hadC	#N/A		19	80	24	112	14	34			6	6															#N/A
Aminotransferase OS=Clostridioides difficile (strain R20291) OX=645463 GN=CDR20291_1180 PE=3 SV=1	CDR20291_1180	#N/A		17	35	16	23											#N/A				#N/A		#N/A		#N/A		#N/A		#N/A		#N/A										aspB
Glutamate dehydrogenase OS=Clostridioides difficile (strain R20291) OX=645463 GN=gluD PE=3 SV=1	gluD	#N/A		17	45							#N/A				#N/A		#N/A														#N/A
Acetyl-CoA acetyltransferase OS=Clostridioides difficile (strain R20291) OX=645463 GN=thlA1 PE=3 SV=1	thlA1	#N/A		16	57	18	77	16	39											#N/A						#N/A		#N/A		#N/A		#N/A
Isocaprenoyl-CoA:2-hydroxyisocaproate CoA-transferase OS=Clostridioides difficile (strain R20291) OX=645463 GN=hadA PE=4 SV=1	hadA	#N/A		13	21	18	35	9	12					7	8											#N/A		#N/A		#N/A		#N/A
Putative anaerobic nitric oxide reductase flavorubredoxin OS=Clostridioides difficile (strain R20291) OX=645463 GN=norV PE=3 SV=1	norV	#N/A		10	21	12	26	10	14			#N/A		#N/A		#N/A		#N/A								#N/A		#N/A		#N/A		#N/A
NAD-dependent 4-hydroxybutyrate dehydrogenase OS=Clostridioides difficile (strain R20291) OX=645463 GN=abfH PE=4 SV=1	abfH	#N/A		9	16	13	35	11	19	#N/A		#N/A		#N/A						#N/A		#N/A				#N/A		#N/A		#N/A		#N/A		#N/A	#N/A	#N/A	#N/A	#N/A	#N/A	#N/A	#N/A		#N/A
Butyryl-CoA dehydrogenase OS=Clostridioides difficile (strain R20291) OX=645463 GN=bcd2 PE=3 SV=1	bcd2	#N/A						11	21			6	9
Electron transfer flavoprotein alpha-subunit OS=Clostridioides difficile (strain R20291) OX=645463 GN=etfA1 PE=3 SV=1	etfA1	#N/A								6	8					5	7									#N/A		#N/A		#N/A		#N/A
Aspartate-semialdehyde dehydrogenase OS=Clostridioides difficile (strain R20291) OX=645463 GN=asd PE=3 SV=1	asd	#N/A		7	16					#N/A				#N/A		#N/A		#N/A		#N/A		#N/A		#N/A		#N/A		#N/A		#N/A		#N/A
Uncharacterized protein OS=Clostridioides difficile (strain R20291) OX=645463 GN=CDR20291_3482 PE=4 SV=1	CDR20291_3482																											2	2	3	3	2	2				yes	yes	yes	yes
Protein-arginine kinase OS=Clostridioides difficile (strain R20291) OX=645463 GN=mcsB PE=3 SV=1	mcsB	#N/A				16	31			#N/A		#N/A		#N/A		#N/A		#N/A		#N/A		#N/A				#N/A		#N/A		#N/A		#N/A
Putative oxidoreductase, thiamine diP-binding subunit OS=Clostridioides difficile (strain R20291) OX=645463 GN=CDR20291_0115 PE=4 SV=1	CDR20291_0115	#N/A		5	21	10	77	19	308	6	32	4	11	5	10	3	8																										Exosporium
Electron transfer flavoprotein beta-subunit OS=Clostridioides difficile (strain R20291) OX=645463 GN=etfB1 PE=3 SV=1	etfB1									6	7									7	13	7	17	7	15	#N/A		#N/A		#N/A		#N/A
Probable butyrate kinase OS=Clostridioides difficile (strain R20291) OX=645463 GN=buk PE=3 SV=1	buk	#N/A				12	22	19	61							#N/A		#N/A		#N/A		#N/A		#N/A		#N/A		#N/A				#N/A
(R)-2-hydroxyisocaproate dehydrogenase OS=Clostridioides difficile (strain R20291) OX=645463 GN=ldhA PE=3 SV=1	ldhA	#N/A								15	47	10	20	5	7					7	12							#N/A		#N/A		#N/A
Glycine reductase complex component B gamma subunit OS=Clostridioides difficile (strain R20291) OX=645463 GN=grdB PE=3 SV=1	grdB	#N/A										7	8			#N/A		#N/A		#N/A						#N/A		#N/A		#N/A		#N/A
Acetate kinase OS=Clostridioides difficile (strain R20291) OX=645463 GN=ackA PE=3 SV=1	ackA	#N/A						13	21	#N/A		#N/A		#N/A		#N/A		#N/A		#N/A		#N/A		#N/A		#N/A		#N/A		#N/A		#N/A
Activator of 2-hydroxyisocaproyl-CoA dehydratase OS=Clostridioides difficile (strain R20291) OX=645463 GN=hadI PE=4 SV=1	hadI	#N/A		#N/A		#N/A				#N/A		#N/A		#N/A						#N/A		#N/A				6	10	#N/A		5	6	11	48
Nitrilase (Carbon-nitrogen hydrolase) OS=Clostridioides difficile (strain R20291) OX=645463 GN=CDR20291_2733 PE=3 SV=1	CDR20291_2733	#N/A		#N/A		#N/A		#N/A		10	17	12	26	13	28	#N/A		#N/A		#N/A		#N/A		#N/A		#N/A		#N/A		#N/A		#N/A
Putative L-threonine dehydrogenase OS=Clostridioides difficile (strain R20291) OX=645463 GN=CDR20291_1687 PE=4 SV=1	CDR20291_1687	#N/A		#N/A		#N/A		#N/A		9	16	8	12			#N/A		#N/A		#N/A		#N/A		#N/A		#N/A		#N/A		#N/A		#N/A
Cell surface protein (S-layer protein) OS=Clostridioides difficile (strain R20291) OX=645463 GN=slpA PE=4 SV=1	slpA	#N/A		#N/A		#N/A		#N/A						6	8	#N/A		#N/A		#N/A		#N/A		#N/A		#N/A		#N/A		#N/A		#N/A
Putative carbon monoxide dehydrogenase/acetyl-CoA synthase complex, nickel-inserting subunit OS=Clostridioides difficile (strain R20291) OX=645463 GN=CDR20291_0651 PE=4 SV=1	CDR20291_0651	#N/A		#N/A				#N/A		6	10			9	16	10	23	11	38	5	9	3	4			#N/A		#N/A		#N/A		#N/A
Putative L-asparaginase OS=Clostridioides difficile (strain R20291) OX=645463 GN=CDR20291_2408 PE=3 SV=1	CDR20291_2408	#N/A		#N/A		#N/A		#N/A		6	7			#N/A		#N/A		#N/A		#N/A		#N/A		#N/A		#N/A		#N/A		#N/A		#N/A										ansB
Nicotinate-nucleotide--dimethylbenzimidazole phosphoribosyltransferase OS=Clostridioides difficile (strain R20291) OX=645463 GN=cobT PE=3 SV=1	cobTPE	#N/A		#N/A		#N/A		#N/A		6	7	#N/A		#N/A		#N/A		#N/A		#N/A		#N/A		#N/A				#N/A		#N/A		#N/A
Putative O-acetylserine sulfhydrylase OS=Clostridioides difficile (strain R20291) OX=645463 GN=cysM PE=4 SV=1	cysM	#N/A		#N/A		#N/A		#N/A		5	19	8	23			4	15	4	9	4	9	4	8	7	20	#N/A		#N/A		#N/A		#N/A
SH3b domain-containing protein OS=Clostridioides difficile (strain R20291) OX=645463 GN=CDR20291_2843 PE=4 SV=1	CDR20291_2843					#N/A		#N/A				9	14	10	18	10	17	13	35					#N/A		#N/A		#N/A		#N/A		#N/A		yes			yes		yes		yes
Dipicolinate synthase, A chain OS=Clostridioides difficile (strain R20291) OX=645463 GN=dpaA PE=4 SV=1	dpaA	#N/A		#N/A		#N/A		#N/A						5	7	#N/A		#N/A		#N/A		#N/A		#N/A		#N/A		#N/A		#N/A		#N/A		yes	yes	yes	yes		yes	yes	yes
Malonyl CoA-acyl carrier protein transacylase OS=Clostridioides difficile (strain R20291) OX=645463 GN=fabD PE=3 SV=1	fabD	#N/A		#N/A		#N/A		#N/A								7	15	6	10	6	10			#N/A		#N/A		#N/A		#N/A		#N/A
ABC transporter substrate-binding protein OS=Clostridioides difficile (strain R20291) OX=645463 GN=CDR20291_1811 PE=4 SV=1	CDR20291_1811	#N/A		#N/A		#N/A		#N/A		#N/A				7	8	#N/A		#N/A		#N/A		#N/A		#N/A		#N/A		#N/A		#N/A		#N/A					yes	yes	yes	yes	yes
Putative fructose-bisphosphate aldolase OS=Clostridioides difficile (strain R20291) OX=645463 GN=fba PE=4 SV=1	fba	#N/A		#N/A				#N/A		#N/A						10	15	6	7	#N/A						#N/A		#N/A		#N/A		#N/A
MerR-family transcriptional regulator OS=Clostridioides difficile (strain R20291) OX=645463 GN=CDR20291_3476 PE=4 SV=1	CDR20291_3476	#N/A		#N/A		#N/A		#N/A		#N/A				#N/A		5	7	#N/A		#N/A		#N/A		#N/A		#N/A		#N/A		#N/A		#N/A
Ribose-phosphate pyrophosphokinase OS=Clostridioides difficile (strain R20291) OX=645463 GN=prs PE=3 SV=1	prs	#N/A		#N/A		#N/A		#N/A										4	5	#N/A		#N/A		#N/A		#N/A		#N/A		#N/A		#N/A
Proline iminopeptidase OS=Clostridioides difficile (strain R20291) OX=645463 GN=pepI PE=3 SV=1	pepI	#N/A		#N/A		#N/A		#N/A		#N/A		#N/A		#N/A		7	11	#N/A								#N/A		#N/A		#N/A		#N/A
Putative DNA glycosylase (DNA repair protein) OS=Clostridioides difficile (strain R20291) OX=645463 GN=CDR20291_0192 PE=4 SV=1	CDR20291_0192	#N/A		#N/A		#N/A		#N/A		#N/A		#N/A		#N/A				8	12			#N/A		#N/A		#N/A		#N/A		#N/A		#N/A
UDP-N-acetylenolpyruvoylglucosamine reductase OS=Clostridioides difficile (strain R20291) OX=645463 GN=murB PE=3 SV=1	murB	#N/A		#N/A		#N/A		#N/A		#N/A		#N/A		#N/A				8	15			2	3			#N/A		#N/A		#N/A		#N/A
3-hydroxybutyryl-CoA dehydrogenase OS=Clostridioides difficile (strain R20291) OX=645463 GN=hbd PE=3 SV=1	hbd	#N/A		#N/A		#N/A		#N/A		#N/A		#N/A		#N/A		#N/A				#N/A						2	2	#N/A		6	8	2	3
Putative 3-mercaptopyruvate sulfurtransferase OS=Clostridioides difficile (strain R20291) OX=645463 GN=sseA PE=4 SV=1	sseA	#N/A		#N/A		#N/A		#N/A		#N/A		#N/A		#N/A						#N/A				6	10	#N/A		#N/A		#N/A		#N/A
Electron transfer flavoprotein beta-subunit OS=Clostridioides difficile (strain R20291) OX=645463 GN=etfB2 PE=4 SV=1	etfB2	#N/A		#N/A		#N/A		#N/A		#N/A		#N/A		#N/A		#N/A		#N/A				7	9	7	8	#N/A		#N/A		#N/A		#N/A		#N/A	#N/A	#N/A	#N/A	#N/A	#N/A	#N/A	#N/A		#N/A
B3_4 domain-containing protein OS=Clostridioides difficile (strain R20291) OX=645463 GN=CDR20291_1659 PE=4 SV=1	CDR20291_1659	#N/A		#N/A		#N/A		#N/A		#N/A		#N/A		#N/A		#N/A		#N/A		5	8			#N/A		#N/A		#N/A		#N/A		#N/A
Major intracellular serine protease OS=Clostridioides difficile (strain R20291) OX=645463 GN=ispD PE=3 SV=1	ispD	#N/A		#N/A		#N/A		#N/A		#N/A		#N/A		#N/A		#N/A		#N/A		4	8					#N/A		#N/A		3	3	#N/A						yes
Transketolase, thiamine disphosphate-binding subunit OS=Clostridioides difficile (strain R20291) OX=645463 GN=tkt PE=4 SV=1	tkt	#N/A		#N/A		#N/A		#N/A		#N/A		#N/A		#N/A		#N/A		#N/A		4	7			#N/A		#N/A		#N/A		#N/A		#N/A
Nitroreductase-family protein OS=Clostridioides difficile (strain R20291) OX=645463 GN=CDR20291_0957 PE=4 SV=1	CDR20291_0957	#N/A		#N/A		#N/A		#N/A		#N/A		#N/A		#N/A				#N/A		#N/A		6	6			#N/A		#N/A		#N/A		#N/A
HIRAN domain-containing protein OS=Clostridioides difficile (strain R20291) OX=645463 GN=CDR20291_1416 PE=4 SV=1	CDR20291_1416	#N/A		#N/A		#N/A		#N/A		#N/A		#N/A		#N/A		#N/A		#N/A		#N/A		4	4	#N/A		#N/A		#N/A		#N/A		#N/A		#N/A	#N/A	#N/A	#N/A	#N/A	#N/A	#N/A	#N/A	#N/A	#N/A
Energy-coupling factor transporter ATP-binding protein EcfA OS=Clostridioides difficile (strain R20291) OX=645463 GN=ecfA PE=3 SV=1	ecfA	#N/A		#N/A		#N/A		#N/A		#N/A		#N/A		#N/A		#N/A				#N/A		3	3			#N/A		#N/A		#N/A		#N/A		#N/A	#N/A	#N/A	#N/A	#N/A	#N/A	#N/A	#N/A		#N/A
IclR-family transcriptional regulator OS=Clostridioides difficile (strain R20291) OX=645463 GN=CDR20291_2841 PE=4 SV=1	CDR20291_2841	#N/A		#N/A		#N/A		#N/A		#N/A		#N/A		#N/A		#N/A		#N/A		#N/A				6	9	#N/A		#N/A		#N/A		#N/A
Putative carbon monoxide dehydrogenase accessory protein OS=Clostridioides difficile (strain R20291) OX=645463 GN=cooC PE=4 SV=1	cooC	#N/A		#N/A		#N/A		#N/A		#N/A		#N/A		#N/A		#N/A		#N/A		#N/A				#N/A		2	2	#N/A		#N/A		#N/A		#N/A	#N/A	#N/A	#N/A	#N/A	#N/A	#N/A	#N/A		#N/A
Imidazole glycerol phosphate synthase subunit HisF OS=Clostridioides difficile (strain R20291) OX=645463 GN=hisF PE=3 SV=1	hisF	#N/A		#N/A		#N/A		#N/A		#N/A		#N/A		#N/A		#N/A		#N/A		#N/A				6	8	#N/A		#N/A		#N/A		#N/A
Putative carbon-nitrogen hydrolase OS=Clostridioides difficile (strain R20291) OX=645463 GN=CDR20291_0430 PE=3 SV=1	CDR20291_0430	#N/A		#N/A				#N/A		#N/A		#N/A		#N/A		#N/A		#N/A				#N/A		10	13	#N/A				#N/A		#N/A
GTP-sensing transcriptional pleiotropic repressor CodY OS=Clostridioides difficile (strain R20291) OX=645463 GN=codY PE=3 SV=1	codY	#N/A		#N/A		#N/A		#N/A		#N/A		#N/A		#N/A		#N/A		#N/A		#N/A		#N/A		10	14	#N/A		#N/A		#N/A		#N/A											Exosporium
Methylenetetrahydrofolate reductase OS=Clostridioides difficile (strain R20291) OX=645463 GN=CDR20291_0649 PE=3 SV=1	CDR20291_0649	#N/A		#N/A		#N/A		#N/A		#N/A		#N/A		#N/A		#N/A		#N/A		#N/A		#N/A				#N/A		#N/A		6	19	#N/A										metF
Uncharacterized protein OS=Clostridioides difficile (strain R20291) OX=645463 GN=CDR20291_2738 PE=4 SV=1	CDR20291_2738	#N/A		#N/A		#N/A		#N/A		#N/A		#N/A		#N/A		#N/A		#N/A		#N/A		#N/A		#N/A		2	2	#N/A		2	3	#N/A
Pyridoxal phosphate homeostasis protein OS=Clostridioides difficile (strain R20291) OX=645463 GN=CDR20291_2507 PE=3 SV=1	CDR20291_2507	#N/A		#N/A		#N/A		#N/A		#N/A		#N/A		#N/A		#N/A		#N/A		#N/A		#N/A		#N/A		#N/A		5	6	#N/A		#N/A
Putative (R)-2-hydroxyglutaryl-CoA dehydratase alpha-subunit OS=Clostridioides difficile (strain R20291) OX=645463 GN=hgdC PE=4 SV=1	hgdC	#N/A		#N/A		#N/A		#N/A		#N/A		#N/A		#N/A		#N/A		#N/A		#N/A		#N/A		#N/A		#N/A		4	5	#N/A		#N/A		#N/A	#N/A	#N/A	#N/A	#N/A	#N/A	#N/A	#N/A		#N/A
Uncharacterized protein OS=Clostridioides difficile (strain R20291) OX=645463 GN=CDR20291_1086 PE=4 SV=1	CDR20291_1086	#N/A		#N/A		#N/A		#N/A		#N/A		#N/A		#N/A		#N/A		#N/A		#N/A		#N/A		#N/A		#N/A		3	4	#N/A		#N/A
Tellurium resistance protein OS=Clostridioides difficile (strain R20291) OX=645463 GN=CDR20291_1534 PE=3 SV=1	CDR20291_1534	#N/A		#N/A		#N/A		#N/A		#N/A		#N/A		#N/A		#N/A		#N/A		#N/A		#N/A		#N/A		#N/A		3	3	#N/A		#N/A										terD2
Tellurium resistance protein OS=Clostridioides difficile (strain R20291) OX=645463 GN=CDR20291_1695 PE=3 SV=1	CDR20291_1695	#N/A		#N/A		#N/A		#N/A		#N/A		#N/A		#N/A		#N/A		#N/A		#N/A		#N/A		#N/A		#N/A		#N/A		7	7	2	2									terD4
Putative membrane protein OS=Clostridioides difficile (strain R20291) OX=645463 GN=CDR20291_2226 PE=4 SV=1	CDR20291_2226	#N/A		#N/A		#N/A		#N/A		#N/A		#N/A		#N/A				#N/A		#N/A		#N/A		#N/A		#N/A		#N/A		2	2	#N/A

## Sheet: Rep3
		E-cadherin immunoreactive spots																																				Fimlaid et al., 2013; PLoS Genet, DOI: 10.1371/journal.pgen.1003660			Saujet et al., 2013; PLoS Genet, DOI: 10.1371/journal.pgen.1003756			Pishdadian et al., 2015; Mol Microbiol, DOI: 10.1111/mmi.12856
Description	Gene name	Spot 1		Spot 2		Spot 3		Spot 4		Spot 5		Spot 6		Spot 7		Spot 8		Spot 9		Spot 10		Spot 11		Spot 12		Spot 13		Spot 14		Spot 15		Spot 16		Spot 17		Spot 18		sigE	sigF	sigK	sigE	sigF	sigK	sigE	sigK	Gene name	Location
		# Peptides	# PSM	# Peptides	# PSM	# Peptides	# PSM	# Peptides	# PSM	# Peptides	# PSM	# Peptides	# PSM	# Peptides	# PSM	# Peptides	# PSM	# Peptides	# PSM	# Peptides	# PSM	# Peptides	# PSM	# Peptides	# PSM	# Peptides	# PSM	# Peptides	# PSM	# Peptides	# PSM	# Peptides	# PSM	# Peptides	# PSM	# Peptides	# PSM
Uncharacterized protein OS=Clostridioides difficile (strain R20291) OX=645463 GN=CDR20291_1478 PE=4 SV=1	CDR20291_1478															8	29	14	281	10	127	15	177											20	1102	16	579				yes	yes	yes			cdeM	Exosporium
Uncharacterized protein OS=Clostridioides difficile (strain R20291) OX=645463 GN=CDR20291_1511 PE=4 SV=1	CDR20291_1511			13	427			12	269			11	84	12	58															11	30	8	19					yes			yes	yes	yes	yes	yes	cotA	Coat
Uncharacterized protein OS=Clostridioides difficile (strain R20291) OX=645463 GN=CDR20291_3482 PE=4 SV=1	CDR20291_3482							#N/A								8	307	5	26	9	376	6	43											6	16	4	6				yes	yes	yes	yes
Uncharacterized protein OS=Clostridioides difficile (strain R20291) OX=645463 GN=CDR20291_0926 PE=4 SV=1	CDR20291_0926	3	4	3	5	3	4	4	5					#N/A				#N/A				#N/A				#N/A				#N/A								yes	yes	yes	yes	yes	yes	yes	yes	cdeC	Exosporium
ATP synthase subunit beta OS=Clostridioides difficile (strain R20291) OX=645463 GN=atpD PE=3 SV=1	atpD	2	2																	#N/A				2	2	2	2
Uncharacterized protein OS=Clostridioides difficile (strain R20291) OX=645463 GN=CDR20291_3418 PE=4 SV=1	CDR20291_3418	#N/A		#N/A		#N/A		2	2	#N/A		#N/A		#N/A		#N/A		#N/A		#N/A		#N/A		#N/A		#N/A		#N/A		#N/A		#N/A		#N/A		#N/A		yes	yes	yes	yes		yes	yes	yes
Putative oxidoreductase OS=Clostridioides difficile (strain R20291) OX=645463 GN=CDR20291_0385 PE=4 SV=1	CDR20291_0385	#N/A				#N/A				#N/A				2	3	#N/A		#N/A		#N/A		#N/A																								ord
