# Supplementary material for: Coupling Far-Western Blotting with Peptide Microarrays Reveals Novel E‑Cadherin Spore-Surface Ligands in Clostridioides difficile
Source: J Proteome Res. 2026 Jun 16;25(7):3487–506. doi: 10.1021/acs.jproteome.5c01166 (PMC13339774; doi:10.1021/acs.jproteome.5c01166)
Supplement: Supplementary file 4 [file pr5c01166_si_004.xlsx]

## Sheet: Table Legend
Table S6 | Amino acid sequences of E-cadherin binding spore surface ligands. Amino acid sequences for C. difficile spore surface proteins identified as E-cadherin binding ligands, as determined by experimental assays. For each protein, common name, CP locus tag, UniProt accession ID, total length in amino acids, and the full primary sequence are provided.

## Sheet: Sheet1
Table S6. Amino acid sequences of E-cadherin binding spore surface ligands
Protein	CP Locus Tag	UniProt ID	Length (aa)	Protein Sequence
CotE	CDIF27147_01458	A0A9R0BJW4_CLODR	709	MPNLPSLGSKAPDFKANTTNGPIRLSDYKGNWIVLFSHPGDFTPVCTTEFLCFAKYYDEFKKRNTELIGLSVDSNSSHLAWMYNISLLTGVEIPFPIIEDRDMRIAKLYGMISKPMSDTSTVRSVFIIDNNQILRTILYYPLTTGRNIPEILRIVDALQTSDRDNIVTPANWFPGMPVILPYPKNYKELKNRVNSCNKKYSCMDWYLCFVPDNYNDEEVSKKIDNTCSWKKEHTKNIENECNCEHEHHDYLNKALDCKQEHKTDIKDDCNHEKKHTKNTNKVHNSKQDKFKDKSCDEMNFNYDKDESCDKINSSYNKEDSSYEDFYKHNYKNYDYTSEKNTKKIAMKTLKDSKKLVRPQITDPYNPIVENANCPDINPIVAEYVLGNPTNVDAQLLDAV…
CdeM	CDIF27147_01682	A0A9P3U3U1_CLODI	160	MENKKCYSEDWYERGESTAKWFQNDREEYERAAYDEDRERRGSNCGCSDSGENRPRNCERFRREAEIREREAREAFCESSEKKKEALAYECEARKLWEEAEKYWDEYSKYNYQGIEYLAEAARLFDEGMECEARRNGNNGGNNNNCCHKCHKCNCNCCRK
CDR20291_2028	CDIF27147_02282	A0A9R0BLA0_CLODR	170	MSDFKEILAEEIKNNPFGLIGKDWTLITAENEGKVNTMTASWGGLGVMWGKDVAFVVIRPQRYTKEFIDNTDKFSLTFFDEDFRKELSYCGKVSGREEDKISQIGFNIEHLNDTPYFKEAKMAIICKKIYSQKLEPQCFIAEGIDGRWYPQKDYHTLYIAEITNVLVKED
CDR20291_3482	CDIF27147_03838	A0A9R0BNU3_CLODR	122	MYDDYKYNKCNKCYNDYEEMTHVHEYSESVKLAEECEDRHNHRAAGVTGEAIPINGGTNHVHKINDNVDFLDHFHKICVTTGPAIRIPGTDKHIHLICGETTVNDGHCHKFLFTTQIEAPLV
CTD of BclA2	CDIF27147_03409	A0A9R0BN70_CLODR	131	AANNAQFTVSSSSLGNNTLVTFNSSFINGTNITFPTSSTINLAVGGIYNVSFGIRAILSLAGFMSITTNFNGVAQNNFIAKAVNTLTSSDVSVSLSFLVDARAAAVTLSFTFGSGTTGTSPAGYVSVYRIQ
CTD of BclA3	CDIF27147_03519	A0AAN5VNT5_CLODI	170	AIIPFASGIPLSLTTIAGGLVGTPGFVGFGSSAPGLSIVGGVIDLTNAAGTLTNFAFSMPRDGTITSISAYFSTTAALSLVGSTITITATLYQSTAPNNSFTAVPGATVTLAPPLTGILSVGSISSGIVTGLNIAATAETRFLLVFTATASGLSLVNTVAGYASAGIAIN
