# Supplementary material for: Coupling Far-Western Blotting with Peptide Microarrays Reveals Novel E‑Cadherin Spore-Surface Ligands in Clostridioides difficile
Source: J Proteome Res. 2026 Jun 16;25(7):3487–506. doi: 10.1021/acs.jproteome.5c01166 (PMC13339774; doi:10.1021/acs.jproteome.5c01166)
Supplement: Supplementary file 5 [file pr5c01166_si_005.xlsx]

## Sheet: Table legend
Table S7 | Genome accessions and metadata for EnteroBase C. difficile dataset. Datast includes 250 total C. difficile genomes, 50 genomes are included for each of the five major C. difficile Clades. For each genome, the following parameters are presented: genome accession number, strain name, MLST scheme, country of isolation, host/source, isolation year, assembly length (bp), N50 contig length, …

## Sheet: Accession_numbers
Table S7. Genome Accessions and Metadata for EnteroBase C. difficile Dataset (n=250)
Genome	Strain	Scheme	Country	Source	Year	Assembly_length	N50	ST	adk	atpA	dxr	glyA	recA	sodA	tpi	mlst_clade	mlst_reassingment_based_on_core_genome
CLO_AA6482AA	DSM 1296T	cdifficile	United Kingdom	Human	1978	4154879	4109692	3	1	1	2	1	1	1	1	1	1
CLO_CA1760AA	CD37	cdifficile	United States	Human	1980	4010233	60058	3	1	1	2	1	1	1	1	1	1
CLO_AA6490AA	630	cdifficile	Switzerland	Human	1982	4298133	4290252	54	1	4	7	1	1	3	3	1	1
CLO_CA0480AA	ATCC BAA-1801	cdifficile	Belgium	Human	1984	5190934	228670	15	1	1	6	1	8	5	1	1	1
CLO_AA5260AA	R6641	cdifficile	United Kingdom	Human	1994	4137113	643668	98	1	1	2	6	1	1	3	1	1
CLO_AA5229AA	R8768	cdifficile	United Kingdom	Human	1995	4157783	387796	48	1	1	2	1	1	5	1	1	1
CLO_AA5270AA	R10079	cdifficile	Poland	Human	1996	4295613	738350	13	1	1	6	1	5	3	1	1	1
CLO_AA5230AA	R10566	cdifficile	United Kingdom	Human	1997	4167796	294556	59	1	3	6	15	1	17	1	1	1
CLO_AA5263AA	R11631	cdifficile	United Kingdom	Human	1998	4082158	493764	29	1	1	2	16	1	3	1	1	1
CLO_AA5218AA	R16080	cdifficile	Kuwait	Human	2001	4147377	295051	122	1	1	4	1	1	1	10		1
CLO_CA4114AA	GSK39	cdifficile	Italy	Human	2002	4711911	666868	17	1	1	2	1	1	5	3	1	1
CLO_AA1047AA	3144	cdifficile	Costa Rica	Human	2003	4564580	206330	54	1	4	7	1	1	3	3	1	1
CLO_CA4097AA	GSK234	cdifficile	Sweden	Human	2003	4079318	350075	8	1	1	2	6	1	5	1	1	1
CLO_CA9807AA	Cdiff_RT151_3	cdifficile	United States	Human	2004	4180924	272485	205	1	3	13	1	5	23	1	1	1
CLO_AA9079AA	630 delta erm	cdifficile	United Kingdom	Human	2005	4300929	4293048	54	1	4	7	1	1	3	3	1	1
CLO_CA1767AA	KY64	cdifficile	Japan	Human	2005	4013647	180982	15	1	1	6	1	8	5	1	1	1
CLO_BA1466AA	630	cdifficile	United Kingdom	Human	2006	4203676	137589	54	1	4	7	1	1	3	3	1	1
CLO_BA4266AA	Symptomatic Infection 4149	cdifficile	United States	Human	2006	4141583	255996	63	1	1	7	5	1	3	3	1	1
CLO_AA2392AA	C00000525	cdifficile	United Kingdom	Human	2007	4211838	262088	54	1	4	7	1	1	3	3	1	1
CLO_BA6628AA	Symptomatic Infection 4143	cdifficile	United States	Human	2007	4074301	285161	63	1	1	7	5	1	3	3	1	1
CLO_BA4167AA	Symptomatic Infection 4102	cdifficile	Germany	Human	2008	4411412	280370	54	1	4	7	1	1	3	3	1	1
CLO_BA6293AA	Symptomatic Infection 4103	cdifficile	Sweden	Human	2008	4461013	163303	54	1	4	7	1	1	3	3	1	1
CLO_AA2393AA	C00000523	cdifficile	United Kingdom	Human	2009	4496853	259923	54	1	4	7	1	1	3	3	1	1
CLO_AA0997AA	5767	cdifficile	Costa Rica	Human	2009	4562027	206330	54	1	4	7	1	1	3	3	1	1
CLO_BA3631AA	MMMOSAM:f70ec9d2-010d-490c-8fda-367aaeb39d2d	cdifficile	United Kingdom	Human	2010	4238265	183377	54	1	4	7	1	1	3	3	1	1
CLO_BA7933AA	PSM095	cdifficile	United States	Human	2010	4095503	308124	54	1	4	7	1	1	3	3	1	1
CLO_BA3444AA	MMMOSAM:8357b26c-3da2-4922-a006-766053c5bca2	cdifficile	United Kingdom	Human	2011	4197046	225824	54	1	4	7	1	1	3	3	1	1
CLO_AA8103AA	CD-15-00767	cdifficile	Germany	Human	2011	4188780	46720	54	1	4	7	1	1	3	3	1	1
CLO_BA2078AA	MMMOSAM:37409ccd-7a08-4a22-b527-3329ce2155f7	cdifficile	United Kingdom	Human	2012	4243172	179287	54	1	4	7	1	1	3	3	1	1
CLO_AA7887AA	JIR8094	cdifficile	United States	Human	2012	4218393	717937	54	1	4	7	1	1	3	3	1	1
CLO_BA1402AA	MMMOSAM:8d4be0ea-6e14-4062-b4b7-f268b401953f	cdifficile	United Kingdom	Human	2013	4181834	179141	54	1	4	7	1	1	3	3	1	1
CLO_CA1305AA	7454-NonSp/ST54	cdifficile	United States	Human	2013	4171449	94425	54	1	4	7	1	1	3	3	1	1
CLO_BA9934AA	CD-15-00884	cdifficile	Germany	Human	2014	4306123	90869	54	1	4	7	1	1	3	3	1	1
CLO_BA0612AA	MMMOSAM:89e7d0ec-9e23-4253-9fff-16f3d6c8d28c	cdifficile	United Kingdom	Human	2014	4176105	213586	54	1	4	7	1	1	3	3	1	1
CLO_CA5605AA	MMMOSAM:99c033a1-ddc2-4234-ba64-bd8c8c6f2f11	cdifficile	United Kingdom	Human	2015	4217744	526196	54	1	4	7	1	1	3	3	1	1
CLO_BA0090AA	WCHCD065291	cdifficile	China	Human	2015	4240266	297030	54	1	4	7	1	1	3	3	1	1
CLO_CA9693AA	SAT16-192	cdifficile	France	Human	2016	4269142	224716	54	1	4	7	1	1	3	3	1	1
CLO_BA0056AA	H429	cdifficile	United States	Human	2016	4227244	224795	54	1	4	7	1	1	3	3	1	1
CLO_BA0156AA	0000-0075-0566	cdifficile	United States	Human	2017	4233581	59395	54	1	4	7	1	1	3	3	1	1
CLO_BA0236AA	WCHCD065712	cdifficile	China	Human	2017	4284774	280386	54	1	4	7	1	1	3	3	1	1
CLO_CA3112AA	630erm	cdifficile	United Kingdom	Human	2018	4216203	230773	54	1	4	7	1	1	3	3	1	1
CLO_CA6250AA	304095-18	cdifficile	Switzerland	Human	2018	4265325	215910	54	1	4	7	1	1	3	3	1	1
CLO_CA6392AA	301266-19	cdifficile	Switzerland	Human	2019	4278017	223438	54	1	4	7	1	1	3	3	1	1
CLO_CA3983AA	CD08412	cdifficile	United States	Human	2019	4235966	115889	54	1	4	7	1	1	3	3	1	1
CLO_CA6172AA	Pt33	cdifficile	Switzerland	Human	2020	4371262	213173	54	1	4	7	1	1	3	3	1	1
CLO_CA9340AA	2022EL-00534	cdifficile	United States	Human	2020	4228212	307826	54	1	4	7	1	1	3	3	1	1
CLO_CA7504AA	SMG-21-1605	cdifficile	United Kingdom	Human	2021	4291316	214875	54	1	4	7	1	1	3	3	1	1
CLO_CA8230AA	0000-0091-4263	cdifficile	United States	Human	2021	4044242	229479	2	1	1	2	1	5	3	1	1	1
CLO_CA9174AA	SMG-22-779	cdifficile	United Kingdom	Human	2022	4216338	297097	54	1	4	7	1	1	3	3	1	1
CLO_CA8475AA	SMG-22-336	cdifficile	United Kingdom	Human	2022	4172969	190968	13	1	1	6	1	5	3	1	1	1
CLO_AA5420AA	CD196	cdifficile	France	Human	1985	4053359	141464	1	1	1	1	10	1	3	5	2	2
CLO_AA5457AA	LSTM021	cdifficile	United States	Human	1988	4374094	202868	1	1	1	1	10	1	3	5	2	2
CLO_AA5362AA	BI-3	cdifficile	United States	Human	1990	4035036	146730	1	1	1	1	10	1	3	5	2	2
CLO_AA5372AA	BI-2	cdifficile	United States	Human	1991	4127913	185784	1	1	1	1	10	1	3	5	2	2
CLO_AA5977AA	cdiff BI-4	cdifficile	United States	Human	1993	3987712	24348	1	1	1	1	10	1	3	5	2	2
CLO_AA6020AA	Jap001	cdifficile	Japan	Human	1997	4249326	146549	1	1	1	1	10	1	3	5	2	2
CLO_AA5438AA	Wal002	cdifficile	United Kingdom	Human	1998	4077611	53315	1	1	1	1	10	1	3	5	2	2
CLO_AA6018AA	Jap003	cdifficile	Japan	Human	2001	4029222	217790	1	1	1	1	10	1	3	5	2	2
CLO_CA4100AA	GSK190	cdifficile	Romania	Human	2001	4204742	174101	1	1	1	1	10	1	3	5	2	2
CLO_AA5379AA	Can005	cdifficile	Canada	Human	2002	4076418	146591	1	1	1	1	10	1	3	5	2	2
CLO_AA5380AA	Can006	cdifficile	Canada	Human	2002	4116964	218494	1	1	1	1	10	1	3	5	2	2
CLO_CA4128AA	GSK110	cdifficile	Romania	Human	2003	4139025	128854	1	1	1	1	10	1	3	5	2	2
CLO_CA4118AA	GSK318	cdifficile	Poland	Human	2003	4261991	178099	1	1	1	1	10	1	3	5	2	2
CLO_CA4115AA	GSK327	cdifficile	Poland	Human	2004	4054011	151074	1	1	1	1	10	1	3	5	2	2
CLO_AA5463AA	LSTM023	cdifficile	United States	Human	2004	4111193	217748	1	1	1	1	10	1	3	5	2	2
CLO_CA4127AA	GSK113	cdifficile	Romania	Human	2005	4139450	185658	1	1	1	1	10	1	3	5	2	2
CLO_CA4102AA	GSK180	cdifficile	Romania	Human	2005	4157951	158011	1	1	1	1	10	1	3	5	2	2
CLO_BA6289AA	Symptomatic Infection 4227	cdifficile	United States	Human	2006	4148741	215496	228	1	1	11	5	1	33	1	2	2
CLO_BA6353AA	Symptomatic Infection 4160	cdifficile	Canada	Human	2006	4126519	169565	67	1	1	9	9	1	3	5	2	2
CLO_BA6633AA	Symptomatic Infection 4172	cdifficile	United States	Human	2007	4067881	277322	67	1	1	9	9	1	3	5	2	2
CLO_BA5918AA	Symptomatic Infection 4158	cdifficile	Canada	Human	2007	4301324	225920	67	1	1	9	9	1	3	5	2	2
CLO_BA5895AA	Symptomatic Infection 4167	cdifficile	Canada	Human	2008	4028128	253772	67	1	1	9	9	1	3	5	2	2
CLO_BA6008AA	Symptomatic Infection 4163	cdifficile	Canada	Human	2008	4156055	275595	67	1	1	9	9	1	3	5	2	2
CLO_BA6290AA	Symptomatic Infection 4228	cdifficile	Canada	Human	2009	4148123	196938	229	1	1	9	5	1	33	2	2	2
CLO_BA9515AA	CD-16-00521	cdifficile	Germany	Human	2009	4059104	278573	41	1	1	9	9	1	3	2	2	2
CLO_AA7867AA	a05	cdifficile	United States	Human	2010	4256568	173153	229	1	1	9	5	1	33	2	2	2
CLO_AA0893AA	BEI-20100502	cdifficile	United States	Human	2010	4127224	59208	67	1	1	9	9	1	3	5	2	2
CLO_BA7842AA	PSM267	cdifficile	United States	Human	2011	4124257	275576	67	1	1	9	9	1	3	5	2	2
CLO_AA0881AA	BEI-20120187	cdifficile	United States	Human	2011	4158088	50757	67	1	1	9	9	1	3	5	2	2
CLO_CA1366AA	5479-NonSp/ST229	cdifficile	United States	Human	2012	4262489	170235	229	1	1	9	5	1	33	2	2	2
CLO_BA7991AA	PSM182	cdifficile	United States	Human	2012	4232621	169624	229	1	1	9	5	1	33	2	2	2
CLO_CA2962AA	SIRN_HT-018	cdifficile	United Kingdom	Human	2013	4066315	226000	41	1	1	9	9	1	3	2	2	2
CLO_CA2139AA	20131116	cdifficile	United States	Human	2013	4255386	244487	691	1	5	6	5	1	33	1	1	2
CLO_CA3852AA	TCH133	cdifficile	United States	Human	2014	4189704	163547	229	1	1	9	5	1	33	2	2	2
CLO_CA7432AA	2021EL-00328	cdifficile	United States	Human	2014	4477646	20825	229	1	1	9	5	1	33	2	2	2
CLO_CA7321AA	2021EL-00440	cdifficile	United States	Human	2015	4184395	83212	228	1	1	11	5	1	33	1	2	2
CLO_CA7324AA	2021EL-00467	cdifficile	United States	Human	2015	4635452	133847	229	1	1	9	5	1	33	2	2	2
CLO_CA5100AA	M2016019777	cdifficile	United States	Human	2016	4059479	197048	868	1	1	6	35	1	33	1		2
CLO_CA6862AA	2021EL-00642	cdifficile	United States	Human	2016	4056418	161383	868	1	1	6	35	1	33	1		2
CLO_CA7221AA	2021EL-00774	cdifficile	United States	Human	2017	4105674	21331	427	1	1	6	23	1	33	1	1	2
CLO_CA5105AA	M2017010280	cdifficile	United States	Human	2017	4107794	25003	427	1	1	6	23	1	33	1	1	2
CLO_CA6311AA	300442-18	cdifficile	Switzerland	Human	2018	4045389	187430	894	1	1	44	9	1	105	2		2
CLO_CA4072AA	MAR213	cdifficile	Thailand	Human	2018	4074251	220964	692	1	1	2	5	1	33	5	1	2
CLO_CA6376AA	304844-19	cdifficile	Switzerland	Human	2019	4066253	263361	67	1	1	9	9	1	3	5	2	2
CLO_CA7518AA	2021EL-01152	cdifficile	United States	Human	2019	4282466	225920	67	1	1	9	9	1	3	5	2	2
CLO_DA0261AA	2022EL-00837	cdifficile	United States	Human	2020	4057422	321761	985	1	1	2	9	1	1	1		2
CLO_CA9424AA	2022EL-00562	cdifficile	United States	Human	2020	4090432	281211	991	1	1	99	1	1	1	1		2
CLO_CA7590AA	SMG-21-1765	cdifficile	United Kingdom	Human	2021	4177540	283541	67	1	1	9	9	1	3	5	2	2
CLO_CA9998AA	20-RD	cdifficile	Bulgaria	Human	2021	4100533	190437	1	1	1	1	10	1	3	5	2	2
CLO_CA9169AA	SMG-22-780	cdifficile	United Kingdom	Human	2022	4037020	224578	574	1	1	9	9	1	41	5		2
CLO_AA5245AA	R10456	cdifficile	United Kingdom	Human	1997	4164354	153118	96	1	6	4	7	12	8	7	3	3
CLO_AA5268AA	Clos di 21	cdifficile	Netherlands	Human	2001	4258350	170499	5	1	6	4	7	2	8	7	3	3
CLO_AA2297AA	C00001539	cdifficile	United Kingdom	Human	2006	4227339	73426	5	1	6	4	7	2	8	7	3	3
CLO_BA2320AA	MMMOSAM:cf33385a-38ad-427d-bb08-30aa300ce38c	cdifficile	United Kingdom	Human	2006	4222642	52145	5	1	6	4	7	2	8	7	3	3
CLO_BA6098AA	Symptomatic Infection 4214	cdifficile	Canada	Human	2007	4020799	139269	221	1	6	4	7	2	8	29	3	3
CLO_AA1643AA	C00004379	cdifficile	United Kingdom	Human	2007	4125009	134311	5	1	6	4	7	2	8	7	3	3
CLO_AA1596AA	C00004411	cdifficile	United Kingdom	Human	2008	4059427	70760	5	1	6	4	7	2	8	7	3	3
CLO_AA1642AA	C00004381	cdifficile	United Kingdom	Human	2008	4078407	101148	5	1	6	4	7	2	8	7	3	3
CLO_BA6442AA	Symptomatic Infection 3824	cdifficile	Canada	Human	2009	4118830	193179	5	1	6	4	7	2	8	7	3	3
CLO_BA9562AA	CD-16-00513	cdifficile	Germany	Human	2009	3999903	141775	5	1	6	4	7	2	8	7	3	3
CLO_AA1376AA	C00005014	cdifficile	United Kingdom	Human	2009	3979395	139365	5	1	6	4	7	2	8	7	3	3
CLO_BA8459AA	UMPH051	cdifficile	United States	Human	2010	4023862	170246	221	1	6	4	7	2	8	29	3	3
CLO_AA2159AA	C00008272	cdifficile	United Kingdom	Human	2010	4098721	117920	5	1	6	4	7	2	8	7	3	3
CLO_AA2150AA	C00005030	cdifficile	United Kingdom	Human	2010	4164987	136491	5	1	6	4	7	2	8	7	3	3
CLO_BA6255AA	Symptomatic Infection 779	cdifficile	United Kingdom	Human	2011	4096772	206337	5	1	6	4	7	2	8	7	3	3
CLO_BA3887AA	MMMOSAM:572ebafe-9cda-4cb2-b5e3-9c79ae06a2e3	cdifficile	United Kingdom	Human	2011	4085085	201320	5	1	6	4	7	2	8	7	3	3
CLO_BA4671AA	Symptomatic Infection 2300	cdifficile	United Kingdom	Human	2011	4085085	201320	5	1	6	4	7	2	8	7	3	3
CLO_BA7787AA	PSM258	cdifficile	United States	Human	2012	4019402	170455	221	1	6	4	7	2	8	29	3	3
CLO_BA4454AA	Symptomatic Infection 1500	cdifficile	United Kingdom	Human	2012	4177050	201253	22	1	1	4	7	2	8	7	3	3
CLO_BA1880AA	MMMOSAM:898d1360-5886-430c-a8ba-bcd9b414ab83	cdifficile	United Kingdom	Human	2012	4178479	194960	22	1	1	4	7	2	8	7	3	3
CLO_CA2532AA	20132134	cdifficile	United States	Human	2013	4043955	195202	5	1	6	4	7	2	8	7	3	3
CLO_BA0516AA	MMMOSAM:9e42cbb5-6a02-433d-ae03-2b8210876316	cdifficile	United Kingdom	Human	2013	4112972	35209	5	1	6	4	7	2	8	7	3	3
CLO_CA0005AA	CD-15-00694	cdifficile	Germany	Human	2013	4170831	105332	5	1	6	4	7	2	8	7	3	3
CLO_AA4176AA	WCHCD070103	cdifficile	China	Human	2014	3987361	98400	5	1	6	4	7	2	8	7	3	3
CLO_BA0228AA	WCHCD070002	cdifficile	China	Human	2014	4063255	151721	221	1	6	4	7	2	8	29	3	3
CLO_CA0931AA	TUM19039	cdifficile	Japan	Human	2014	4000502	95265	5	1	6	4	7	2	8	7	3	3
CLO_CA0868AA	TUM19103	cdifficile	Japan	Human	2015	3995157	46440	5	1	6	4	7	2	8	7	3	3
CLO_CA0683AA	WCH065050	cdifficile	China	Human	2015	3966024	133832	773	1	69	4	7	2	8	7		3
CLO_BA9823AA	CD-16-00139	cdifficile	Germany	Human	2015	4131059	169757	5	1	6	4	7	2	8	7	3	3
CLO_BA0280AA	WCHCD15116362	cdifficile	China	Human	2016	4163281	132456	5	1	6	4	7	2	8	7	3	3
CLO_BA0232AA	WCHCD15108050	cdifficile	China	Human	2016	3991143	141667	773	1	69	4	7	2	8	7		3
CLO_CA3799AA	S056	cdifficile	United States	Human	2016	4037949	131528	201	1	6	4	7	2	8	31	3	3
CLO_CA4986AA	FY-117	cdifficile	China	Human	2017	4004206	81348	5	1	6	4	7	2	8	7	3	3
CLO_CA4991AA	FY-110	cdifficile	China	Human	2017	4002459	131410	5	1	6	4	7	2	8	7	3	3
CLO_CA4987AA	FY-116	cdifficile	China	Human	2017	4003414	139451	5	1	6	4	7	2	8	7	3	3
CLO_CA0434AA	HC45	cdifficile	Brazil	Human	2018	4069250	45842	5	1	6	4	7	2	8	7	3	3
CLO_CA6274AA	301234-18	cdifficile	Switzerland	Human	2018	4020024	143464	201	1	6	4	7	2	8	31	3	3
CLO_CA0451AA	HC20	cdifficile	Brazil	Human	2018	4045570	45279	5	1	6	4	7	2	8	7	3	3
CLO_CA6390AA	302051-19	cdifficile	Switzerland	Human	2019	4036603	152431	201	1	6	4	7	2	8	31	3	3
CLO_CA6377AA	304589-19	cdifficile	Switzerland	Human	2019	4243850	157104	5	1	6	4	7	2	8	7	3	3
CLO_CA0446AA	HC129	cdifficile	Brazil	Human	2019	4172576	25693	5	1	6	4	7	2	8	7	3	3
CLO_CA8860AA	2022EL-00299	cdifficile	United States	Human	2020	4049490	161535	5	1	6	4	7	2	8	7	3	3
CLO_CA9837AA	2022EL-00766	cdifficile	United States	Human	2020	4048630	170407	5	1	6	4	7	2	8	7	3	3
CLO_CA6429AA	300720-20	cdifficile	Switzerland	Human	2020	4003907	161535	5	1	6	4	7	2	8	7	3	3
CLO_CA7801AA	SMG-21-1946	cdifficile	United Kingdom	Human	2021	4453789	170432	5	1	6	4	7	2	8	7	3	3
CLO_CA7893AA	SMG-21-2140	cdifficile	United Kingdom	Human	2021	4280900	166339	5	1	6	4	7	2	8	7	3	3
CLO_CA7497AA	SMG-21-1559	cdifficile	United Kingdom	Human	2021	4338586	175767	22	1	1	4	7	2	8	7	3	3
CLO_CA8308AA	SMG-22-61	cdifficile	United Kingdom	Human	2022	4095336	51003	201	1	6	4	7	2	8	31	3	3
CLO_CA8482AA	SMG-22-320	cdifficile	United Kingdom	Human	2022	4335405	206855	5	1	6	4	7	2	8	7	3	3
CLO_CA8474AA	SMG-22-328	cdifficile	United Kingdom	Human	2022	4176835	195281	5	1	6	4	7	2	8	7	3	3
CLO_CA1023AA	GZ3	cdifficile	China	Human	1980	4266507	184159	37	3	7	3	8	6	9	11	4	4
CLO_AA7120AA	4241	cdifficile	United States	Human	1990	4132825	251012	37	3	7	3	8	6	9	11	4	4
CLO_AA7116AA	5572	cdifficile	United States	Human	1992	4207881	160992	37	3	7	3	8	6	9	11	4	4
CLO_AA7117AA	5340	cdifficile	United States	Human	1993	4183647	244714	37	3	7	3	8	6	9	11	4	4
CLO_AA6945AA	S- 017.5	cdifficile	United Kingdom	Human	1994	4161627	244714	37	3	7	3	8	6	9	11	4	4
CLO_AA6486AA	CF5	cdifficile	Belgium	Human	1995	4159517	4159517	86	3	7	3	8	6	19	11	4	4
CLO_AA6925AA	S- 017.7	cdifficile	United Kingdom	Human	1996	4191624	249296	37	3	7	3	8	6	9	11	4	4
CLO_AA5226AA	R10855	cdifficile	Jersey	Human	1997	4170546	314901	39	3	7	10	8	7	2	10	4	4
CLO_AA6978AA	S- 017.14	cdifficile	Japan	Human	1999	4166326	275696	37	3	7	3	8	6	9	11	4	4
CLO_AA7103AA	00-108	cdifficile	South Korea	Human	2000	4207920	244714	37	3	7	3	8	6	9	11	4	4
CLO_AA6983AA	S- 017.1	cdifficile	Argentina	Human	2001	4170615	244707	37	3	7	3	8	6	9	11	4	4
CLO_AA6981AA	S- 017.11	cdifficile	United Kingdom	Human	2002	4179994	241887	37	3	7	3	8	6	9	11	4	4
CLO_AA6968AA	S- 017.25	cdifficile	United Kingdom	Human	2003	4182324	244647	37	3	7	3	8	6	9	11	4	4
CLO_AA7020AA	SV04-19	cdifficile	Ireland	Human	2004	4157498	244961	37	3	7	3	8	6	9	11	4	4
CLO_AA6955AA	S- 017.4	cdifficile	United Kingdom	Human	2005	4162209	244696	37	3	7	3	8	6	9	11	4	4
CLO_AA7014AA	SV05-3	cdifficile	Ireland	Human	2005	4159105	241077	37	3	7	3	8	6	9	11	4	4
CLO_AA7111AA	6084529	cdifficile	Netherlands	Human	2006	4288629	241077	37	3	7	3	8	6	9	11	4	4
CLO_BA4856AA	Symptomatic Infection 1573	cdifficile	United Kingdom	Human	2006	4250578	105450	37	3	7	3	8	6	9	11	4	4
CLO_BA5327AA	Symptomatic Infection 1577	cdifficile	United Kingdom	Human	2007	4157911	108283	37	3	7	3	8	6	9	11	4	4
CLO_BA2209AA	MMMOSAM:fca47df5-86e3-4d69-bad6-884d26580e8b	cdifficile	United Kingdom	Human	2007	4157094	51768	37	3	7	3	8	6	9	11	4	4
CLO_AA2368AA	C00000554	cdifficile	United Kingdom	Human	2008	4186234	209839	37	3	7	3	8	6	9	11	4	4
CLO_AA2549AA	C00002730	cdifficile	United Kingdom	Human	2008	4177021	51342	37	3	7	3	8	6	9	11	4	4
CLO_AA1831AA	C00005738	cdifficile	United Kingdom	Human	2009	4049010	240427	37	3	7	3	8	6	9	11	4	4
CLO_AA2620AA	C00003077	cdifficile	United Kingdom	Human	2009	4027202	50195	37	3	7	3	8	6	9	11	4	4
CLO_CA3254AA	PFECD0009	cdifficile	Not Available	Human	2010	4116210	483048	37	3	7	3	8	6	9	11	4	4
CLO_AA1828AA	C00005743	cdifficile	United Kingdom	Human	2010	4164325	241068	37	3	7	3	8	6	9	11	4	4
CLO_AA1309AA	30	cdifficile	United Kingdom	Human	2011	4108809	244708	37	3	7	3	8	6	9	11	4	4
CLO_BA5238AA	Symptomatic Infection 2809	cdifficile	United Kingdom	Human	2011	4157532	302038	37	3	7	3	8	6	9	11	4	4
CLO_BA6482AA	Asymptomatic infection 164	cdifficile	United Kingdom	Human	2012	4126310	249588	37	3	7	3	8	6	9	11	4	4
CLO_BA1834AA	MMMOSAM:9d1891a2-a06d-4021-af91-312580ffe1c0	cdifficile	United Kingdom	Human	2012	4165078	302134	37	3	7	3	8	6	9	11	4	4
CLO_BA5210AA	Symptomatic Infection 2816	cdifficile	United Kingdom	Human	2013	4063664	535686	37	3	7	3	8	6	9	11	4	4
CLO_AA5004AA	P12	cdifficile	China	Human	2013	4277510	245988	81	3	1	3	8	6	9	11	4	4
CLO_AA0520AA	VRECD0010	cdifficile	United Kingdom	Human	2014	4130133	592811	752	11	7	14	42	6	78	15		4
CLO_AA4995AA	P19	cdifficile	China	Human	2014	4277521	246759	81	3	1	3	8	6	9	11	4	4
CLO_CA0841AA	TUM19130	cdifficile	Japan	Human	2015	4165274	103149	81	3	1	3	8	6	9	11	4	4
CLO_CA0913AA	TUM19057	cdifficile	Japan	Human	2015	4245371	61059	81	3	1	3	8	6	9	11	4	4
CLO_CA0613AA	LC1-14-0802	cdifficile	United States	Human	2016	4068039	174943	710	3	7	10	8	7	18	10	4	4
CLO_CA0743AA	TUM19230	cdifficile	Japan	Human	2016	4177238	48648	81	3	1	3	8	6	9	11	4	4
CLO_CA4913AA	JAP2	cdifficile	Japan	Human	2017	4177725	131085	81	3	1	3	8	6	9	11	4	4
CLO_BA0240AA	WCHCD065081	cdifficile	China	Human	2017	4302084	285331	81	3	1	3	8	6	9	11	4	4
CLO_CA7120AA	2021EL-00999	cdifficile	United States	Human	2018	4246673	38152	124	11	7	14	14	6	20	9	4	4
CLO_CA7444AA	CE91-St50	cdifficile	Japan	Human	2018	4233231	422288	81	3	1	3	8	6	9	11	4	4
CLO_CA4016AA	CD08376	cdifficile	United States	Human	2019	4163572	84050	37	3	7	3	8	6	9	11	4	4
CLO_CA5860AA	CD08428	cdifficile	United States	Human	2019	4349519	182044	109	3	12	10	18	6	18	15	4	4
CLO_CA9841AA	2022EL-00765	cdifficile	United States	Human	2020	4209413	360214	37	3	7	3	8	6	9	11	4	4
CLO_CA1829AA	SMG-20-800	cdifficile	United Kingdom	Human	2020	4234617	324207	712	11	7	14	43	6	67	47	4	4
CLO_CA8101AA	SMG-21-2246	cdifficile	United Kingdom	Human	2021	4069799	373678	109	3	12	10	18	6	18	15	4	4
CLO_CA7564AA	SMG-21-1685	cdifficile	United Kingdom	Human	2021	4292996	245173	37	3	7	3	8	6	9	11	4	4
CLO_CA8354AA	SMG-22-141	cdifficile	United Kingdom	Human	2022	4277046	128024	37	3	7	3	8	6	9	11	4	4
CLO_CA8479AA	SMG-22-345	cdifficile	United Kingdom	Human	2022	4209247	225438	37	3	7	3	8	6	9	11	4	4
CLO_AA4825AA	C00006462	cdifficile	Australia	Human	1980	3969770	169032	164	5	15	5	27	15	29	20	5	5
CLO_BA7067AA	C095	cdifficile	Australia	Human	1980	3918358	125570	11	5	8	5	11	9	11	8	5	5
CLO_BA7066AA	C096	cdifficile	Australia	Human	1982	3919195	124381	11	5	8	5	11	9	11	8	5	5
CLO_AA7674AA	10521_S70	cdifficile	United Kingdom	Human	1994	3875251	99214	11	5	8	5	11	9	11	8	5	5
CLO_AA7676AA	10521_S66	cdifficile	United Kingdom	Human	1997	3863236	33763	11	5	8	5	11	9	11	8	5	5
CLO_AA7677AA	10521_S65	cdifficile	United Kingdom	Human	1997	3945969	91210	11	5	8	5	11	9	11	8	5	5
CLO_AA7923AA	HCD0052	cdifficile	Australia	Human	1998	3969770	169032	164	5	15	5	27	15	29	20	5	5
CLO_AA7675AA	10521_S69	cdifficile	United Kingdom	Human	1998	3990735	68467	11	5	8	5	11	9	11	8	5	5
CLO_BA7082AA	C080	cdifficile	Italy	Human	2001	3971277	147671	11	5	8	5	11	9	11	8	5	5
CLO_AA3925AA	078NET054	cdifficile	Netherlands	Human	2002	3936637	133661	11	5	8	5	11	9	11	8	5	5
CLO_AA3927AA	078NET052	cdifficile	Netherlands	Human	2002	3947963	140781	11	5	8	5	11	9	11	8	5	5
CLO_AA3889AA	078GUE009	cdifficile	Canada	Human	2004	3838560	140846	11	5	8	5	11	9	11	8	5	5
CLO_AA3888AA	078GUE010	cdifficile	Canada	Human	2004	3929500	140790	11	5	8	5	11	9	11	8	5	5
CLO_AA3896AA	078GUE002	cdifficile	Canada	Human	2005	3876956	140781	11	5	8	5	11	9	11	8	5	5
CLO_AA4823AA	C00006522	cdifficile	Australia	Human	2005	4038628	108054	168	10	8	19	11	15	29	22	5	5
CLO_BA6229AA	Symptomatic Infection 1241	cdifficile	United Kingdom	Human	2006	3877932	147914	11	5	8	5	11	9	11	8	5	5
CLO_BA6192AA	Symptomatic Infection 3942	cdifficile	United States	Human	2006	3929130	162797	11	5	8	5	11	9	11	8	5	5
CLO_BA6263AA	Symptomatic Infection 3940	cdifficile	United States	Human	2007	3864152	163571	11	5	8	5	11	9	11	8	5	5
CLO_BA5964AA	Symptomatic Infection 3939	cdifficile	United States	Human	2007	3877058	140881	11	5	8	5	11	9	11	8	5	5
CLO_BA6578AA	Symptomatic Infection 3941	cdifficile	United States	Human	2008	3857410	163196	11	5	8	5	11	9	11	8	5	5
CLO_BA7027AA	C145	cdifficile	Australia	Human	2008	3879073	152778	258	5	24	5	11	9	11	36	5	5
CLO_CA7993AA	2021EL-01300	cdifficile	United States	Human	2009	3918138	152818	11	5	8	5	11	9	11	8	5	5
CLO_AA3937AA	078NET042	cdifficile	Netherlands	Human	2009	3833188	140732	11	5	8	5	11	9	11	8	5	5
CLO_BA3978AA	Symptomatic Infection 2554	cdifficile	United Kingdom	Human	2010	3846636	134040	11	5	8	5	11	9	11	8	5	5
CLO_BA3688AA	MMMOSAM:d0ead500-0f27-4e50-87ea-872e3d75299e	cdifficile	United Kingdom	Human	2010	3847837	134040	11	5	8	5	11	9	11	8	5	5
CLO_BA3889AA	MMMOSAM:56686264-9764-4ba5-b3b9-911d6ea59220	cdifficile	United Kingdom	Human	2011	3846475	88615	11	5	8	5	11	9	11	8	5	5
CLO_BA4678AA	Symptomatic Infection 2603	cdifficile	United Kingdom	Human	2011	3846475	88615	11	5	8	5	11	9	11	8	5	5
CLO_BA7943AA	PSM083	cdifficile	United States	Human	2012	3875008	180415	11	5	8	5	11	9	11	8	5	5
CLO_BA5118AA	Symptomatic Infection 2626	cdifficile	United Kingdom	Human	2012	3878118	149989	11	5	8	5	11	9	11	8	5	5
CLO_CA2314AA	20130329	cdifficile	United States	Human	2013	3863549	163472	11	5	8	5	11	9	11	8	5	5
CLO_CA2559AA	20131779	cdifficile	United States	Human	2013	3861675	134069	11	5	8	5	11	9	11	8	5	5
CLO_AA7514AA	ST11	cdifficile	United Kingdom	Human	2014	3875874	189035	11	5	8	5	11	9	11	8	5	5
CLO_AA7553AA	ST11	cdifficile	United Kingdom	Human	2014	3873970	188121	11	5	8	5	11	9	11	8	5	5
CLO_CA7044AA	2021EL-00406	cdifficile	United States	Human	2015	3948619	229120	11	5	8	5	11	9	11	8	5	5
CLO_CA5607AA	MMMOSAM:992a38b8-0539-4664-91eb-1c1b4849d857	cdifficile	United Kingdom	Human	2015	3892172	152818	11	5	8	5	11	9	11	8	5	5
CLO_CA4388AA	CIM-386	cdifficile	United States	Human	2016	3873284	187817	11	5	8	5	11	9	11	8	5	5
CLO_CA2584AA	20161317	cdifficile	United States	Human	2016	3865291	147343	11	5	8	5	11	9	11	8	5	5
CLO_CA8803AA	2020HQ-00022	cdifficile	United States	Human	2017	3868609	141172	11	5	8	5	11	9	11	8	5	5
CLO_CA6305AA	301729-17	cdifficile	Switzerland	Human	2017	3858432	147347	11	5	8	5	11	9	11	8	5	5
CLO_CA6270AA	301699-18	cdifficile	Switzerland	Human	2018	3873953	147481	11	5	8	5	11	9	11	8	5	5
CLO_CA6273AA	301297-18	cdifficile	Switzerland	Human	2018	3853167	152818	11	5	8	5	11	9	11	8	5	5
CLO_CA6358AA	359591-19	cdifficile	Switzerland	Human	2019	3866857	147354	11	5	8	5	11	9	11	8	5	5
CLO_CA7583AA	2021EL-01208	cdifficile	United States	Human	2019	4060551	163002	11	5	8	5	11	9	11	8	5	5
CLO_CA6191AA	67A	cdifficile	Switzerland	Human	2020	4011172	152818	11	5	8	5	11	9	11	8	5	5
CLO_DA0258AA	2022EL-00840	cdifficile	United States	Human	2020	3883095	163472	11	5	8	5	11	9	11	8	5	5
CLO_CA7894AA	SMG-21-2150	cdifficile	United Kingdom	Human	2021	3866824	141616	11	5	8	5	11	9	11	8	5	5
CLO_CA7742AA	SMG-21-1873	cdifficile	United Kingdom	Human	2021	3937369	105819	11	5	8	5	11	9	11	8	5	5
CLO_CA8468AA	SMG-22-330	cdifficile	United Kingdom	Human	2022	3876470	134394	11	5	8	5	11	9	11	8	5	5
CLO_CA8345AA	SMG-22-142	cdifficile	United Kingdom	Human	2022	3981886	152784	11	5	8	5	11	9	11	8	5	5
CLO_CA8351AA	SMG-22-148	cdifficile	United Kingdom	Human	2022	3931366	162686	11	5	8	5	11	9	11	8	5	5
