# Supplementary material for: Coupling Far-Western Blotting with Peptide Microarrays Reveals Novel E‑Cadherin Spore-Surface Ligands in Clostridioides difficile
Source: J Proteome Res. 2026 Jun 16;25(7):3487–506. doi: 10.1021/acs.jproteome.5c01166 (PMC13339774; doi:10.1021/acs.jproteome.5c01166)
Supplement: Supplementary file 6 [file pr5c01166_si_006.xlsx]

## Sheet: Table legend
Table S8 | Amino acid conservation of C. difficile spore surface proteins across five major C. difficile Clades. Dataset includes tblastn results for proteins CotE, CdeM, CDIF27174_02282, and CDIF27147_038383. Each sheet summarizes results for one protein, with columns detailing genome/node name, percent identical amino acid sites, pairwise identity, genome description (when avaibale), alignment …

## Sheet: CotE
Name	% Identical Sites	% Pairwise Identity	Description	Hit end	Hit start	Amino acid length	Query	Query coverage	Query end	Query start	Sequence
VUNU01000005.1 consensus sequence	1	1	Clostridioides difficile strain ATCC BAA-1801 Clostridium_difficile_BA1801_5, whole genome shotgun sequence	222159	220033	709	Query	1	709	1	MPNLPSLGSKAPDFKANTTNGPIRLSDYKGNWIVLFSHPGDFTPVCTTEFLCFAKYYDEFKKRNTELIGLSVDSNSSHLAWMYNISLLTGVEIPFPIIEDRDMRIAKLYGMISKPMSDTSTVRSVFIIDNNQILRTILYYPLTTGRNIPEILRIVDALQTSDRDNIVTPANWFPGMPVILPYPKNYKELKNRVNSCNKKYSCMDWYLCFVPDNYNDEEVSKKIDNTCSWKKEHTKNIENECNCEHEHHDYLNKALDCKQEHKTDIKDDCNHEKKHTKNTNKVHNSKQDKFKDKSCDEMNFNYDKDESCDKINSSYNKEDSSYEDFYKHNYKNYDYTSEKNTKKIAMKTLKDSKKLVRPQITDPYNPIVENANCPDINPIVAEYVLGNPTNVDAQLLDAV…
NZ_MPGE01000011.1 consensus sequence	1	1	Clostridioides difficile strain 7454-NonSp/ST54 LCH7454_contig000011, whole genome shotgun sequence	75294	73168	709	Query	1	709	1	MPNLPSLGSKAPDFKANTTNGPIRLSDYKGNWIVLFSHPGDFTPVCTTEFLCFAKYYDEFKKRNTELIGLSVDSNSSHLAWMYNISLLTGVEIPFPIIEDRDMRIAKLYGMISKPMSDTSTVRSVFIIDNNQILRTILYYPLTTGRNIPEILRIVDALQTSDRDNIVTPANWFPGMPVILPYPKNYKELKNRVNSCNKKYSCMDWYLCFVPDNYNDEEVSKKIDNTCSWKKEHTKNIENECNCEHEHHDYLNKALDCKQEHKTDIKDDCNHEKKHTKNTNKVHNSKQDKFKDKSCDEMNFNYDKDESCDKINSSYNKEDSSYEDFYKHNYKNYDYTSEKNTKKIAMKTLKDSKKLVRPQITDPYNPIVENANCPDINPIVAEYVLGNPTNVDAQLLDAV…
NZ_MNBQ01000005.1 consensus sequence	1	1	Clostridioides difficile strain 5479-NonSp/ST229 5479_contig000005, whole genome shotgun sequence	141442	143568	709	Query	1	709	1	MPNLPSLGSKAPDFKANTTNGPIRLSDYKGNWIVLFSHPGDFTPVCTTEFLCFAKYYDEFKKRNTELIGLSVDSNSSHLAWMYNISLLTGVEIPFPIIEDRDMRIAKLYGMISKPMSDTSTVRSVFIIDNNQILRTILYYPLTTGRNIPEILRIVDALQTSDRDNIVTPANWFPGMPVILPYPKNYKELKNRVNSCNKKYSCMDWYLCFVPDNYNDEEVSKKIDNTCSWKKEHTKNIENECNCEHEHHDYLNKALDCKQEHKTDIKDDCNHEKKHTKNTNKVHNSKQDKFKDKSCDEMNFNYDKDESCDKINSSYNKEDSSYEDFYKHNYKNYDYTSEKNTKKIAMKTLKDSKKLVRPQITDPYNPIVENANCPDINPIVAEYVLGNPTNVDAQLLDAV…
NZ_CP016318.1 consensus sequence	1	1	Clostridioides difficile strain 630 delta erm, complete genome	1667818	1669944	709	Query	1	709	1	MPNLPSLGSKAPDFKANTTNGPIRLSDYKGNWIVLFSHPGDFTPVCTTEFLCFAKYYDEFKKRNTELIGLSVDSNSSHLAWMYNISLLTGVEIPFPIIEDRDMRIAKLYGMISKPMSDTSTVRSVFIIDNNQILRTILYYPLTTGRNIPEILRIVDALQTSDRDNIVTPANWFPGMPVILPYPKNYKELKNRVNSCNKKYSCMDWYLCFVPDNYNDEEVSKKIDNTCSWKKEHTKNIENECNCEHEHHDYLNKALDCKQEHKTDIKDDCNHEKKHTKNTNKVHNSKQDKFKDKSCDEMNFNYDKDESCDKINSSYNKEDSSYEDFYKHNYKNYDYTSEKNTKKIAMKTLKDSKKLVRPQITDPYNPIVENANCPDINPIVAEYVLGNPTNVDAQLLDAV…
NZ_BBYC01000111.1 consensus sequence	1	1	Clostridioides difficile strain KY64, whole genome shotgun sequence	47203	45077	709	Query	1	709	1	MPNLPSLGSKAPDFKANTTNGPIRLSDYKGNWIVLFSHPGDFTPVCTTEFLCFAKYYDEFKKRNTELIGLSVDSNSSHLAWMYNISLLTGVEIPFPIIEDRDMRIAKLYGMISKPMSDTSTVRSVFIIDNNQILRTILYYPLTTGRNIPEILRIVDALQTSDRDNIVTPANWFPGMPVILPYPKNYKELKNRVNSCNKKYSCMDWYLCFVPDNYNDEEVSKKIDNTCSWKKEHTKNIENECNCEHEHHDYLNKALDCKQEHKTDIKDDCNHEKKHTKNTNKVHNSKQDKFKDKSCDEMNFNYDKDESCDKINSSYNKEDSSYEDFYKHNYKNYDYTSEKNTKKIAMKTLKDSKKLVRPQITDPYNPIVENANCPDINPIVAEYVLGNPTNVDAQLLDAV…
NODE_75_length_17183_cov_4.24603 consensus sequence	1	1		12969	15095	709	Query	1	709	1	MPNLPSLGSKAPDFKANTTNGPIRLSDYKGNWIVLFSHPGDFTPVCTTEFLCFAKYYDEFKKRNTELIGLSVDSNSSHLAWMYNISLLTGVEIPFPIIEDRDMRIAKLYGMISKPMSDTSTVRSVFIIDNNQILRTILYYPLTTGRNIPEILRIVDALQTSDRDNIVTPANWFPGMPVILPYPKNYKELKNRVNSCNKKYSCMDWYLCFVPDNYNDEEVSKKIDNTCSWKKEHTKNIENECNCEHEHHDYLNKALDCKQEHKTDIKDDCNHEKKHTKNTNKVHNSKQDKFKDKSCDEMNFNYDKDESCDKINSSYNKEDSSYEDFYKHNYKNYDYTSEKNTKKIAMKTLKDSKKLVRPQITDPYNPIVENANCPDINPIVAEYVLGNPTNVDAQLLDAV…
NODE_48_length_31988_cov_5.76462 consensus sequence	1	1		11763	13889	709	Query	1	709	1	MPNLPSLGSKAPDFKANTTNGPIRLSDYKGNWIVLFSHPGDFTPVCTTEFLCFAKYYDEFKKRNTELIGLSVDSNSSHLAWMYNISLLTGVEIPFPIIEDRDMRIAKLYGMISKPMSDTSTVRSVFIIDNNQILRTILYYPLTTGRNIPEILRIVDALQTSDRDNIVTPANWFPGMPVILPYPKNYKELKNRVNSCNKKYSCMDWYLCFVPDNYNDEEVSKKIDNTCSWKKEHTKNIENECNCEHEHHDYLNKALDCKQEHKTDIKDDCNHEKKHTKNTNKVHNSKQDKFKDKSCDEMNFNYDKDESCDKINSSYNKEDSSYEDFYKHNYKNYDYTSEKNTKKIAMKTLKDSKKLVRPQITDPYNPIVENANCPDINPIVAEYVLGNPTNVDAQLLDAV…
NODE_29_length_45609_cov_31.912603 consensus sequence	1	1		35161	33035	709	Query	1	709	1	MPNLPSLGSKAPDFKANTTNGPIRLSDYKGNWIVLFSHPGDFTPVCTTEFLCFAKYYDEFKKRNTELIGLSVDSNSSHLAWMYNISLLTGVEIPFPIIEDRDMRIAKLYGMISKPMSDTSTVRSVFIIDNNQILRTILYYPLTTGRNIPEILRIVDALQTSDRDNIVTPANWFPGMPVILPYPKNYKELKNRVNSCNKKYSCMDWYLCFVPDNYNDEEVSKKIDNTCSWKKEHTKNIENECNCEHEHHDYLNKALDCKQEHKTDIKDDCNHEKKHTKNTNKVHNSKQDKFKDKSCDEMNFNYDKDESCDKINSSYNKEDSSYEDFYKHNYKNYDYTSEKNTKKIAMKTLKDSKKLVRPQITDPYNPIVENANCPDINPIVAEYVLGNPTNVDAQLLDAV…
NODE_27_length_45628_cov_6.132858 consensus sequence	1	1		35154	33028	709	Query	1	709	1	MPNLPSLGSKAPDFKANTTNGPIRLSDYKGNWIVLFSHPGDFTPVCTTEFLCFAKYYDEFKKRNTELIGLSVDSNSSHLAWMYNISLLTGVEIPFPIIEDRDMRIAKLYGMISKPMSDTSTVRSVFIIDNNQILRTILYYPLTTGRNIPEILRIVDALQTSDRDNIVTPANWFPGMPVILPYPKNYKELKNRVNSCNKKYSCMDWYLCFVPDNYNDEEVSKKIDNTCSWKKEHTKNIENECNCEHEHHDYLNKALDCKQEHKTDIKDDCNHEKKHTKNTNKVHNSKQDKFKDKSCDEMNFNYDKDESCDKINSSYNKEDSSYEDFYKHNYKNYDYTSEKNTKKIAMKTLKDSKKLVRPQITDPYNPIVENANCPDINPIVAEYVLGNPTNVDAQLLDAV…
NODE_11_length_186522_cov_5.16131 consensus sequence	1	1		46893	44767	709	Query	1	709	1	MPNLPSLGSKAPDFKANTTNGPIRLSDYKGNWIVLFSHPGDFTPVCTTEFLCFAKYYDEFKKRNTELIGLSVDSNSSHLAWMYNISLLTGVEIPFPIIEDRDMRIAKLYGMISKPMSDTSTVRSVFIIDNNQILRTILYYPLTTGRNIPEILRIVDALQTSDRDNIVTPANWFPGMPVILPYPKNYKELKNRVNSCNKKYSCMDWYLCFVPDNYNDEEVSKKIDNTCSWKKEHTKNIENECNCEHEHHDYLNKALDCKQEHKTDIKDDCNHEKKHTKNTNKVHNSKQDKFKDKSCDEMNFNYDKDESCDKINSSYNKEDSSYEDFYKHNYKNYDYTSEKNTKKIAMKTLKDSKKLVRPQITDPYNPIVENANCPDINPIVAEYVLGNPTNVDAQLLDAV…
NODE_11_length_186086_cov_9.48352 consensus sequence	1	1		139188	141314	709	Query	1	709	1	MPNLPSLGSKAPDFKANTTNGPIRLSDYKGNWIVLFSHPGDFTPVCTTEFLCFAKYYDEFKKRNTELIGLSVDSNSSHLAWMYNISLLTGVEIPFPIIEDRDMRIAKLYGMISKPMSDTSTVRSVFIIDNNQILRTILYYPLTTGRNIPEILRIVDALQTSDRDNIVTPANWFPGMPVILPYPKNYKELKNRVNSCNKKYSCMDWYLCFVPDNYNDEEVSKKIDNTCSWKKEHTKNIENECNCEHEHHDYLNKALDCKQEHKTDIKDDCNHEKKHTKNTNKVHNSKQDKFKDKSCDEMNFNYDKDESCDKINSSYNKEDSSYEDFYKHNYKNYDYTSEKNTKKIAMKTLKDSKKLVRPQITDPYNPIVENANCPDINPIVAEYVLGNPTNVDAQLLDAV…
NODE_10_length_186819_cov_5.9671 consensus sequence	1	1		47190	45064	709	Query	1	709	1	MPNLPSLGSKAPDFKANTTNGPIRLSDYKGNWIVLFSHPGDFTPVCTTEFLCFAKYYDEFKKRNTELIGLSVDSNSSHLAWMYNISLLTGVEIPFPIIEDRDMRIAKLYGMISKPMSDTSTVRSVFIIDNNQILRTILYYPLTTGRNIPEILRIVDALQTSDRDNIVTPANWFPGMPVILPYPKNYKELKNRVNSCNKKYSCMDWYLCFVPDNYNDEEVSKKIDNTCSWKKEHTKNIENECNCEHEHHDYLNKALDCKQEHKTDIKDDCNHEKKHTKNTNKVHNSKQDKFKDKSCDEMNFNYDKDESCDKINSSYNKEDSSYEDFYKHNYKNYDYTSEKNTKKIAMKTLKDSKKLVRPQITDPYNPIVENANCPDINPIVAEYVLGNPTNVDAQLLDAV…
NODE_9_length_213886_cov_5.254057 consensus sequence	1	1		74612	72486	709	Query	1	709	1	MPNLPSLGSKAPDFKANTTNGPIRLSDYKGNWIVLFSHPGDFTPVCTTEFLCFAKYYDEFKKRNTELIGLSVDSNSSHLAWMYNISLLTGVEIPFPIIEDRDMRIAKLYGMISKPMSDTSTVRSVFIIDNNQILRTILYYPLTTGRNIPEILRIVDALQTSDRDNIVTPANWFPGMPVILPYPKNYKELKNRVNSCNKKYSCMDWYLCFVPDNYNDEEVSKKIDNTCSWKKEHTKNIENECNCEHEHHDYLNKALDCKQEHKTDIKDDCNHEKKHTKNTNKVHNSKQDKFKDKSCDEMNFNYDKDESCDKINSSYNKEDSSYEDFYKHNYKNYDYTSEKNTKKIAMKTLKDSKKLVRPQITDPYNPIVENANCPDINPIVAEYVLGNPTNVDAQLLDAV…
NODE_9_length_186141_cov_11.6178 consensus sequence	1	1		46899	44773	709	Query	1	709	1	MPNLPSLGSKAPDFKANTTNGPIRLSDYKGNWIVLFSHPGDFTPVCTTEFLCFAKYYDEFKKRNTELIGLSVDSNSSHLAWMYNISLLTGVEIPFPIIEDRDMRIAKLYGMISKPMSDTSTVRSVFIIDNNQILRTILYYPLTTGRNIPEILRIVDALQTSDRDNIVTPANWFPGMPVILPYPKNYKELKNRVNSCNKKYSCMDWYLCFVPDNYNDEEVSKKIDNTCSWKKEHTKNIENECNCEHEHHDYLNKALDCKQEHKTDIKDDCNHEKKHTKNTNKVHNSKQDKFKDKSCDEMNFNYDKDESCDKINSSYNKEDSSYEDFYKHNYKNYDYTSEKNTKKIAMKTLKDSKKLVRPQITDPYNPIVENANCPDINPIVAEYVLGNPTNVDAQLLDAV…
NODE_8_length_214064_cov_18.074723 consensus sequence	1	1		74355	72229	709	Query	1	709	1	MPNLPSLGSKAPDFKANTTNGPIRLSDYKGNWIVLFSHPGDFTPVCTTEFLCFAKYYDEFKKRNTELIGLSVDSNSSHLAWMYNISLLTGVEIPFPIIEDRDMRIAKLYGMISKPMSDTSTVRSVFIIDNNQILRTILYYPLTTGRNIPEILRIVDALQTSDRDNIVTPANWFPGMPVILPYPKNYKELKNRVNSCNKKYSCMDWYLCFVPDNYNDEEVSKKIDNTCSWKKEHTKNIENECNCEHEHHDYLNKALDCKQEHKTDIKDDCNHEKKHTKNTNKVHNSKQDKFKDKSCDEMNFNYDKDESCDKINSSYNKEDSSYEDFYKHNYKNYDYTSEKNTKKIAMKTLKDSKKLVRPQITDPYNPIVENANCPDINPIVAEYVLGNPTNVDAQLLDAV…
NODE_8_length_213553_cov_7.140708 consensus sequence	1	1		74317	72191	709	Query	1	709	1	MPNLPSLGSKAPDFKANTTNGPIRLSDYKGNWIVLFSHPGDFTPVCTTEFLCFAKYYDEFKKRNTELIGLSVDSNSSHLAWMYNISLLTGVEIPFPIIEDRDMRIAKLYGMISKPMSDTSTVRSVFIIDNNQILRTILYYPLTTGRNIPEILRIVDALQTSDRDNIVTPANWFPGMPVILPYPKNYKELKNRVNSCNKKYSCMDWYLCFVPDNYNDEEVSKKIDNTCSWKKEHTKNIENECNCEHEHHDYLNKALDCKQEHKTDIKDDCNHEKKHTKNTNKVHNSKQDKFKDKSCDEMNFNYDKDESCDKINSSYNKEDSSYEDFYKHNYKNYDYTSEKNTKKIAMKTLKDSKKLVRPQITDPYNPIVENANCPDINPIVAEYVLGNPTNVDAQLLDAV…
NODE_8_length_183990_cov_11.436053 consensus sequence	1	1		42939	40813	709	Query	1	709	1	MPNLPSLGSKAPDFKANTTNGPIRLSDYKGNWIVLFSHPGDFTPVCTTEFLCFAKYYDEFKKRNTELIGLSVDSNSSHLAWMYNISLLTGVEIPFPIIEDRDMRIAKLYGMISKPMSDTSTVRSVFIIDNNQILRTILYYPLTTGRNIPEILRIVDALQTSDRDNIVTPANWFPGMPVILPYPKNYKELKNRVNSCNKKYSCMDWYLCFVPDNYNDEEVSKKIDNTCSWKKEHTKNIENECNCEHEHHDYLNKALDCKQEHKTDIKDDCNHEKKHTKNTNKVHNSKQDKFKDKSCDEMNFNYDKDESCDKINSSYNKEDSSYEDFYKHNYKNYDYTSEKNTKKIAMKTLKDSKKLVRPQITDPYNPIVENANCPDINPIVAEYVLGNPTNVDAQLLDAV…
NODE_8_length_182425_cov_6.174165 consensus sequence	1	1		42935	40809	709	Query	1	709	1	MPNLPSLGSKAPDFKANTTNGPIRLSDYKGNWIVLFSHPGDFTPVCTTEFLCFAKYYDEFKKRNTELIGLSVDSNSSHLAWMYNISLLTGVEIPFPIIEDRDMRIAKLYGMISKPMSDTSTVRSVFIIDNNQILRTILYYPLTTGRNIPEILRIVDALQTSDRDNIVTPANWFPGMPVILPYPKNYKELKNRVNSCNKKYSCMDWYLCFVPDNYNDEEVSKKIDNTCSWKKEHTKNIENECNCEHEHHDYLNKALDCKQEHKTDIKDDCNHEKKHTKNTNKVHNSKQDKFKDKSCDEMNFNYDKDESCDKINSSYNKEDSSYEDFYKHNYKNYDYTSEKNTKKIAMKTLKDSKKLVRPQITDPYNPIVENANCPDINPIVAEYVLGNPTNVDAQLLDAV…
NODE_8_length_182164_cov_8.350378 consensus sequence	1	1		42928	40802	709	Query	1	709	1	MPNLPSLGSKAPDFKANTTNGPIRLSDYKGNWIVLFSHPGDFTPVCTTEFLCFAKYYDEFKKRNTELIGLSVDSNSSHLAWMYNISLLTGVEIPFPIIEDRDMRIAKLYGMISKPMSDTSTVRSVFIIDNNQILRTILYYPLTTGRNIPEILRIVDALQTSDRDNIVTPANWFPGMPVILPYPKNYKELKNRVNSCNKKYSCMDWYLCFVPDNYNDEEVSKKIDNTCSWKKEHTKNIENECNCEHEHHDYLNKALDCKQEHKTDIKDDCNHEKKHTKNTNKVHNSKQDKFKDKSCDEMNFNYDKDESCDKINSSYNKEDSSYEDFYKHNYKNYDYTSEKNTKKIAMKTLKDSKKLVRPQITDPYNPIVENANCPDINPIVAEYVLGNPTNVDAQLLDAV…
NODE_7_length_265388_cov_19.1058 consensus sequence	1	1		190892	193018	709	Query	1	709	1	MPNLPSLGSKAPDFKANTTNGPIRLSDYKGNWIVLFSHPGDFTPVCTTEFLCFAKYYDEFKKRNTELIGLSVDSNSSHLAWMYNISLLTGVEIPFPIIEDRDMRIAKLYGMISKPMSDTSTVRSVFIIDNNQILRTILYYPLTTGRNIPEILRIVDALQTSDRDNIVTPANWFPGMPVILPYPKNYKELKNRVNSCNKKYSCMDWYLCFVPDNYNDEEVSKKIDNTCSWKKEHTKNIENECNCEHEHHDYLNKALDCKQEHKTDIKDDCNHEKKHTKNTNKVHNSKQDKFKDKSCDEMNFNYDKDESCDKINSSYNKEDSSYEDFYKHNYKNYDYTSEKNTKKIAMKTLKDSKKLVRPQITDPYNPIVENANCPDINPIVAEYVLGNPTNVDAQLLDAV…
NODE_7_length_213845_cov_16.229166 consensus sequence	1	1		74355	72229	709	Query	1	709	1	MPNLPSLGSKAPDFKANTTNGPIRLSDYKGNWIVLFSHPGDFTPVCTTEFLCFAKYYDEFKKRNTELIGLSVDSNSSHLAWMYNISLLTGVEIPFPIIEDRDMRIAKLYGMISKPMSDTSTVRSVFIIDNNQILRTILYYPLTTGRNIPEILRIVDALQTSDRDNIVTPANWFPGMPVILPYPKNYKELKNRVNSCNKKYSCMDWYLCFVPDNYNDEEVSKKIDNTCSWKKEHTKNIENECNCEHEHHDYLNKALDCKQEHKTDIKDDCNHEKKHTKNTNKVHNSKQDKFKDKSCDEMNFNYDKDESCDKINSSYNKEDSSYEDFYKHNYKNYDYTSEKNTKKIAMKTLKDSKKLVRPQITDPYNPIVENANCPDINPIVAEYVLGNPTNVDAQLLDAV…
NODE_7_length_213586_cov_9.477374 consensus sequence	1	1		139239	141365	709	Query	1	709	1	MPNLPSLGSKAPDFKANTTNGPIRLSDYKGNWIVLFSHPGDFTPVCTTEFLCFAKYYDEFKKRNTELIGLSVDSNSSHLAWMYNISLLTGVEIPFPIIEDRDMRIAKLYGMISKPMSDTSTVRSVFIIDNNQILRTILYYPLTTGRNIPEILRIVDALQTSDRDNIVTPANWFPGMPVILPYPKNYKELKNRVNSCNKKYSCMDWYLCFVPDNYNDEEVSKKIDNTCSWKKEHTKNIENECNCEHEHHDYLNKALDCKQEHKTDIKDDCNHEKKHTKNTNKVHNSKQDKFKDKSCDEMNFNYDKDESCDKINSSYNKEDSSYEDFYKHNYKNYDYTSEKNTKKIAMKTLKDSKKLVRPQITDPYNPIVENANCPDINPIVAEYVLGNPTNVDAQLLDAV…
NODE_7_length_212453_cov_12.2177 consensus sequence	1	1		74732	72606	709	Query	1	709	1	MPNLPSLGSKAPDFKANTTNGPIRLSDYKGNWIVLFSHPGDFTPVCTTEFLCFAKYYDEFKKRNTELIGLSVDSNSSHLAWMYNISLLTGVEIPFPIIEDRDMRIAKLYGMISKPMSDTSTVRSVFIIDNNQILRTILYYPLTTGRNIPEILRIVDALQTSDRDNIVTPANWFPGMPVILPYPKNYKELKNRVNSCNKKYSCMDWYLCFVPDNYNDEEVSKKIDNTCSWKKEHTKNIENECNCEHEHHDYLNKALDCKQEHKTDIKDDCNHEKKHTKNTNKVHNSKQDKFKDKSCDEMNFNYDKDESCDKINSSYNKEDSSYEDFYKHNYKNYDYTSEKNTKKIAMKTLKDSKKLVRPQITDPYNPIVENANCPDINPIVAEYVLGNPTNVDAQLLDAV…
NODE_7_length_207068_cov_19.3311 consensus sequence	1	1		74493	72367	709	Query	1	709	1	MPNLPSLGSKAPDFKANTTNGPIRLSDYKGNWIVLFSHPGDFTPVCTTEFLCFAKYYDEFKKRNTELIGLSVDSNSSHLAWMYNISLLTGVEIPFPIIEDRDMRIAKLYGMISKPMSDTSTVRSVFIIDNNQILRTILYYPLTTGRNIPEILRIVDALQTSDRDNIVTPANWFPGMPVILPYPKNYKELKNRVNSCNKKYSCMDWYLCFVPDNYNDEEVSKKIDNTCSWKKEHTKNIENECNCEHEHHDYLNKALDCKQEHKTDIKDDCNHEKKHTKNTNKVHNSKQDKFKDKSCDEMNFNYDKDESCDKINSSYNKEDSSYEDFYKHNYKNYDYTSEKNTKKIAMKTLKDSKKLVRPQITDPYNPIVENANCPDINPIVAEYVLGNPTNVDAQLLDAV…
NODE_6_length_238194_cov_5.855770 consensus sequence	1	1		98958	96832	709	Query	1	709	1	MPNLPSLGSKAPDFKANTTNGPIRLSDYKGNWIVLFSHPGDFTPVCTTEFLCFAKYYDEFKKRNTELIGLSVDSNSSHLAWMYNISLLTGVEIPFPIIEDRDMRIAKLYGMISKPMSDTSTVRSVFIIDNNQILRTILYYPLTTGRNIPEILRIVDALQTSDRDNIVTPANWFPGMPVILPYPKNYKELKNRVNSCNKKYSCMDWYLCFVPDNYNDEEVSKKIDNTCSWKKEHTKNIENECNCEHEHHDYLNKALDCKQEHKTDIKDDCNHEKKHTKNTNKVHNSKQDKFKDKSCDEMNFNYDKDESCDKINSSYNKEDSSYEDFYKHNYKNYDYTSEKNTKKIAMKTLKDSKKLVRPQITDPYNPIVENANCPDINPIVAEYVLGNPTNVDAQLLDAV…
NODE_6_length_203447_cov_9.303266 consensus sequence	1	1		62112	59986	709	Query	1	709	1	MPNLPSLGSKAPDFKANTTNGPIRLSDYKGNWIVLFSHPGDFTPVCTTEFLCFAKYYDEFKKRNTELIGLSVDSNSSHLAWMYNISLLTGVEIPFPIIEDRDMRIAKLYGMISKPMSDTSTVRSVFIIDNNQILRTILYYPLTTGRNIPEILRIVDALQTSDRDNIVTPANWFPGMPVILPYPKNYKELKNRVNSCNKKYSCMDWYLCFVPDNYNDEEVSKKIDNTCSWKKEHTKNIENECNCEHEHHDYLNKALDCKQEHKTDIKDDCNHEKKHTKNTNKVHNSKQDKFKDKSCDEMNFNYDKDESCDKINSSYNKEDSSYEDFYKHNYKNYDYTSEKNTKKIAMKTLKDSKKLVRPQITDPYNPIVENANCPDINPIVAEYVLGNPTNVDAQLLDAV…
NODE_6_length_182226_cov_9.175875 consensus sequence	1	1		139317	141443	709	Query	1	709	1	MPNLPSLGSKAPDFKANTTNGPIRLSDYKGNWIVLFSHPGDFTPVCTTEFLCFAKYYDEFKKRNTELIGLSVDSNSSHLAWMYNISLLTGVEIPFPIIEDRDMRIAKLYGMISKPMSDTSTVRSVFIIDNNQILRTILYYPLTTGRNIPEILRIVDALQTSDRDNIVTPANWFPGMPVILPYPKNYKELKNRVNSCNKKYSCMDWYLCFVPDNYNDEEVSKKIDNTCSWKKEHTKNIENECNCEHEHHDYLNKALDCKQEHKTDIKDDCNHEKKHTKNTNKVHNSKQDKFKDKSCDEMNFNYDKDESCDKINSSYNKEDSSYEDFYKHNYKNYDYTSEKNTKKIAMKTLKDSKKLVRPQITDPYNPIVENANCPDINPIVAEYVLGNPTNVDAQLLDAV…
NODE_6_length_162522_cov_33.796496 consensus sequence	1	1		42905	40779	709	Query	1	709	1	MPNLPSLGSKAPDFKANTTNGPIRLSDYKGNWIVLFSHPGDFTPVCTTEFLCFAKYYDEFKKRNTELIGLSVDSNSSHLAWMYNISLLTGVEIPFPIIEDRDMRIAKLYGMISKPMSDTSTVRSVFIIDNNQILRTILYYPLTTGRNIPEILRIVDALQTSDRDNIVTPANWFPGMPVILPYPKNYKELKNRVNSCNKKYSCMDWYLCFVPDNYNDEEVSKKIDNTCSWKKEHTKNIENECNCEHEHHDYLNKALDCKQEHKTDIKDDCNHEKKHTKNTNKVHNSKQDKFKDKSCDEMNFNYDKDESCDKINSSYNKEDSSYEDFYKHNYKNYDYTSEKNTKKIAMKTLKDSKKLVRPQITDPYNPIVENANCPDINPIVAEYVLGNPTNVDAQLLDAV…
NODE_5_length_203423_cov_14.0487 consensus sequence	1	1		61690	59564	709	Query	1	709	1	MPNLPSLGSKAPDFKANTTNGPIRLSDYKGNWIVLFSHPGDFTPVCTTEFLCFAKYYDEFKKRNTELIGLSVDSNSSHLAWMYNISLLTGVEIPFPIIEDRDMRIAKLYGMISKPMSDTSTVRSVFIIDNNQILRTILYYPLTTGRNIPEILRIVDALQTSDRDNIVTPANWFPGMPVILPYPKNYKELKNRVNSCNKKYSCMDWYLCFVPDNYNDEEVSKKIDNTCSWKKEHTKNIENECNCEHEHHDYLNKALDCKQEHKTDIKDDCNHEKKHTKNTNKVHNSKQDKFKDKSCDEMNFNYDKDESCDKINSSYNKEDSSYEDFYKHNYKNYDYTSEKNTKKIAMKTLKDSKKLVRPQITDPYNPIVENANCPDINPIVAEYVLGNPTNVDAQLLDAV…
NODE_4_length_298578_cov_15.441691 consensus sequence	1	1		157224	155098	709	Query	1	709	1	MPNLPSLGSKAPDFKANTTNGPIRLSDYKGNWIVLFSHPGDFTPVCTTEFLCFAKYYDEFKKRNTELIGLSVDSNSSHLAWMYNISLLTGVEIPFPIIEDRDMRIAKLYGMISKPMSDTSTVRSVFIIDNNQILRTILYYPLTTGRNIPEILRIVDALQTSDRDNIVTPANWFPGMPVILPYPKNYKELKNRVNSCNKKYSCMDWYLCFVPDNYNDEEVSKKIDNTCSWKKEHTKNIENECNCEHEHHDYLNKALDCKQEHKTDIKDDCNHEKKHTKNTNKVHNSKQDKFKDKSCDEMNFNYDKDESCDKINSSYNKEDSSYEDFYKHNYKNYDYTSEKNTKKIAMKTLKDSKKLVRPQITDPYNPIVENANCPDINPIVAEYVLGNPTNVDAQLLDAV…
NODE_2_length_889528_cov_62.2046 consensus sequence	1	1		441177	439051	709	Query	1	709	1	MPNLPSLGSKAPDFKANTTNGPIRLSDYKGNWIVLFSHPGDFTPVCTTEFLCFAKYYDEFKKRNTELIGLSVDSNSSHLAWMYNISLLTGVEIPFPIIEDRDMRIAKLYGMISKPMSDTSTVRSVFIIDNNQILRTILYYPLTTGRNIPEILRIVDALQTSDRDNIVTPANWFPGMPVILPYPKNYKELKNRVNSCNKKYSCMDWYLCFVPDNYNDEEVSKKIDNTCSWKKEHTKNIENECNCEHEHHDYLNKALDCKQEHKTDIKDDCNHEKKHTKNTNKVHNSKQDKFKDKSCDEMNFNYDKDESCDKINSSYNKEDSSYEDFYKHNYKNYDYTSEKNTKKIAMKTLKDSKKLVRPQITDPYNPIVENANCPDINPIVAEYVLGNPTNVDAQLLDAV…
NODE_2_length_789808_cov_19.5726 consensus sequence	1	1		322988	320862	709	Query	1	709	1	MPNLPSLGSKAPDFKANTTNGPIRLSDYKGNWIVLFSHPGDFTPVCTTEFLCFAKYYDEFKKRNTELIGLSVDSNSSHLAWMYNISLLTGVEIPFPIIEDRDMRIAKLYGMISKPMSDTSTVRSVFIIDNNQILRTILYYPLTTGRNIPEILRIVDALQTSDRDNIVTPANWFPGMPVILPYPKNYKELKNRVNSCNKKYSCMDWYLCFVPDNYNDEEVSKKIDNTCSWKKEHTKNIENECNCEHEHHDYLNKALDCKQEHKTDIKDDCNHEKKHTKNTNKVHNSKQDKFKDKSCDEMNFNYDKDESCDKINSSYNKEDSSYEDFYKHNYKNYDYTSEKNTKKIAMKTLKDSKKLVRPQITDPYNPIVENANCPDINPIVAEYVLGNPTNVDAQLLDAV…
NODE_2_length_472239_cov_12.660081 consensus sequence	1	1		397885	400011	709	Query	1	709	1	MPNLPSLGSKAPDFKANTTNGPIRLSDYKGNWIVLFSHPGDFTPVCTTEFLCFAKYYDEFKKRNTELIGLSVDSNSSHLAWMYNISLLTGVEIPFPIIEDRDMRIAKLYGMISKPMSDTSTVRSVFIIDNNQILRTILYYPLTTGRNIPEILRIVDALQTSDRDNIVTPANWFPGMPVILPYPKNYKELKNRVNSCNKKYSCMDWYLCFVPDNYNDEEVSKKIDNTCSWKKEHTKNIENECNCEHEHHDYLNKALDCKQEHKTDIKDDCNHEKKHTKNTNKVHNSKQDKFKDKSCDEMNFNYDKDESCDKINSSYNKEDSSYEDFYKHNYKNYDYTSEKNTKKIAMKTLKDSKKLVRPQITDPYNPIVENANCPDINPIVAEYVLGNPTNVDAQLLDAV…
NODE_2_length_276769_cov_9.7213 consensus sequence	1	1		229905	232031	709	Query	1	709	1	MPNLPSLGSKAPDFKANTTNGPIRLSDYKGNWIVLFSHPGDFTPVCTTEFLCFAKYYDEFKKRNTELIGLSVDSNSSHLAWMYNISLLTGVEIPFPIIEDRDMRIAKLYGMISKPMSDTSTVRSVFIIDNNQILRTILYYPLTTGRNIPEILRIVDALQTSDRDNIVTPANWFPGMPVILPYPKNYKELKNRVNSCNKKYSCMDWYLCFVPDNYNDEEVSKKIDNTCSWKKEHTKNIENECNCEHEHHDYLNKALDCKQEHKTDIKDDCNHEKKHTKNTNKVHNSKQDKFKDKSCDEMNFNYDKDESCDKINSSYNKEDSSYEDFYKHNYKNYDYTSEKNTKKIAMKTLKDSKKLVRPQITDPYNPIVENANCPDINPIVAEYVLGNPTNVDAQLLDAV…
NODE_1_length_403525_cov_11.001517 consensus sequence	1	1		61525	59399	709	Query	1	709	1	MPNLPSLGSKAPDFKANTTNGPIRLSDYKGNWIVLFSHPGDFTPVCTTEFLCFAKYYDEFKKRNTELIGLSVDSNSSHLAWMYNISLLTGVEIPFPIIEDRDMRIAKLYGMISKPMSDTSTVRSVFIIDNNQILRTILYYPLTTGRNIPEILRIVDALQTSDRDNIVTPANWFPGMPVILPYPKNYKELKNRVNSCNKKYSCMDWYLCFVPDNYNDEEVSKKIDNTCSWKKEHTKNIENECNCEHEHHDYLNKALDCKQEHKTDIKDDCNHEKKHTKNTNKVHNSKQDKFKDKSCDEMNFNYDKDESCDKINSSYNKEDSSYEDFYKHNYKNYDYTSEKNTKKIAMKTLKDSKKLVRPQITDPYNPIVENANCPDINPIVAEYVLGNPTNVDAQLLDAV…
CLO_FA5581AA_AS_NODE_5_length_321761_cov_60.894849 consensus sequence	1	1		136428	138554	709	Query	1	709	1	MPNLPSLGSKAPDFKANTTNGPIRLSDYKGNWIVLFSHPGDFTPVCTTEFLCFAKYYDEFKKRNTELIGLSVDSNSSHLAWMYNISLLTGVEIPFPIIEDRDMRIAKLYGMISKPMSDTSTVRSVFIIDNNQILRTILYYPLTTGRNIPEILRIVDALQTSDRDNIVTPANWFPGMPVILPYPKNYKELKNRVNSCNKKYSCMDWYLCFVPDNYNDEEVSKKIDNTCSWKKEHTKNIENECNCEHEHHDYLNKALDCKQEHKTDIKDDCNHEKKHTKNTNKVHNSKQDKFKDKSCDEMNFNYDKDESCDKINSSYNKEDSSYEDFYKHNYKNYDYTSEKNTKKIAMKTLKDSKKLVRPQITDPYNPIVENANCPDINPIVAEYVLGNPTNVDAQLLDAV…
CLO_FA5555AA_AS_NODE_8_length_160802_cov_11.273484 consensus sequence	1	1		149986	147860	709	Query	1	709	1	MPNLPSLGSKAPDFKANTTNGPIRLSDYKGNWIVLFSHPGDFTPVCTTEFLCFAKYYDEFKKRNTELIGLSVDSNSSHLAWMYNISLLTGVEIPFPIIEDRDMRIAKLYGMISKPMSDTSTVRSVFIIDNNQILRTILYYPLTTGRNIPEILRIVDALQTSDRDNIVTPANWFPGMPVILPYPKNYKELKNRVNSCNKKYSCMDWYLCFVPDNYNDEEVSKKIDNTCSWKKEHTKNIENECNCEHEHHDYLNKALDCKQEHKTDIKDDCNHEKKHTKNTNKVHNSKQDKFKDKSCDEMNFNYDKDESCDKINSSYNKEDSSYEDFYKHNYKNYDYTSEKNTKKIAMKTLKDSKKLVRPQITDPYNPIVENANCPDINPIVAEYVLGNPTNVDAQLLDAV…
CLO_FA5221AA_AS_NODE_4_length_289853_cov_20.164255 consensus sequence	1	1		229970	232096	709	Query	1	709	1	MPNLPSLGSKAPDFKANTTNGPIRLSDYKGNWIVLFSHPGDFTPVCTTEFLCFAKYYDEFKKRNTELIGLSVDSNSSHLAWMYNISLLTGVEIPFPIIEDRDMRIAKLYGMISKPMSDTSTVRSVFIIDNNQILRTILYYPLTTGRNIPEILRIVDALQTSDRDNIVTPANWFPGMPVILPYPKNYKELKNRVNSCNKKYSCMDWYLCFVPDNYNDEEVSKKIDNTCSWKKEHTKNIENECNCEHEHHDYLNKALDCKQEHKTDIKDDCNHEKKHTKNTNKVHNSKQDKFKDKSCDEMNFNYDKDESCDKINSSYNKEDSSYEDFYKHNYKNYDYTSEKNTKKIAMKTLKDSKKLVRPQITDPYNPIVENANCPDINPIVAEYVLGNPTNVDAQLLDAV…
CLO_FA5074AA_AS_NODE_9_length_213632_cov_16.195263 consensus sequence	1	1		74370	72244	709	Query	1	709	1	MPNLPSLGSKAPDFKANTTNGPIRLSDYKGNWIVLFSHPGDFTPVCTTEFLCFAKYYDEFKKRNTELIGLSVDSNSSHLAWMYNISLLTGVEIPFPIIEDRDMRIAKLYGMISKPMSDTSTVRSVFIIDNNQILRTILYYPLTTGRNIPEILRIVDALQTSDRDNIVTPANWFPGMPVILPYPKNYKELKNRVNSCNKKYSCMDWYLCFVPDNYNDEEVSKKIDNTCSWKKEHTKNIENECNCEHEHHDYLNKALDCKQEHKTDIKDDCNHEKKHTKNTNKVHNSKQDKFKDKSCDEMNFNYDKDESCDKINSSYNKEDSSYEDFYKHNYKNYDYTSEKNTKKIAMKTLKDSKKLVRPQITDPYNPIVENANCPDINPIVAEYVLGNPTNVDAQLLDAV…
CLO_FA4551AA_AS_NODE_6_length_281211_cov_60.668679 consensus sequence	1	1		59321	57195	709	Query	1	709	1	MPNLPSLGSKAPDFKANTTNGPIRLSDYKGNWIVLFSHPGDFTPVCTTEFLCFAKYYDEFKKRNTELIGLSVDSNSSHLAWMYNISLLTGVEIPFPIIEDRDMRIAKLYGMISKPMSDTSTVRSVFIIDNNQILRTILYYPLTTGRNIPEILRIVDALQTSDRDNIVTPANWFPGMPVILPYPKNYKELKNRVNSCNKKYSCMDWYLCFVPDNYNDEEVSKKIDNTCSWKKEHTKNIENECNCEHEHHDYLNKALDCKQEHKTDIKDDCNHEKKHTKNTNKVHNSKQDKFKDKSCDEMNFNYDKDESCDKINSSYNKEDSSYEDFYKHNYKNYDYTSEKNTKKIAMKTLKDSKKLVRPQITDPYNPIVENANCPDINPIVAEYVLGNPTNVDAQLLDAV…
CLO_FA4468AA_AS_NODE_5_length_307216_cov_32.681161 consensus sequence	1	1		139491	141617	709	Query	1	709	1	MPNLPSLGSKAPDFKANTTNGPIRLSDYKGNWIVLFSHPGDFTPVCTTEFLCFAKYYDEFKKRNTELIGLSVDSNSSHLAWMYNISLLTGVEIPFPIIEDRDMRIAKLYGMISKPMSDTSTVRSVFIIDNNQILRTILYYPLTTGRNIPEILRIVDALQTSDRDNIVTPANWFPGMPVILPYPKNYKELKNRVNSCNKKYSCMDWYLCFVPDNYNDEEVSKKIDNTCSWKKEHTKNIENECNCEHEHHDYLNKALDCKQEHKTDIKDDCNHEKKHTKNTNKVHNSKQDKFKDKSCDEMNFNYDKDESCDKINSSYNKEDSSYEDFYKHNYKNYDYTSEKNTKKIAMKTLKDSKKLVRPQITDPYNPIVENANCPDINPIVAEYVLGNPTNVDAQLLDAV…
CLO_FA4270AA_AS_NODE_10_length_214937_cov_45.857665 consensus sequence	1	1		139710	141836	709	Query	1	709	1	MPNLPSLGSKAPDFKANTTNGPIRLSDYKGNWIVLFSHPGDFTPVCTTEFLCFAKYYDEFKKRNTELIGLSVDSNSSHLAWMYNISLLTGVEIPFPIIEDRDMRIAKLYGMISKPMSDTSTVRSVFIIDNNQILRTILYYPLTTGRNIPEILRIVDALQTSDRDNIVTPANWFPGMPVILPYPKNYKELKNRVNSCNKKYSCMDWYLCFVPDNYNDEEVSKKIDNTCSWKKEHTKNIENECNCEHEHHDYLNKALDCKQEHKTDIKDDCNHEKKHTKNTNKVHNSKQDKFKDKSCDEMNFNYDKDESCDKINSSYNKEDSSYEDFYKHNYKNYDYTSEKNTKKIAMKTLKDSKKLVRPQITDPYNPIVENANCPDINPIVAEYVLGNPTNVDAQLLDAV…
CLO_FA3564AA_AS_NODE_6_length_217043_cov_57.391350 consensus sequence	1	1		75253	73127	709	Query	1	709	1	MPNLPSLGSKAPDFKANTTNGPIRLSDYKGNWIVLFSHPGDFTPVCTTEFLCFAKYYDEFKKRNTELIGLSVDSNSSHLAWMYNISLLTGVEIPFPIIEDRDMRIAKLYGMISKPMSDTSTVRSVFIIDNNQILRTILYYPLTTGRNIPEILRIVDALQTSDRDNIVTPANWFPGMPVILPYPKNYKELKNRVNSCNKKYSCMDWYLCFVPDNYNDEEVSKKIDNTCSWKKEHTKNIENECNCEHEHHDYLNKALDCKQEHKTDIKDDCNHEKKHTKNTNKVHNSKQDKFKDKSCDEMNFNYDKDESCDKINSSYNKEDSSYEDFYKHNYKNYDYTSEKNTKKIAMKTLKDSKKLVRPQITDPYNPIVENANCPDINPIVAEYVLGNPTNVDAQLLDAV…
CLO_FA3331AA_AS_NODE_6_length_217632_cov_58.107050 consensus sequence	1	1		142410	144536	709	Query	1	709	1	MPNLPSLGSKAPDFKANTTNGPIRLSDYKGNWIVLFSHPGDFTPVCTTEFLCFAKYYDEFKKRNTELIGLSVDSNSSHLAWMYNISLLTGVEIPFPIIEDRDMRIAKLYGMISKPMSDTSTVRSVFIIDNNQILRTILYYPLTTGRNIPEILRIVDALQTSDRDNIVTPANWFPGMPVILPYPKNYKELKNRVNSCNKKYSCMDWYLCFVPDNYNDEEVSKKIDNTCSWKKEHTKNIENECNCEHEHHDYLNKALDCKQEHKTDIKDDCNHEKKHTKNTNKVHNSKQDKFKDKSCDEMNFNYDKDESCDKINSSYNKEDSSYEDFYKHNYKNYDYTSEKNTKKIAMKTLKDSKKLVRPQITDPYNPIVENANCPDINPIVAEYVLGNPTNVDAQLLDAV…
CLO_FA2497AA_AS_NODE_7_length_214875_cov_59.667857 consensus sequence	1	1		75385	73259	709	Query	1	709	1	MPNLPSLGSKAPDFKANTTNGPIRLSDYKGNWIVLFSHPGDFTPVCTTEFLCFAKYYDEFKKRNTELIGLSVDSNSSHLAWMYNISLLTGVEIPFPIIEDRDMRIAKLYGMISKPMSDTSTVRSVFIIDNNQILRTILYYPLTTGRNIPEILRIVDALQTSDRDNIVTPANWFPGMPVILPYPKNYKELKNRVNSCNKKYSCMDWYLCFVPDNYNDEEVSKKIDNTCSWKKEHTKNIENECNCEHEHHDYLNKALDCKQEHKTDIKDDCNHEKKHTKNTNKVHNSKQDKFKDKSCDEMNFNYDKDESCDKINSSYNKEDSSYEDFYKHNYKNYDYTSEKNTKKIAMKTLKDSKKLVRPQITDPYNPIVENANCPDINPIVAEYVLGNPTNVDAQLLDAV…
CLO_FA2204AA_AS_NODE_21_length_74564_cov_38.044669 consensus sequence	1	1		74379	72253	709	Query	1	709	1	MPNLPSLGSKAPDFKANTTNGPIRLSDYKGNWIVLFSHPGDFTPVCTTEFLCFAKYYDEFKKRNTELIGLSVDSNSSHLAWMYNISLLTGVEIPFPIIEDRDMRIAKLYGMISKPMSDTSTVRSVFIIDNNQILRTILYYPLTTGRNIPEILRIVDALQTSDRDNIVTPANWFPGMPVILPYPKNYKELKNRVNSCNKKYSCMDWYLCFVPDNYNDEEVSKKIDNTCSWKKEHTKNIENECNCEHEHHDYLNKALDCKQEHKTDIKDDCNHEKKHTKNTNKVHNSKQDKFKDKSCDEMNFNYDKDESCDKINSSYNKEDSSYEDFYKHNYKNYDYTSEKNTKKIAMKTLKDSKKLVRPQITDPYNPIVENANCPDINPIVAEYVLGNPTNVDAQLLDAV…
CLO_FA1743AA_AS_NODE_23_length_61726_cov_33.555171 consensus sequence	1	1		61525	59399	709	Query	1	709	1	MPNLPSLGSKAPDFKANTTNGPIRLSDYKGNWIVLFSHPGDFTPVCTTEFLCFAKYYDEFKKRNTELIGLSVDSNSSHLAWMYNISLLTGVEIPFPIIEDRDMRIAKLYGMISKPMSDTSTVRSVFIIDNNQILRTILYYPLTTGRNIPEILRIVDALQTSDRDNIVTPANWFPGMPVILPYPKNYKELKNRVNSCNKKYSCMDWYLCFVPDNYNDEEVSKKIDNTCSWKKEHTKNIENECNCEHEHHDYLNKALDCKQEHKTDIKDDCNHEKKHTKNTNKVHNSKQDKFKDKSCDEMNFNYDKDESCDKINSSYNKEDSSYEDFYKHNYKNYDYTSEKNTKKIAMKTLKDSKKLVRPQITDPYNPIVENANCPDINPIVAEYVLGNPTNVDAQLLDAV…
CLO_FA1740AA_AS_NODE_6_length_202973_cov_45.189681 consensus sequence	1	1		61532	59406	709	Query	1	709	1	MPNLPSLGSKAPDFKANTTNGPIRLSDYKGNWIVLFSHPGDFTPVCTTEFLCFAKYYDEFKKRNTELIGLSVDSNSSHLAWMYNISLLTGVEIPFPIIEDRDMRIAKLYGMISKPMSDTSTVRSVFIIDNNQILRTILYYPLTTGRNIPEILRIVDALQTSDRDNIVTPANWFPGMPVILPYPKNYKELKNRVNSCNKKYSCMDWYLCFVPDNYNDEEVSKKIDNTCSWKKEHTKNIENECNCEHEHHDYLNKALDCKQEHKTDIKDDCNHEKKHTKNTNKVHNSKQDKFKDKSCDEMNFNYDKDESCDKINSSYNKEDSSYEDFYKHNYKNYDYTSEKNTKKIAMKTLKDSKKLVRPQITDPYNPIVENANCPDINPIVAEYVLGNPTNVDAQLLDAV…
CLO_FA1632AA_AS_NODE_8_length_45569_cov_30.671031 consensus sequence	1	1		10495	12621	709	Query	1	709	1	MPNLPSLGSKAPDFKANTTNGPIRLSDYKGNWIVLFSHPGDFTPVCTTEFLCFAKYYDEFKKRNTELIGLSVDSNSSHLAWMYNISLLTGVEIPFPIIEDRDMRIAKLYGMISKPMSDTSTVRSVFIIDNNQILRTILYYPLTTGRNIPEILRIVDALQTSDRDNIVTPANWFPGMPVILPYPKNYKELKNRVNSCNKKYSCMDWYLCFVPDNYNDEEVSKKIDNTCSWKKEHTKNIENECNCEHEHHDYLNKALDCKQEHKTDIKDDCNHEKKHTKNTNKVHNSKQDKFKDKSCDEMNFNYDKDESCDKINSSYNKEDSSYEDFYKHNYKNYDYTSEKNTKKIAMKTLKDSKKLVRPQITDPYNPIVENANCPDINPIVAEYVLGNPTNVDAQLLDAV…
CLO_EA9722AA_AS_NODE_6_length_213845_cov_18.847233 consensus sequence	1	1		139491	141617	709	Query	1	709	1	MPNLPSLGSKAPDFKANTTNGPIRLSDYKGNWIVLFSHPGDFTPVCTTEFLCFAKYYDEFKKRNTELIGLSVDSNSSHLAWMYNISLLTGVEIPFPIIEDRDMRIAKLYGMISKPMSDTSTVRSVFIIDNNQILRTILYYPLTTGRNIPEILRIVDALQTSDRDNIVTPANWFPGMPVILPYPKNYKELKNRVNSCNKKYSCMDWYLCFVPDNYNDEEVSKKIDNTCSWKKEHTKNIENECNCEHEHHDYLNKALDCKQEHKTDIKDDCNHEKKHTKNTNKVHNSKQDKFKDKSCDEMNFNYDKDESCDKINSSYNKEDSSYEDFYKHNYKNYDYTSEKNTKKIAMKTLKDSKKLVRPQITDPYNPIVENANCPDINPIVAEYVLGNPTNVDAQLLDAV…
CLO_EA9580AA_AS_NODE_8_length_214217_cov_16.992657 consensus sequence	1	1		139863	141989	709	Query	1	709	1	MPNLPSLGSKAPDFKANTTNGPIRLSDYKGNWIVLFSHPGDFTPVCTTEFLCFAKYYDEFKKRNTELIGLSVDSNSSHLAWMYNISLLTGVEIPFPIIEDRDMRIAKLYGMISKPMSDTSTVRSVFIIDNNQILRTILYYPLTTGRNIPEILRIVDALQTSDRDNIVTPANWFPGMPVILPYPKNYKELKNRVNSCNKKYSCMDWYLCFVPDNYNDEEVSKKIDNTCSWKKEHTKNIENECNCEHEHHDYLNKALDCKQEHKTDIKDDCNHEKKHTKNTNKVHNSKQDKFKDKSCDEMNFNYDKDESCDKINSSYNKEDSSYEDFYKHNYKNYDYTSEKNTKKIAMKTLKDSKKLVRPQITDPYNPIVENANCPDINPIVAEYVLGNPTNVDAQLLDAV…
CLO_EA9534AA_AS_NODE_7_length_214246_cov_13.030478 consensus sequence	1	1		74384	72258	709	Query	1	709	1	MPNLPSLGSKAPDFKANTTNGPIRLSDYKGNWIVLFSHPGDFTPVCTTEFLCFAKYYDEFKKRNTELIGLSVDSNSSHLAWMYNISLLTGVEIPFPIIEDRDMRIAKLYGMISKPMSDTSTVRSVFIIDNNQILRTILYYPLTTGRNIPEILRIVDALQTSDRDNIVTPANWFPGMPVILPYPKNYKELKNRVNSCNKKYSCMDWYLCFVPDNYNDEEVSKKIDNTCSWKKEHTKNIENECNCEHEHHDYLNKALDCKQEHKTDIKDDCNHEKKHTKNTNKVHNSKQDKFKDKSCDEMNFNYDKDESCDKINSSYNKEDSSYEDFYKHNYKNYDYTSEKNTKKIAMKTLKDSKKLVRPQITDPYNPIVENANCPDINPIVAEYVLGNPTNVDAQLLDAV…
CLO_EA9034AA_AS_NODE_3_length_526196_cov_19.513530 consensus sequence	1	1		451842	453968	709	Query	1	709	1	MPNLPSLGSKAPDFKANTTNGPIRLSDYKGNWIVLFSHPGDFTPVCTTEFLCFAKYYDEFKKRNTELIGLSVDSNSSHLAWMYNISLLTGVEIPFPIIEDRDMRIAKLYGMISKPMSDTSTVRSVFIIDNNQILRTILYYPLTTGRNIPEILRIVDALQTSDRDNIVTPANWFPGMPVILPYPKNYKELKNRVNSCNKKYSCMDWYLCFVPDNYNDEEVSKKIDNTCSWKKEHTKNIENECNCEHEHHDYLNKALDCKQEHKTDIKDDCNHEKKHTKNTNKVHNSKQDKFKDKSCDEMNFNYDKDESCDKINSSYNKEDSSYEDFYKHNYKNYDYTSEKNTKKIAMKTLKDSKKLVRPQITDPYNPIVENANCPDINPIVAEYVLGNPTNVDAQLLDAV…
CLO_EA8746AA_AS_NODE_19_length_74563_cov_42.065976 consensus sequence	1	1		74379	72253	709	Query	1	709	1	MPNLPSLGSKAPDFKANTTNGPIRLSDYKGNWIVLFSHPGDFTPVCTTEFLCFAKYYDEFKKRNTELIGLSVDSNSSHLAWMYNISLLTGVEIPFPIIEDRDMRIAKLYGMISKPMSDTSTVRSVFIIDNNQILRTILYYPLTTGRNIPEILRIVDALQTSDRDNIVTPANWFPGMPVILPYPKNYKELKNRVNSCNKKYSCMDWYLCFVPDNYNDEEVSKKIDNTCSWKKEHTKNIENECNCEHEHHDYLNKALDCKQEHKTDIKDDCNHEKKHTKNTNKVHNSKQDKFKDKSCDEMNFNYDKDESCDKINSSYNKEDSSYEDFYKHNYKNYDYTSEKNTKKIAMKTLKDSKKLVRPQITDPYNPIVENANCPDINPIVAEYVLGNPTNVDAQLLDAV…
CLO_EA7376AA_AS_NODE_2_length_488869_cov_17.066831 consensus sequence	1	1		414292	416418	709	Query	1	709	1	MPNLPSLGSKAPDFKANTTNGPIRLSDYKGNWIVLFSHPGDFTPVCTTEFLCFAKYYDEFKKRNTELIGLSVDSNSSHLAWMYNISLLTGVEIPFPIIEDRDMRIAKLYGMISKPMSDTSTVRSVFIIDNNQILRTILYYPLTTGRNIPEILRIVDALQTSDRDNIVTPANWFPGMPVILPYPKNYKELKNRVNSCNKKYSCMDWYLCFVPDNYNDEEVSKKIDNTCSWKKEHTKNIENECNCEHEHHDYLNKALDCKQEHKTDIKDDCNHEKKHTKNTNKVHNSKQDKFKDKSCDEMNFNYDKDESCDKINSSYNKEDSSYEDFYKHNYKNYDYTSEKNTKKIAMKTLKDSKKLVRPQITDPYNPIVENANCPDINPIVAEYVLGNPTNVDAQLLDAV…
CLO_EA7373AA_AS_NODE_5_length_222343_cov_13.412293 consensus sequence	1	1		201962	199836	709	Query	1	709	1	MPNLPSLGSKAPDFKANTTNGPIRLSDYKGNWIVLFSHPGDFTPVCTTEFLCFAKYYDEFKKRNTELIGLSVDSNSSHLAWMYNISLLTGVEIPFPIIEDRDMRIAKLYGMISKPMSDTSTVRSVFIIDNNQILRTILYYPLTTGRNIPEILRIVDALQTSDRDNIVTPANWFPGMPVILPYPKNYKELKNRVNSCNKKYSCMDWYLCFVPDNYNDEEVSKKIDNTCSWKKEHTKNIENECNCEHEHHDYLNKALDCKQEHKTDIKDDCNHEKKHTKNTNKVHNSKQDKFKDKSCDEMNFNYDKDESCDKINSSYNKEDSSYEDFYKHNYKNYDYTSEKNTKKIAMKTLKDSKKLVRPQITDPYNPIVENANCPDINPIVAEYVLGNPTNVDAQLLDAV…
CLO_EA7371AA_AS_NODE_4_length_289817_cov_17.271694 consensus sequence	1	1		59848	57722	709	Query	1	709	1	MPNLPSLGSKAPDFKANTTNGPIRLSDYKGNWIVLFSHPGDFTPVCTTEFLCFAKYYDEFKKRNTELIGLSVDSNSSHLAWMYNISLLTGVEIPFPIIEDRDMRIAKLYGMISKPMSDTSTVRSVFIIDNNQILRTILYYPLTTGRNIPEILRIVDALQTSDRDNIVTPANWFPGMPVILPYPKNYKELKNRVNSCNKKYSCMDWYLCFVPDNYNDEEVSKKIDNTCSWKKEHTKNIENECNCEHEHHDYLNKALDCKQEHKTDIKDDCNHEKKHTKNTNKVHNSKQDKFKDKSCDEMNFNYDKDESCDKINSSYNKEDSSYEDFYKHNYKNYDYTSEKNTKKIAMKTLKDSKKLVRPQITDPYNPIVENANCPDINPIVAEYVLGNPTNVDAQLLDAV…
CLO_EA7359AA_AS_NODE_6_length_207068_cov_54.996588 consensus sequence	1	1		132575	134701	709	Query	1	709	1	MPNLPSLGSKAPDFKANTTNGPIRLSDYKGNWIVLFSHPGDFTPVCTTEFLCFAKYYDEFKKRNTELIGLSVDSNSSHLAWMYNISLLTGVEIPFPIIEDRDMRIAKLYGMISKPMSDTSTVRSVFIIDNNQILRTILYYPLTTGRNIPEILRIVDALQTSDRDNIVTPANWFPGMPVILPYPKNYKELKNRVNSCNKKYSCMDWYLCFVPDNYNDEEVSKKIDNTCSWKKEHTKNIENECNCEHEHHDYLNKALDCKQEHKTDIKDDCNHEKKHTKNTNKVHNSKQDKFKDKSCDEMNFNYDKDESCDKINSSYNKEDSSYEDFYKHNYKNYDYTSEKNTKKIAMKTLKDSKKLVRPQITDPYNPIVENANCPDINPIVAEYVLGNPTNVDAQLLDAV…
CLO_EA7358AA_AS_NODE_3_length_289291_cov_53.455441 consensus sequence	1	1		59322	57196	709	Query	1	709	1	MPNLPSLGSKAPDFKANTTNGPIRLSDYKGNWIVLFSHPGDFTPVCTTEFLCFAKYYDEFKKRNTELIGLSVDSNSSHLAWMYNISLLTGVEIPFPIIEDRDMRIAKLYGMISKPMSDTSTVRSVFIIDNNQILRTILYYPLTTGRNIPEILRIVDALQTSDRDNIVTPANWFPGMPVILPYPKNYKELKNRVNSCNKKYSCMDWYLCFVPDNYNDEEVSKKIDNTCSWKKEHTKNIENECNCEHEHHDYLNKALDCKQEHKTDIKDDCNHEKKHTKNTNKVHNSKQDKFKDKSCDEMNFNYDKDESCDKINSSYNKEDSSYEDFYKHNYKNYDYTSEKNTKKIAMKTLKDSKKLVRPQITDPYNPIVENANCPDINPIVAEYVLGNPTNVDAQLLDAV…
CLO_EA7355AA_AS_NODE_4_length_299092_cov_61.171458 consensus sequence	1	1		69190	67064	709	Query	1	709	1	MPNLPSLGSKAPDFKANTTNGPIRLSDYKGNWIVLFSHPGDFTPVCTTEFLCFAKYYDEFKKRNTELIGLSVDSNSSHLAWMYNISLLTGVEIPFPIIEDRDMRIAKLYGMISKPMSDTSTVRSVFIIDNNQILRTILYYPLTTGRNIPEILRIVDALQTSDRDNIVTPANWFPGMPVILPYPKNYKELKNRVNSCNKKYSCMDWYLCFVPDNYNDEEVSKKIDNTCSWKKEHTKNIENECNCEHEHHDYLNKALDCKQEHKTDIKDDCNHEKKHTKNTNKVHNSKQDKFKDKSCDEMNFNYDKDESCDKINSSYNKEDSSYEDFYKHNYKNYDYTSEKNTKKIAMKTLKDSKKLVRPQITDPYNPIVENANCPDINPIVAEYVLGNPTNVDAQLLDAV…
CLO_EA7346AA_AS_NODE_4_length_278503_cov_57.662036 consensus sequence	1	1		219182	221308	709	Query	1	709	1	MPNLPSLGSKAPDFKANTTNGPIRLSDYKGNWIVLFSHPGDFTPVCTTEFLCFAKYYDEFKKRNTELIGLSVDSNSSHLAWMYNISLLTGVEIPFPIIEDRDMRIAKLYGMISKPMSDTSTVRSVFIIDNNQILRTILYYPLTTGRNIPEILRIVDALQTSDRDNIVTPANWFPGMPVILPYPKNYKELKNRVNSCNKKYSCMDWYLCFVPDNYNDEEVSKKIDNTCSWKKEHTKNIENECNCEHEHHDYLNKALDCKQEHKTDIKDDCNHEKKHTKNTNKVHNSKQDKFKDKSCDEMNFNYDKDESCDKINSSYNKEDSSYEDFYKHNYKNYDYTSEKNTKKIAMKTLKDSKKLVRPQITDPYNPIVENANCPDINPIVAEYVLGNPTNVDAQLLDAV…
CLO_EA7345AA_AS_NODE_25_length_72737_cov_36.372456 consensus sequence	1	1		59322	57196	709	Query	1	709	1	MPNLPSLGSKAPDFKANTTNGPIRLSDYKGNWIVLFSHPGDFTPVCTTEFLCFAKYYDEFKKRNTELIGLSVDSNSSHLAWMYNISLLTGVEIPFPIIEDRDMRIAKLYGMISKPMSDTSTVRSVFIIDNNQILRTILYYPLTTGRNIPEILRIVDALQTSDRDNIVTPANWFPGMPVILPYPKNYKELKNRVNSCNKKYSCMDWYLCFVPDNYNDEEVSKKIDNTCSWKKEHTKNIENECNCEHEHHDYLNKALDCKQEHKTDIKDDCNHEKKHTKNTNKVHNSKQDKFKDKSCDEMNFNYDKDESCDKINSSYNKEDSSYEDFYKHNYKNYDYTSEKNTKKIAMKTLKDSKKLVRPQITDPYNPIVENANCPDINPIVAEYVLGNPTNVDAQLLDAV…
CLO_EA7318AA_AS_NODE_23_length_64198_cov_15.194347 consensus sequence	1	1		62048	59922	709	Query	1	709	1	MPNLPSLGSKAPDFKANTTNGPIRLSDYKGNWIVLFSHPGDFTPVCTTEFLCFAKYYDEFKKRNTELIGLSVDSNSSHLAWMYNISLLTGVEIPFPIIEDRDMRIAKLYGMISKPMSDTSTVRSVFIIDNNQILRTILYYPLTTGRNIPEILRIVDALQTSDRDNIVTPANWFPGMPVILPYPKNYKELKNRVNSCNKKYSCMDWYLCFVPDNYNDEEVSKKIDNTCSWKKEHTKNIENECNCEHEHHDYLNKALDCKQEHKTDIKDDCNHEKKHTKNTNKVHNSKQDKFKDKSCDEMNFNYDKDESCDKINSSYNKEDSSYEDFYKHNYKNYDYTSEKNTKKIAMKTLKDSKKLVRPQITDPYNPIVENANCPDINPIVAEYVLGNPTNVDAQLLDAV…
CLO_EA7216AA_AS_NODE_2_length_215085_cov_15.958378 consensus sequence	1	1		139707	141833	709	Query	1	709	1	MPNLPSLGSKAPDFKANTTNGPIRLSDYKGNWIVLFSHPGDFTPVCTTEFLCFAKYYDEFKKRNTELIGLSVDSNSSHLAWMYNISLLTGVEIPFPIIEDRDMRIAKLYGMISKPMSDTSTVRSVFIIDNNQILRTILYYPLTTGRNIPEILRIVDALQTSDRDNIVTPANWFPGMPVILPYPKNYKELKNRVNSCNKKYSCMDWYLCFVPDNYNDEEVSKKIDNTCSWKKEHTKNIENECNCEHEHHDYLNKALDCKQEHKTDIKDDCNHEKKHTKNTNKVHNSKQDKFKDKSCDEMNFNYDKDESCDKINSSYNKEDSSYEDFYKHNYKNYDYTSEKNTKKIAMKTLKDSKKLVRPQITDPYNPIVENANCPDINPIVAEYVLGNPTNVDAQLLDAV…
CLO_EA6989AA_AS_NODE_9_length_213629_cov_32.541044 consensus sequence	1	1		74355	72229	709	Query	1	709	1	MPNLPSLGSKAPDFKANTTNGPIRLSDYKGNWIVLFSHPGDFTPVCTTEFLCFAKYYDEFKKRNTELIGLSVDSNSSHLAWMYNISLLTGVEIPFPIIEDRDMRIAKLYGMISKPMSDTSTVRSVFIIDNNQILRTILYYPLTTGRNIPEILRIVDALQTSDRDNIVTPANWFPGMPVILPYPKNYKELKNRVNSCNKKYSCMDWYLCFVPDNYNDEEVSKKIDNTCSWKKEHTKNIENECNCEHEHHDYLNKALDCKQEHKTDIKDDCNHEKKHTKNTNKVHNSKQDKFKDKSCDEMNFNYDKDESCDKINSSYNKEDSSYEDFYKHNYKNYDYTSEKNTKKIAMKTLKDSKKLVRPQITDPYNPIVENANCPDINPIVAEYVLGNPTNVDAQLLDAV…
CLO_EA6389AA_AS_NODE_5_length_203735_cov_6.172988 consensus sequence	1	1		141626	143752	709	Query	1	709	1	MPNLPSLGSKAPDFKANTTNGPIRLSDYKGNWIVLFSHPGDFTPVCTTEFLCFAKYYDEFKKRNTELIGLSVDSNSSHLAWMYNISLLTGVEIPFPIIEDRDMRIAKLYGMISKPMSDTSTVRSVFIIDNNQILRTILYYPLTTGRNIPEILRIVDALQTSDRDNIVTPANWFPGMPVILPYPKNYKELKNRVNSCNKKYSCMDWYLCFVPDNYNDEEVSKKIDNTCSWKKEHTKNIENECNCEHEHHDYLNKALDCKQEHKTDIKDDCNHEKKHTKNTNKVHNSKQDKFKDKSCDEMNFNYDKDESCDKINSSYNKEDSSYEDFYKHNYKNYDYTSEKNTKKIAMKTLKDSKKLVRPQITDPYNPIVENANCPDINPIVAEYVLGNPTNVDAQLLDAV…
CLO_EA5798AA_AS_NODE_2_length_403527_cov_43.313832 consensus sequence	1	1		61526	59400	709	Query	1	709	1	MPNLPSLGSKAPDFKANTTNGPIRLSDYKGNWIVLFSHPGDFTPVCTTEFLCFAKYYDEFKKRNTELIGLSVDSNSSHLAWMYNISLLTGVEIPFPIIEDRDMRIAKLYGMISKPMSDTSTVRSVFIIDNNQILRTILYYPLTTGRNIPEILRIVDALQTSDRDNIVTPANWFPGMPVILPYPKNYKELKNRVNSCNKKYSCMDWYLCFVPDNYNDEEVSKKIDNTCSWKKEHTKNIENECNCEHEHHDYLNKALDCKQEHKTDIKDDCNHEKKHTKNTNKVHNSKQDKFKDKSCDEMNFNYDKDESCDKINSSYNKEDSSYEDFYKHNYKNYDYTSEKNTKKIAMKTLKDSKKLVRPQITDPYNPIVENANCPDINPIVAEYVLGNPTNVDAQLLDAV…
CLO_DA7612AA_AS_NODE_3_length_182206_cov_25.815090 consensus sequence	1	1		42974	40848	709	Query	1	709	1	MPNLPSLGSKAPDFKANTTNGPIRLSDYKGNWIVLFSHPGDFTPVCTTEFLCFAKYYDEFKKRNTELIGLSVDSNSSHLAWMYNISLLTGVEIPFPIIEDRDMRIAKLYGMISKPMSDTSTVRSVFIIDNNQILRTILYYPLTTGRNIPEILRIVDALQTSDRDNIVTPANWFPGMPVILPYPKNYKELKNRVNSCNKKYSCMDWYLCFVPDNYNDEEVSKKIDNTCSWKKEHTKNIENECNCEHEHHDYLNKALDCKQEHKTDIKDDCNHEKKHTKNTNKVHNSKQDKFKDKSCDEMNFNYDKDESCDKINSSYNKEDSSYEDFYKHNYKNYDYTSEKNTKKIAMKTLKDSKKLVRPQITDPYNPIVENANCPDINPIVAEYVLGNPTNVDAQLLDAV…
CLO_DA2948AA_AS_NODE_8_length_213845_cov_18.462787 consensus sequence	1	1		139491	141617	709	Query	1	709	1	MPNLPSLGSKAPDFKANTTNGPIRLSDYKGNWIVLFSHPGDFTPVCTTEFLCFAKYYDEFKKRNTELIGLSVDSNSSHLAWMYNISLLTGVEIPFPIIEDRDMRIAKLYGMISKPMSDTSTVRSVFIIDNNQILRTILYYPLTTGRNIPEILRIVDALQTSDRDNIVTPANWFPGMPVILPYPKNYKELKNRVNSCNKKYSCMDWYLCFVPDNYNDEEVSKKIDNTCSWKKEHTKNIENECNCEHEHHDYLNKALDCKQEHKTDIKDDCNHEKKHTKNTNKVHNSKQDKFKDKSCDEMNFNYDKDESCDKINSSYNKEDSSYEDFYKHNYKNYDYTSEKNTKKIAMKTLKDSKKLVRPQITDPYNPIVENANCPDINPIVAEYVLGNPTNVDAQLLDAV…
CLO_DA2890AA_AS_NODE_2_length_334274_cov_17.805666 consensus sequence	1	1		61532	59406	709	Query	1	709	1	MPNLPSLGSKAPDFKANTTNGPIRLSDYKGNWIVLFSHPGDFTPVCTTEFLCFAKYYDEFKKRNTELIGLSVDSNSSHLAWMYNISLLTGVEIPFPIIEDRDMRIAKLYGMISKPMSDTSTVRSVFIIDNNQILRTILYYPLTTGRNIPEILRIVDALQTSDRDNIVTPANWFPGMPVILPYPKNYKELKNRVNSCNKKYSCMDWYLCFVPDNYNDEEVSKKIDNTCSWKKEHTKNIENECNCEHEHHDYLNKALDCKQEHKTDIKDDCNHEKKHTKNTNKVHNSKQDKFKDKSCDEMNFNYDKDESCDKINSSYNKEDSSYEDFYKHNYKNYDYTSEKNTKKIAMKTLKDSKKLVRPQITDPYNPIVENANCPDINPIVAEYVLGNPTNVDAQLLDAV…
CAAJUO010000002.1 consensus sequence	1	1	Clostridioides difficile strain Jap003 genome assembly, contig: ERS032965SCcontig000002, whole genome shotgun sequence	59193	57067	709	Query	1	709	1	MPNLPSLGSKAPDFKANTTNGPIRLSDYKGNWIVLFSHPGDFTPVCTTEFLCFAKYYDEFKKRNTELIGLSVDSNSSHLAWMYNISLLTGVEIPFPIIEDRDMRIAKLYGMISKPMSDTSTVRSVFIIDNNQILRTILYYPLTTGRNIPEILRIVDALQTSDRDNIVTPANWFPGMPVILPYPKNYKELKNRVNSCNKKYSCMDWYLCFVPDNYNDEEVSKKIDNTCSWKKEHTKNIENECNCEHEHHDYLNKALDCKQEHKTDIKDDCNHEKKHTKNTNKVHNSKQDKFKDKSCDEMNFNYDKDESCDKINSSYNKEDSSYEDFYKHNYKNYDYTSEKNTKKIAMKTLKDSKKLVRPQITDPYNPIVENANCPDINPIVAEYVLGNPTNVDAQLLDAV…
CAAJUN010000003.1 consensus sequence	1	1	Clostridioides difficile strain Jap001 genome assembly, contig: ERS032963SCcontig000003, whole genome shotgun sequence	59152	57026	709	Query	1	709	1	MPNLPSLGSKAPDFKANTTNGPIRLSDYKGNWIVLFSHPGDFTPVCTTEFLCFAKYYDEFKKRNTELIGLSVDSNSSHLAWMYNISLLTGVEIPFPIIEDRDMRIAKLYGMISKPMSDTSTVRSVFIIDNNQILRTILYYPLTTGRNIPEILRIVDALQTSDRDNIVTPANWFPGMPVILPYPKNYKELKNRVNSCNKKYSCMDWYLCFVPDNYNDEEVSKKIDNTCSWKKEHTKNIENECNCEHEHHDYLNKALDCKQEHKTDIKDDCNHEKKHTKNTNKVHNSKQDKFKDKSCDEMNFNYDKDESCDKINSSYNKEDSSYEDFYKHNYKNYDYTSEKNTKKIAMKTLKDSKKLVRPQITDPYNPIVENANCPDINPIVAEYVLGNPTNVDAQLLDAV…
CAAJSB010000001.1 consensus sequence	1	1	Clostridioides difficile strain Can006 genome assembly, contig: ERS017149SCcontig000001, whole genome shotgun sequence	530938	528812	709	Query	1	709	1	MPNLPSLGSKAPDFKANTTNGPIRLSDYKGNWIVLFSHPGDFTPVCTTEFLCFAKYYDEFKKRNTELIGLSVDSNSSHLAWMYNISLLTGVEIPFPIIEDRDMRIAKLYGMISKPMSDTSTVRSVFIIDNNQILRTILYYPLTTGRNIPEILRIVDALQTSDRDNIVTPANWFPGMPVILPYPKNYKELKNRVNSCNKKYSCMDWYLCFVPDNYNDEEVSKKIDNTCSWKKEHTKNIENECNCEHEHHDYLNKALDCKQEHKTDIKDDCNHEKKHTKNTNKVHNSKQDKFKDKSCDEMNFNYDKDESCDKINSSYNKEDSSYEDFYKHNYKNYDYTSEKNTKKIAMKTLKDSKKLVRPQITDPYNPIVENANCPDINPIVAEYVLGNPTNVDAQLLDAV…
CAAJRX010000002.1 consensus sequence	1	1	Clostridioides difficile strain Can005 genome assembly, contig: ERS017148SCcontig000002, whole genome shotgun sequence	229898	232024	709	Query	1	709	1	MPNLPSLGSKAPDFKANTTNGPIRLSDYKGNWIVLFSHPGDFTPVCTTEFLCFAKYYDEFKKRNTELIGLSVDSNSSHLAWMYNISLLTGVEIPFPIIEDRDMRIAKLYGMISKPMSDTSTVRSVFIIDNNQILRTILYYPLTTGRNIPEILRIVDALQTSDRDNIVTPANWFPGMPVILPYPKNYKELKNRVNSCNKKYSCMDWYLCFVPDNYNDEEVSKKIDNTCSWKKEHTKNIENECNCEHEHHDYLNKALDCKQEHKTDIKDDCNHEKKHTKNTNKVHNSKQDKFKDKSCDEMNFNYDKDESCDKINSSYNKEDSSYEDFYKHNYKNYDYTSEKNTKKIAMKTLKDSKKLVRPQITDPYNPIVENANCPDINPIVAEYVLGNPTNVDAQLLDAV…
CAAJRS010000002.1 consensus sequence	1	1	Clostridioides difficile strain BI-2 genome assembly, contig: ERS017141SCcontig000002, whole genome shotgun sequence	229894	232020	709	Query	1	709	1	MPNLPSLGSKAPDFKANTTNGPIRLSDYKGNWIVLFSHPGDFTPVCTTEFLCFAKYYDEFKKRNTELIGLSVDSNSSHLAWMYNISLLTGVEIPFPIIEDRDMRIAKLYGMISKPMSDTSTVRSVFIIDNNQILRTILYYPLTTGRNIPEILRIVDALQTSDRDNIVTPANWFPGMPVILPYPKNYKELKNRVNSCNKKYSCMDWYLCFVPDNYNDEEVSKKIDNTCSWKKEHTKNIENECNCEHEHHDYLNKALDCKQEHKTDIKDDCNHEKKHTKNTNKVHNSKQDKFKDKSCDEMNFNYDKDESCDKINSSYNKEDSSYEDFYKHNYKNYDYTSEKNTKKIAMKTLKDSKKLVRPQITDPYNPIVENANCPDINPIVAEYVLGNPTNVDAQLLDAV…
CAAJRI010000003.1 consensus sequence	1	1	Clostridioides difficile strain BI-3 genome assembly, contig: ERS017142SCcontig000003, whole genome shotgun sequence	229903	232029	709	Query	1	709	1	MPNLPSLGSKAPDFKANTTNGPIRLSDYKGNWIVLFSHPGDFTPVCTTEFLCFAKYYDEFKKRNTELIGLSVDSNSSHLAWMYNISLLTGVEIPFPIIEDRDMRIAKLYGMISKPMSDTSTVRSVFIIDNNQILRTILYYPLTTGRNIPEILRIVDALQTSDRDNIVTPANWFPGMPVILPYPKNYKELKNRVNSCNKKYSCMDWYLCFVPDNYNDEEVSKKIDNTCSWKKEHTKNIENECNCEHEHHDYLNKALDCKQEHKTDIKDDCNHEKKHTKNTNKVHNSKQDKFKDKSCDEMNFNYDKDESCDKINSSYNKEDSSYEDFYKHNYKNYDYTSEKNTKKIAMKTLKDSKKLVRPQITDPYNPIVENANCPDINPIVAEYVLGNPTNVDAQLLDAV…
CAAJQN010000003.1 consensus sequence	1	1	Clostridioides difficile strain LSTM021 genome assembly, contig: ERS017252SCcontig000003, whole genome shotgun sequence	260131	262257	709	Query	1	709	1	MPNLPSLGSKAPDFKANTTNGPIRLSDYKGNWIVLFSHPGDFTPVCTTEFLCFAKYYDEFKKRNTELIGLSVDSNSSHLAWMYNISLLTGVEIPFPIIEDRDMRIAKLYGMISKPMSDTSTVRSVFIIDNNQILRTILYYPLTTGRNIPEILRIVDALQTSDRDNIVTPANWFPGMPVILPYPKNYKELKNRVNSCNKKYSCMDWYLCFVPDNYNDEEVSKKIDNTCSWKKEHTKNIENECNCEHEHHDYLNKALDCKQEHKTDIKDDCNHEKKHTKNTNKVHNSKQDKFKDKSCDEMNFNYDKDESCDKINSSYNKEDSSYEDFYKHNYKNYDYTSEKNTKKIAMKTLKDSKKLVRPQITDPYNPIVENANCPDINPIVAEYVLGNPTNVDAQLLDAV…
CAAJQH010000003.1 consensus sequence	1	1	Clostridioides difficile strain LSTM023 genome assembly, contig: ERS017254SCcontig000003, whole genome shotgun sequence	260135	262261	709	Query	1	709	1	MPNLPSLGSKAPDFKANTTNGPIRLSDYKGNWIVLFSHPGDFTPVCTTEFLCFAKYYDEFKKRNTELIGLSVDSNSSHLAWMYNISLLTGVEIPFPIIEDRDMRIAKLYGMISKPMSDTSTVRSVFIIDNNQILRTILYYPLTTGRNIPEILRIVDALQTSDRDNIVTPANWFPGMPVILPYPKNYKELKNRVNSCNKKYSCMDWYLCFVPDNYNDEEVSKKIDNTCSWKKEHTKNIENECNCEHEHHDYLNKALDCKQEHKTDIKDDCNHEKKHTKNTNKVHNSKQDKFKDKSCDEMNFNYDKDESCDKINSSYNKEDSSYEDFYKHNYKNYDYTSEKNTKKIAMKTLKDSKKLVRPQITDPYNPIVENANCPDINPIVAEYVLGNPTNVDAQLLDAV…
AM180355.1 consensus sequence	1	1	Clostridium difficile 630 complete genome	1662520	1664646	709	Query	1	709	1	MPNLPSLGSKAPDFKANTTNGPIRLSDYKGNWIVLFSHPGDFTPVCTTEFLCFAKYYDEFKKRNTELIGLSVDSNSSHLAWMYNISLLTGVEIPFPIIEDRDMRIAKLYGMISKPMSDTSTVRSVFIIDNNQILRTILYYPLTTGRNIPEILRIVDALQTSDRDNIVTPANWFPGMPVILPYPKNYKELKNRVNSCNKKYSCMDWYLCFVPDNYNDEEVSKKIDNTCSWKKEHTKNIENECNCEHEHHDYLNKALDCKQEHKTDIKDDCNHEKKHTKNTNKVHNSKQDKFKDKSCDEMNFNYDKDESCDKINSSYNKEDSSYEDFYKHNYKNYDYTSEKNTKKIAMKTLKDSKKLVRPQITDPYNPIVENANCPDINPIVAEYVLGNPTNVDAQLLDAV…
NZ_CP011968.1 consensus sequence	0.999	0.999	Clostridioides difficile ATCC 9689 = DSM 1296 chromosome, complete genome	1551811	1553937	709	Query	1	709	1	MPNLPSLGSKAPDFKANTTNGPIRLSDYKGNWIVLFSHPGDFTPVCTTEFLCFAKYYDEFKKRNTELIGLSVDSNSSHLAWMYNISLLTGVEIPFPIIEDRDMRIAKLYGMISKPMSDTSTVRSVFIIDNNQILRTILYYPLTTGRNIPEILRIVDALQTSDRDNIVTPANWFPGMPVILPYPKNYKELKNRVNSCNKKYSCMDWYLCFVPDNYNDEEVSKKIDNTCSWKKEHTKNIENECNCEHEHHDYLNKALDCKQEHKTDIKDDCNHEKKHTKNTNKVHNSKQDKFKDKSCDEMNFNYDKDESCDKINSSYBKEDSSYEDFYKHNYKNYDYTSEKNTKKIAMKTLKDSKKLVRPQITDPYNPIVENANCPDINPIVAEYVLGNPTNVDAQLLDAV…
NZ_AHJJ01000042.1 consensus sequence	0.999	0.999	Clostridioides difficile CD37 scaffold_42, whole genome shotgun sequence	46829	44703	709	Query	1	709	1	MPNLPSLGSKAPDFKANTTNGPIRLSDYKGNWIVLFSHPGDFTPVCTTEFLCFAKYYDEFKKRNTELIGLSVDSNSSHLAWMYNISLLTGVEIPFPIIEDRDMRIAKLYGMISKPMSDTSTVRSVFIIDNNQILRTILYYPLTTGRNIPEILRIVDALQTSDRDNIVTPANWFPGMPVILPYPKNYKELKNRVNSCNKKYSCMDWYLCFVPDNYNDEEVSKKIDNTCSWKKEHTKNIENECNCEHEHHDYLNKALDCKQEHKTDIKDDCNHEKKHTKNTNKVHNSKQDKFKDKSCDEMNFNYDKDESCDKINSSYBKEDSSYEDFYKHNYKNYDYTSEKNTKKIAMKTLKDSKKLVRPQITDPYNPIVENANCPDINPIVAEYVLGNPTNVDAQLLDAV…
NODE_3_length_493764_cov_18.5662 consensus sequence	0.999	0.999		419420	421546	709	Query	1	709	1	MPNLPSLGSKAPDFKANTTNGPIRLSDYKGNWIVLFSHPGDFTPVCTTEFLCFAKYYDEFKKRNTELIGLSVDSNSSHLAWMYNISLLTGVEIPFPIIEDRDMRIAKLYGMISKPMSDTSTVRSVFIIDNNQILRTILYYPLTTGRNIPEILRIVDALQTSDRDNIVTPANWFPGMPVILPYPKNYKELKNRVNSCNKKYSCMDWYLCFVPDNYNDEEVSKKIDNTCSWKKEHTKNIENECNCEHEHHDYLNKALDCKQEHKTDIKDDCNHEKKHTKNTNKVHNSKQDKFKDKSCDEMNFNYDKDESCDKINSSYBKEDSSYEDFYKHNYKNYDYTSEKNTKKIAMKTLKDSKKLVRPQITDPYNPIVENANCPDINPIVAEYVLGNPTNVDAQLLDAV…
CLO_FA1843AA_AS_NODE_19_length_34242_cov_26.663843 consensus sequence	0.999	0.999		30895	28769	709	Query	1	709	1	MPNLPSLGSKAPDFKANTTNGPIRLSDYKGNWIVLFSHPGDFTPVCTTEFLCFAKYYDEFKKRNTELIGLSVDSNSSHLAWMYNISLLTGVEIPFPIIEDRDMRIAKLYGMISKPMSDTSTVRSVFIIDNNQILRTILYYPLTTGRNIPEILRIVDALQTSDRDNIVTPANWFPGMPVILPYPKNYKELKNRVNSCNKKYSCMDWYLCFVPDNYNDEEVSKKIDNTCSWKKEHTKNIENECNCEHEHHDYLNKALDCKQEHKTDIKDDCNHEKKHTKNTNKVHNSKQDKFKDKSCDEMNFNYDKDESCDKINSSYNKEDSSYEDFYKHNYKNYDYTSEKNTKKIAMKTLKDSKKLVRPQITDPYNPIVENANCPDINPIVAEYVLGNPTNVDAQLLDAV…
CLO_EA8741AA_AS_NODE_12_length_43697_cov_27.841313 consensus sequence	0.999	0.999		40350	38224	709	Query	1	709	1	MPNLPSLGSKAPDFKANTTNGPIRLSDYKGNWIVLFSHPGDFTPVCTTEFLCFAKYYDEFKKRNTELIGLSVDSNSSHLAWMYNISLLTGVEIPFPIIEDRDMRIAKLYGMISKPMSDTSTVRSVFIIDNNQILRTILYYPLTTGRNIPEILRIVDALQTSDRDNIVTPANWFPGMPVILPYPKNYKELKNRVNSCNKKYSCMDWYLCFVPDNYNDEEVSKKIDNTCSWKKEHTKNIENECNCEHEHHDYLNKALDCKQEHKTDIKDDCNHEKKHTKNTNKVHNSKQDKFKDKSCDEMNFNYDKDESCDKINSSYNKEDSSYEDFYKHNYKNYDYTSEKNTKKIAMKTLKDSKKLVRPQITDPYNPIVENANCPDINPIVAEYVLGNPTNVDAQLLDAV…
CLO_DA8032AA_AS_NODE_3_length_387229_cov_26.663970 consensus sequence	0.999	0.999		159828	157702	709	Query	1	709	1	MPNLPSLGSKAPDFKANTTNGPIRLSDYKGNWIVLFSHPGDFTPVCTTEFLCFAKYYDEFKKRNTELIGLSVDSNSSHLAWMYNISLLTGVEIPFPIIEDRDMRIAKLYGMISKPMSDTSTVRSVFIIDNNQILRTILYYPLTTGRNIPEILRIVDALQTSDRDNIVTPANWFPGMPVILPYPKNYKELKNRVNSCNKKYSCMDWYLCFVPDNYNDEEVSKKIDNTCSWKKEHTKNIENECNCEHEHHDYLNKALDCKQEHKTDIKDDCNHEKKHTKNTNKVHNSKQDKFKDKSCDEMNFNYDKDESCDKIXSSYNKEDSSYEDFYKHNYKNYDYTSEKNTKKIAMKTLKDSKKLVRPQITDPYNPIVENANCPDINPIVAEYVLGNPTNVDAQLLDAV…
NODE_2_length_547361_cov_13.5957 consensus sequence	0.997	0.997		172070	169944	709	Query	1	709	1	MPNLPSLGSKAPDFKANTTNGPIRLSDYKGNWIVLFSHPGDFTPVCTTEFLCFAKYYDEFKKRNTELIGLSVDSNSSHLAWMYNISLLTGVEIPFPIIEDRDMRIAKLYGMISKPMSDTSTVRSVFIIDNNQILRTILYYPLTTGRNIPEILRIVDALQTSDRDNIVTPANWFPGMPVILPYPKNYKELKNRVNSCNKKYSCMDWYLCFVPDNYNDEEVSKKIDNTCSWKKEHXKNIENECNCEHEHHDYLNKALDCKQEHKTDIKDDCXHEKKHTKNTNKVHNSKQDKFKDKSCDEMNFNYDKDESCDKINSSYNKEDSSYEDFYKHNYKNYDYTSEKNTKKIAMKTLKDSKKLVRPQITDPYNPIVENANCPDINPIVAEYVLGNPTNVDAQLLDAV…
NZ_VALF01000002.1 consensus sequence	0.994	0.994	Clostridioides difficile strain WCH065050, whole genome shotgun sequence	183592	181466	709	Query	1	709	1	MPNLPSLGSKAPDFKANTTNGPIRLSDYKGNWIVLFSHPGDFTPVCTTEFLCFAKYYDEFKKRNTELIGLSVDSNSSHLAWMYNISLLTGVEIPFPIIEDRDMRIAKLYGMISKPMSDTSTVRSVFIIDNNQILRTILYYPLTTGRNIPEILRIVDALQTSDRDNIVTPANWFPGMPVILPYPKNYKELKNRVNSCNKKYSCMDWYLCFVPDNYNDEEVXKKIDNTCSWKKEHTKNIENECNCEHEHHDYLNKALDCKQEHKTDIKDDCNHEKKHTKNTNKVHNSKQDKFKDKSCDEMNFNYDKDESCDKINSSYBKEDSSYEDFYKHNYKNYDYTSEKNTKKIAMKTLKDSKKLXRPQITDPYNPIVENANCPDINPIVAEYVLGNPTNVDAQLLDAV…
NZ_NGUY01000002.1 consensus sequence	0.994	0.994	Clostridioides difficile strain WCHCD15108050 NODE_2_length_336617_cov_74.0446, whole genome shotgun sequence	183669	181543	709	Query	1	709	1	MPNLPSLGSKAPDFKANTTNGPIRLSDYKGNWIVLFSHPGDFTPVCTTEFLCFAKYYDEFKKRNTELIGLSVDSNSSHLAWMYNISLLTGVEIPFPIIEDRDMRIAKLYGMISKPMSDTSTVRSVFIIDNNQILRTILYYPLTTGRNIPEILRIVDALQTSDRDNIVTPANWFPGMPVILPYPKNYKELKNRVNSCNKKYSCMDWYLCFVPDNYNDEEVXKKIDNTCSWKKEHTKNIENECNCEHEHHDYLNKALDCKQEHKTDIKDDCNHEKKHTKNTNKVHNSKQDKFKDKSCDEMNFNYDKDESCDKINSSYBKEDSSYEDFYKHNYKNYDYTSEKNTKKIAMKTLKDSKKLXRPQITDPYNPIVENANCPDINPIVAEYVLGNPTNVDAQLLDAV…
NZ_NGUX01000001.1 consensus sequence	0.994	0.994	Clostridioides difficile strain WCHCD15116362 NODE_1_length_346976_cov_66.8485, whole genome shotgun sequence	192684	190558	709	Query	1	709	1	MPNLPSLGSKAPDFKANTTNGPIRLSDYKGNWIVLFSHPGDFTPVCTTEFLCFAKYYDEFKKRNTELIGLSVDSNSSHLAWMYNISLLTGVEIPFPIIEDRDMRIAKLYGMISKPMSDTSTVRSVFIIDNNQILRTILYYPLTTGRNIPEILRIVDALQTSDRDNIVTPANWFPGMPVILPYPKNYKELKNRVNSCNKKYSCMDWYLCFVPDNYNDEEVXKKIDNTCSWKKEHTKNIENECNCEHEHHDYLNKALDCKQEHKTDIKDDCNHEKKHTKNTNKVHNSKQDKFKDKSCDEMNFNYDKDESCDKINSSYBKEDSSYEDFYKHNYKNYDYTSEKNTKKIAMKTLKDSKKLXRPQITDPYNPIVENANCPDINPIVAEYVLGNPTNVDAQLLDAV…
NZ_MBGC02000025.1 consensus sequence	0.994	0.994	Clostridioides difficile strain WCHCD070103, whole genome shotgun sequence	46791	44665	709	Query	1	709	1	MPNLPSLGSKAPDFKANTTNGPIRLSDYKGNWIVLFSHPGDFTPVCTTEFLCFAKYYDEFKKRNTELIGLSVDSNSSHLAWMYNISLLTGVEIPFPIIEDRDMRIAKLYGMISKPMSDTSTVRSVFIIDNNQILRTILYYPLTTGRNIPEILRIVDALQTSDRDNIVTPANWFPGMPVILPYPKNYKELKNRVNSCNKKYSCMDWYLCFVPDNYNDEEVXKKIDNTCSWKKEHTKNIENECNCEHEHHDYLNKALDCKQEHKTDIKDDCNHEKKHTKNTNKVHNSKQDKFKDKSCDEMNFNYDKDESCDKINSSYBKEDSSYEDFYKHNYKNYDYTSEKNTKKIAMKTLKDSKKLXRPQITDPYNPIVENANCPDINPIVAEYVLGNPTNVDAQLLDAV…
NZ_JABBZF010000018.1 consensus sequence	0.994	0.994	Clostridioides difficile strain HC45 NODE_18_length_49772_cov_17.5223, whole genome shotgun sequence	3525	5651	709	Query	1	709	1	MPNLPSLGSKAPDFKANTTNGPIRLSDYKGNWIVLFSHPGDFTPVCTTEFLCFAKYYDEFKKRNTELIGLSVDSNSSHLAWMYNISLLTGVEIPFPIIEDRDMRIAKLYGMISKPMSDTSTVRSVFIIDNNQILRTILYYPLTTGRNIPEILRIVDALQTSDRDNIVTPANWFPGMPVILPYPKNYKELKNRVNSCNKKYSCMDWYLCFVPDNYNDEEVXKKIDNTCSWKKEHTKNIENECNCEHEHHDYLNKALDCKQEHKTDIKDDCNHEKKHTKNTNKVHNSKQDKFKDKSCDEMNFNYDKDESCDKINSSYBKEDSSYEDFYKHNYKNYDYTSEKNTKKIAMKTLKDSKKLXRPQITDPYNPIVENANCPDINPIVAEYVLGNPTNVDAQLLDAV…
NZ_JAAUXG010000014.1 consensus sequence	0.994	0.994	Clostridioides difficile strain HC129 NODE_14_length_44983_cov_15.1809, whole genome shotgun sequence	5104	7230	709	Query	1	709	1	MPNLPSLGSKAPDFKANTTNGPIRLSDYKGNWIVLFSHPGDFTPVCTTEFLCFAKYYDEFKKRNTELIGLSVDSNSSHLAWMYNISLLTGVEIPFPIIEDRDMRIAKLYGMISKPMSDTSTVRSVFIIDNNQILRTILYYPLTTGRNIPEILRIVDALQTSDRDNIVTPANWFPGMPVILPYPKNYKELKNRVNSCNKKYSCMDWYLCFVPDNYNDEEVXKKIDNTCSWKKEHTKNIENECNCEHEHHDYLNKALDCKQEHKTDIKDDCNHEKKHTKNTNKVHNSKQDKFKDKSCDEMNFNYDKDESCDKINSSYBKEDSSYEDFYKHNYKNYDYTSEKNTKKIAMKTLKDSKKLXRPQITDPYNPIVENANCPDINPIVAEYVLGNPTNVDAQLLDAV…
NZ_JAATWN010000022.1 consensus sequence	0.994	0.994	Clostridioides difficile strain HC20 NODE_22_length_49154_cov_22.5619, whole genome shotgun sequence	42900	40774	709	Query	1	709	1	MPNLPSLGSKAPDFKANTTNGPIRLSDYKGNWIVLFSHPGDFTPVCTTEFLCFAKYYDEFKKRNTELIGLSVDSNSSHLAWMYNISLLTGVEIPFPIIEDRDMRIAKLYGMISKPMSDTSTVRSVFIIDNNQILRTILYYPLTTGRNIPEILRIVDALQTSDRDNIVTPANWFPGMPVILPYPKNYKELKNRVNSCNKKYSCMDWYLCFVPDNYNDEEVXKKIDNTCSWKKEHTKNIENECNCEHEHHDYLNKALDCKQEHKTDIKDDCNHEKKHTKNTNKVHNSKQDKFKDKSCDEMNFNYDKDESCDKINSSYBKEDSSYEDFYKHNYKNYDYTSEKNTKKIAMKTLKDSKKLXRPQITDPYNPIVENANCPDINPIVAEYVLGNPTNVDAQLLDAV…
NZ_FUMH01000003.1 consensus sequence	0.994	0.994	Clostridioides difficile strain VRECD0010, whole genome shotgun sequence	160197	158071	709	Query	1	709	1	MPNLPSLGSKAPDFKANTTNGPIRLSDYKGNWIVLFSHPGDFTPVCTTEFLCFAKYYDEFKKRNTELIGLSVDSNSSHLAWMYNISLLTGVEIPFPIIEDRDMRIAKLYGMISKPMSDTSTVRSVFIIDNNQILRTILYYPLTTGRNIPEILRIVDALQTSDRDNIVTPANWFPGMPVILPYPKNYKELKNRVNSCNKKYSCMDWYLCFVPDNYNDEEVXKKIDNTCSWKKEHTKNIENECNCEHEHHDYLNKALDCKQEXKTDIKBDCNHEKKHTKNTNKVHNSKQDKFKDKSCDEMNFNYDKDESCDKINSSYNKEDSSYEDFYKHNYKNYDYTSEKNTKKIAMKTLKDSKKLXRPQITDPYNPIVENANCPDINPIVAEYVLGNPTNVDAQLLDAV…
NZ_BIQV01000008.1 consensus sequence	0.994	0.994	Clostridioides difficile strain FD113 sequence008, whole genome shotgun sequence	34171	36297	709	Query	1	709	1	MPNLPSLGSKAPDFKANTTNGPIRLSDYKGNWIVLFSHPGDFTPVCTTEFLCFAKYYDEFKKRNTELIGLSVDSNSSHLAWMYNISLLTGVEIPFPIIEDRDMRIAKLYGMISKPMSDTSTVRSVFIIDNNQILRTILYYPLTTGRNIPEILRIVDALQTSDRDNIVTPANWFPGMPVILPYPKNYKELKNRVNSCNKKYSCMDWYLCFVPDNYNDEEVXKKIDNTCSWKKEHTKNIENECNCEHEHHDYLNKALDCKQEHKTDIKDDCNHEKKHTKNTNKVHNSKQDKFKDKSCDEMNFNYDKDESCDKINSSYBKEDSSYEDFYKHNYKNYDYTSEKNTKKIAMKTLKDSKKLXRPQITDPYNPIVENANCPDINPIVAEYVLGNPTNVDAQLLDAV…
NZ_BIOK01000001.1 consensus sequence	0.994	0.994	Clostridioides difficile strain FD045 sequence01, whole genome shotgun sequence	176738	174612	709	Query	1	709	1	MPNLPSLGSKAPDFKANTTNGPIRLSDYKGNWIVLFSHPGDFTPVCTTEFLCFAKYYDEFKKRNTELIGLSVDSNSSHLAWMYNISLLTGVEIPFPIIEDRDMRIAKLYGMISKPMSDTSTVRSVFIIDNNQILRTILYYPLTTGRNIPEILRIVDALQTSDRDNIVTPANWFPGMPVILPYPKNYKELKNRVNSCNKKYSCMDWYLCFVPDNYNDEEVXKKIDNTCSWKKEHTKNIENECNCEHEHHDYLNKALDCKQEHKTDIKDDCNHEKKHTKNTNKVHNSKQDKFKDKSCDEMNFNYDKDESCDKINSSYBKEDSSYEDFYKHNYKNYDYTSEKNTKKIAMKTLKDSKKLXRPQITDPYNPIVENANCPDINPIVAEYVLGNPTNVDAQLLDAV…
NODE_88_length_14262_cov_8.648557 consensus sequence	0.994	0.994		4204	2078	709	Query	1	709	1	MPNLPSLGSKAPDFKANTTNGPIRLSDYKGNWIVLFSHPGDFTPVCTTEFLCFAKYYDEFKKRNTELIGLSVDSNSSHLAWMYNISLLTGVEIPFPIIEDRDMRIAKLYGMISKPMSDTSTVRSVFIIDNNQILRTILYYPLTTGRNIPEILRIVDALQTSDRDNIVTPANWFPGMPVILPYPKNYKELKNRVNSCNKKYSCMDWYLCFVPDNYNDEEVXKKIDNTCSWKKEHTKNIENECNCEHEHHDYLNKALDCKQEHKTDIKDDCNHEKKHTKNTNKVHNSKQDKFKDKSCDEMNFNYDKDESCDKINSSYBKEDSSYEDFYKHNYKNYDYTSEKNTKKIAMKTLKDSKKLXRPQITDPYNPIVENANCPDINPIVAEYVLGNPTNVDAQLLDAV…
NODE_17_length_118726_cov_6.462845 consensus sequence	0.994	0.994		42904	40778	709	Query	1	709	1	MPNLPSLGSKAPDFKANTTNGPIRLSDYKGNWIVLFSHPGDFTPVCTTEFLCFAKYYDEFKKRNTELIGLSVDSNSSHLAWMYNISLLTGVEIPFPIIEDRDMRIAKLYGMISKPMSDTSTVRSVFIIDNNQILRTILYYPLTTGRNIPEILRIVDALQTSDRDNIVTPANWFPGMPVILPYPKNYKELKNRVNSCNKKYSCMDWYLCFVPDNYNDEEVXKKIDNTCSWKKEHTKNIENECNCEHEHHDYLNKALDCKQEHKTDIKDDCNHEKKHTKNTNKVHNSKQDKFKDKSCDEMNFNYDKDESCDKINSSYBKEDSSYEDFYKHNYKNYDYTSEKNTKKIAMKTLKDSKKLXRPQITDPYNPIVENANCPDINPIVAEYVLGNPTNVDAQLLDAV…
NODE_12_length_107029_cov_6.28849 consensus sequence	0.994	0.994		18277	20403	709	Query	1	709	1	MPNLPSLGSKAPDFKANTTNGPIRLSDYKGNWIVLFSHPGDFTPVCTTEFLCFAKYYDEFKKRNTELIGLSVDSNSSHLAWMYNISLLTGVEIPFPIIEDRDMRIAKLYGMISKPMSDTSTVRSVFIIDNNQILRTILYYPLTTGRNIPEILRIVDALQTSDRDNIVTPANWFPGMPVILPYPKNYKELKNRVNSCNKKYSCMDWYLCFVPDNYNDEEVXKKIDNTCSWKKEHTKNIENECNCEHEHHDYLNKALDCKQEHKTDIKDDCNHEKKHTKNTNKVHNSKQDKFKDKSCDEMNFNYDKDESCDKINSSYBKEDSSYEDFYKHNYKNYDYTSEKNTKKIAMKTLKDSKKLXRPQITDPYNPIVENANCPDINPIVAEYVLGNPTNVDAQLLDAV…
NODE_12_length_81974_cov_3.813470 consensus sequence	0.994	0.994		42853	40727	709	Query	1	709	1	MPNLPSLGSKAPDFKANTTNGPIRLSDYKGNWIVLFSHPGDFTPVCTTEFLCFAKYYDEFKKRNTELIGLSVDSNSSHLAWMYNISLLTGVEIPFPIIEDRDMRIAKLYGMISKPMSDTSTVRSVFIIDNNQILRTILYYPLTTGRNIPEILRIVDALQTSDRDNIVTPANWFPGMPVILPYPKNYKELKNRVNSCNKKYSCMDWYLCFVPDNYNDEEVXKKIDNTCSWKKEHTKNIENECNCEHEHHDYLNKALDCKQEHKTDIKDDCNHEKKHTKNTNKVHNSKQDKFKDKSCDEMNFNYDKDESCDKINSSYBKEDSSYEDFYKHNYKNYDYTSEKNTKKIAMKTLKDSKKLXRPQITDPYNPIVENANCPDINPIVAEYVLGNPTNVDAQLLDAV…
NODE_4_length_229529_cov_11.844109 consensus sequence	0.994	0.994		192695	194821	709	Query	1	709	1	MPNLPSLGSKAPDFKANTTNGPIRLSDYKGNWIVLFSHPGDFTPVCTTEFLCFAKYYDEFKKRNTELIGLSVDSNSSHLAWMYNISLLTGVEIPFPIIEDRDMRIAKLYGMISKPMSDTSTVRSVFIIDNNQILRTILYYPLTTGRNIPEILRIVDALQTSDRDNIVTPANWFPGMPVILPYPKNYKELKNRVNSCNKKYSCMDWYLCFVPDNYNDEEVXKKIDNTCSWKKEHTKNIENECNCEHEHHDYLNKALDCKQEHKTDIKDDCNHEKKHTKNTNKVHNSKQDKFKDKSCDEMNFNYDKDESCDKINSSYBKEDSSYEDFYKHNYKNYDYTSEKNTKKIAMKTLKDSKKLXRPQITDPYNPIVENANCPDINPIVAEYVLGNPTNVDAQLLDAV…
NODE_4_length_200448_cov_5.05336 consensus sequence	0.994	0.994		46860	44734	709	Query	1	709	1	MPNLPSLGSKAPDFKANTTNGPIRLSDYKGNWIVLFSHPGDFTPVCTTEFLCFAKYYDEFKKRNTELIGLSVDSNSSHLAWMYNISLLTGVEIPFPIIEDRDMRIAKLYGMISKPMSDTSTVRSVFIIDNNQILRTILYYPLTTGRNIPEILRIVDALQTSDRDNIVTPANWFPGMPVILPYPKNYKELKNRVNSCNKKYSCMDWYLCFVPDNYNDEEVXKKIDNTCSWKKEHTKNIENECNCEHEHHDYLNKALDCKQEHKTDIKDDCNHEKKHTKNTNKVHNSKQDKFKDKSCDEMNFNYDKDESCDKINSSYBKEDSSYEDFYKHNYKNYDYTSEKNTKKIAMKTLKDSKKLXRPQITDPYNPIVENANCPDINPIVAEYVLGNPTNVDAQLLDAV…
NODE_3_length_342110_cov_10.555559 consensus sequence	0.994	0.994		189512	187386	709	Query	1	709	1	MPNLPSLGSKAPDFKANTTNGPIRLSDYKGNWIVLFSHPGDFTPVCTTEFLCFAKYYDEFKKRNTELIGLSVDSNSSHLAWMYNISLLTGVEIPFPIIEDRDMRIAKLYGMISKPMSDTSTVRSVFIIDNNQILRTILYYPLTTGRNIPEILRIVDALQTSDRDNIVTPANWFPGMPVILPYPKNYKELKNRVNSCNKKYSCMDWYLCFVPDNYNDEEVXKKIDNTCSWKKEHTKNIENECNCEHEHHDYLNKALDCKQEHKTDIKDDCNHEKKHTKNTNKVHNSKQDKFKDKSCDEMNFNYDKDESCDKINSSYBKEDSSYEDFYKHNYKNYDYTSEKNTKKIAMKTLKDSKKLXRPQITDPYNPIVENANCPDINPIVAEYVLGNPTNVDAQLLDAV…
NODE_3_length_196793_cov_6.72189 consensus sequence	0.994	0.994		42898	40772	709	Query	1	709	1	MPNLPSLGSKAPDFKANTTNGPIRLSDYKGNWIVLFSHPGDFTPVCTTEFLCFAKYYDEFKKRNTELIGLSVDSNSSHLAWMYNISLLTGVEIPFPIIEDRDMRIAKLYGMISKPMSDTSTVRSVFIIDNNQILRTILYYPLTTGRNIPEILRIVDALQTSDRDNIVTPANWFPGMPVILPYPKNYKELKNRVNSCNKKYSCMDWYLCFVPDNYNDEEVXKKIDNTCSWKKEHTKNIENECNCEHEHHDYLNKALDCKQEHKTDIKDDCNHEKKHTKNTNKVHNSKQDKFKDKSCDEMNFNYDKDESCDKINSSYBKEDSSYEDFYKHNYKNYDYTSEKNTKKIAMKTLKDSKKLXRPQITDPYNPIVENANCPDINPIVAEYVLGNPTNVDAQLLDAV…
NODE_2_length_342571_cov_8.756311 2 consensus sequence	0.994	0.994		189512	187386	709	Query	1	709	1	MPNLPSLGSKAPDFKANTTNGPIRLSDYKGNWIVLFSHPGDFTPVCTTEFLCFAKYYDEFKKRNTELIGLSVDSNSSHLAWMYNISLLTGVEIPFPIIEDRDMRIAKLYGMISKPMSDTSTVRSVFIIDNNQILRTILYYPLTTGRNIPEILRIVDALQTSDRDNIVTPANWFPGMPVILPYPKNYKELKNRVNSCNKKYSCMDWYLCFVPDNYNDEEVXKKIDNTCSWKKEHTKNIENECNCEHEHHDYLNKALDCKQEHKTDIKDDCNHEKKHTKNTNKVHNSKQDKFKDKSCDEMNFNYDKDESCDKINSSYBKEDSSYEDFYKHNYKNYDYTSEKNTKKIAMKTLKDSKKLXRPQITDPYNPIVENANCPDINPIVAEYVLGNPTNVDAQLLDAV…
NODE_2_length_342571_cov_8.756311 1 consensus sequence	0.994	0.994		189512	187386	709	Query	1	709	1	MPNLPSLGSKAPDFKANTTNGPIRLSDYKGNWIVLFSHPGDFTPVCTTEFLCFAKYYDEFKKRNTELIGLSVDSNSSHLAWMYNISLLTGVEIPFPIIEDRDMRIAKLYGMISKPMSDTSTVRSVFIIDNNQILRTILYYPLTTGRNIPEILRIVDALQTSDRDNIVTPANWFPGMPVILPYPKNYKELKNRVNSCNKKYSCMDWYLCFVPDNYNDEEVXKKIDNTCSWKKEHTKNIENECNCEHEHHDYLNKALDCKQEHKTDIKDDCNHEKKHTKNTNKVHNSKQDKFKDKSCDEMNFNYDKDESCDKINSSYBKEDSSYEDFYKHNYKNYDYTSEKNTKKIAMKTLKDSKKLXRPQITDPYNPIVENANCPDINPIVAEYVLGNPTNVDAQLLDAV…
NODE_2_length_342140_cov_9.807415 consensus sequence	0.994	0.994		189512	187386	709	Query	1	709	1	MPNLPSLGSKAPDFKANTTNGPIRLSDYKGNWIVLFSHPGDFTPVCTTEFLCFAKYYDEFKKRNTELIGLSVDSNSSHLAWMYNISLLTGVEIPFPIIEDRDMRIAKLYGMISKPMSDTSTVRSVFIIDNNQILRTILYYPLTTGRNIPEILRIVDALQTSDRDNIVTPANWFPGMPVILPYPKNYKELKNRVNSCNKKYSCMDWYLCFVPDNYNDEEVXKKIDNTCSWKKEHTKNIENECNCEHEHHDYLNKALDCKQEHKTDIKDDCNHEKKHTKNTNKVHNSKQDKFKDKSCDEMNFNYDKDESCDKINSSYBKEDSSYEDFYKHNYKNYDYTSEKNTKKIAMKTLKDSKKLXRPQITDPYNPIVENANCPDINPIVAEYVLGNPTNVDAQLLDAV…
NODE_2_length_342140_cov_9.274728 consensus sequence	0.994	0.994		189512	187386	709	Query	1	709	1	MPNLPSLGSKAPDFKANTTNGPIRLSDYKGNWIVLFSHPGDFTPVCTTEFLCFAKYYDEFKKRNTELIGLSVDSNSSHLAWMYNISLLTGVEIPFPIIEDRDMRIAKLYGMISKPMSDTSTVRSVFIIDNNQILRTILYYPLTTGRNIPEILRIVDALQTSDRDNIVTPANWFPGMPVILPYPKNYKELKNRVNSCNKKYSCMDWYLCFVPDNYNDEEVXKKIDNTCSWKKEHTKNIENECNCEHEHHDYLNKALDCKQEHKTDIKDDCNHEKKHTKNTNKVHNSKQDKFKDKSCDEMNFNYDKDESCDKINSSYBKEDSSYEDFYKHNYKNYDYTSEKNTKKIAMKTLKDSKKLXRPQITDPYNPIVENANCPDINPIVAEYVLGNPTNVDAQLLDAV…
NODE_1_length_551698_cov_22.0864 consensus sequence	0.994	0.994		189541	187415	709	Query	1	709	1	MPNLPSLGSKAPDFKANTTNGPIRLSDYKGNWIVLFSHPGDFTPVCTTEFLCFAKYYDEFKKRNTELIGLSVDSNSSHLAWMYNISLLTGVEIPFPIIEDRDMRIAKLYGMISKPMSDTSTVRSVFIIDNNQILRTILYYPLTTGRNIPEILRIVDALQTSDRDNIVTPANWFPGMPVILPYPKNYKELKNRVNSCNKKYSCMDWYLCFVPDNYNDEEVXKKIDNTCSWKKEHTKNIENECNCEHEHHDYLNKALDCKQEHKTDIKDDCNHEKKHTKNTNKVHNSKQDKFKDKSCDEMNFNYDKDESCDKINSSYBKEDSSYEDFYKHNYKNYDYTSEKNTKKIAMKTLKDSKKLXRPQITDPYNPIVENANCPDINPIVAEYVLGNPTNVDAQLLDAV…
NODE_1_length_536706_cov_6.582859 consensus sequence	0.994	0.994		346709	348835	709	Query	1	709	1	MPNLPSLGSKAPDFKANTTNGPIRLSDYKGNWIVLFSHPGDFTPVCTTEFLCFAKYYDEFKKRNTELIGLSVDSNSSHLAWMYNISLLTGVEIPFPIIEDRDMRIAKLYGMISKPMSDTSTVRSVFIIDNNQILRTILYYPLTTGRNIPEILRIVDALQTSDRDNIVTPANWFPGMPVILPYPKNYKELKNRVNSCNKKYSCMDWYLCFVPDNYNDEEVXKKIDNTCSWKKEHTKNIENECNCEHEHHDYLNKALDCKQEHKTDIKDDCNHEKKHTKNTNKVHNSKQDKFKDKSCDEMNFNYDKDESCDKINSSYBKEDSSYEDFYKHNYKNYDYTSEKNTKKIAMKTLKDSKKLXRPQITDPYNPIVENANCPDINPIVAEYVLGNPTNVDAQLLDAV…
NODE_1_length_343825_cov_29.82 consensus sequence	0.994	0.994		154227	156353	709	Query	1	709	1	MPNLPSLGSKAPDFKANTTNGPIRLSDYKGNWIVLFSHPGDFTPVCTTEFLCFAKYYDEFKKRNTELIGLSVDSNSSHLAWMYNISLLTGVEIPFPIIEDRDMRIAKLYGMISKPMSDTSTVRSVFIIDNNQILRTILYYPLTTGRNIPEILRIVDALQTSDRDNIVTPANWFPGMPVILPYPKNYKELKNRVNSCNKKYSCMDWYLCFVPDNYNDEEVXKKIDNTCSWKKEHTKNIENECNCEHEHHDYLNKALDCKQEHKTDIKDDCNHEKKHTKNTNKVHNSKQDKFKDKSCDEMNFNYDKDESCDKINSSYBKEDSSYEDFYKHNYKNYDYTSEKNTKKIAMKTLKDSKKLXRPQITDPYNPIVENANCPDINPIVAEYVLGNPTNVDAQLLDAV…
NODE_1_length_343111_cov_5.1553 consensus sequence	0.994	0.994		153551	155677	709	Query	1	709	1	MPNLPSLGSKAPDFKANTTNGPIRLSDYKGNWIVLFSHPGDFTPVCTTEFLCFAKYYDEFKKRNTELIGLSVDSNSSHLAWMYNISLLTGVEIPFPIIEDRDMRIAKLYGMISKPMSDTSTVRSVFIIDNNQILRTILYYPLTTGRNIPEILRIVDALQTSDRDNIVTPANWFPGMPVILPYPKNYKELKNRVNSCNKKYSCMDWYLCFVPDNYNDEEVXKKIDNTCSWKKEHTKNIENECNCEHEHHDYLNKALDCKQEHKTDIKDDCNHEKKHTKNTNKVHNSKQDKFKDKSCDEMNFNYDKDESCDKINSSYBKEDSSYEDFYKHNYKNYDYTSEKNTKKIAMKTLKDSKKLXRPQITDPYNPIVENANCPDINPIVAEYVLGNPTNVDAQLLDAV…
NODE_1_length_342516_cov_4.83159 consensus sequence	0.994	0.994		153060	155186	709	Query	1	709	1	MPNLPSLGSKAPDFKANTTNGPIRLSDYKGNWIVLFSHPGDFTPVCTTEFLCFAKYYDEFKKRNTELIGLSVDSNSSHLAWMYNISLLTGVEIPFPIIEDRDMRIAKLYGMISKPMSDTSTVRSVFIIDNNQILRTILYYPLTTGRNIPEILRIVDALQTSDRDNIVTPANWFPGMPVILPYPKNYKELKNRVNSCNKKYSCMDWYLCFVPDNYNDEEVXKKIDNTCSWKKEHTKNIENECNCEHEHHDYLNKALDCKQEHKTDIKDDCNHEKKHTKNTNKVHNSKQDKFKDKSCDEMNFNYDKDESCDKINSSYBKEDSSYEDFYKHNYKNYDYTSEKNTKKIAMKTLKDSKKLXRPQITDPYNPIVENANCPDINPIVAEYVLGNPTNVDAQLLDAV…
NODE_1_length_269420_cov_5.95112 consensus sequence	0.994	0.994		152897	155023	709	Query	1	709	1	MPNLPSLGSKAPDFKANTTNGPIRLSDYKGNWIVLFSHPGDFTPVCTTEFLCFAKYYDEFKKRNTELIGLSVDSNSSHLAWMYNISLLTGVEIPFPIIEDRDMRIAKLYGMISKPMSDTSTVRSVFIIDNNQILRTILYYPLTTGRNIPEILRIVDALQTSDRDNIVTPANWFPGMPVILPYPKNYKELKNRVNSCNKKYSCMDWYLCFVPDNYNDEEVXKKIDNTCSWKKEHTKNIENECNCEHEHHDYLNKALDCKQEHKTDIKDDCNHEKKHTKNTNKVHNSKQDKFKDKSCDEMNFNYDKDESCDKINSSYBKEDSSYEDFYKHNYKNYDYTSEKNTKKIAMKTLKDSKKLXRPQITDPYNPIVENANCPDINPIVAEYVLGNPTNVDAQLLDAV…
CLO_FA4964AA_AS_NODE_1_length_573430_cov_47.591481 consensus sequence	0.994	0.994		397880	400006	709	Query	1	709	1	MPNLPSLGSKAPDFKANTTNGPIRLSDYKGNWIVLFSHPGDFTPVCTTEFLCFAKYYDEFKKRNTELIGLSVDSNSSHLAWMYNISLLTGVEIPFPIIEDRDMRIAKLYGMISKPMSDTSTVRSVFIIDNNQILRTILYYPLTTGRNIPEILRIVDALQTSDRDNIVTPANWFPGMPVILPYPKNYKELKNRVNSCNKKYSCMDWYLCFVPDNYNDEEVXKKIDNTCSWKKEHTKNIENECNCEHEHHDYLNKALDCKQEHKTDIKDDCNHEKKHTKNTNKVHNSKQDKFKDKSCDEMNFNYDKDESCDKINSSYBKEDSSYEDFYKHNYKNYDYTSEKNTKKIAMKTLKDSKKLXRPQITDPYNPIVENANCPDINPIVAEYVLGNPTNVDAQLLDAV…
CLO_FA4014AA_AS_NODE_2_length_334095_cov_33.648613 consensus sequence	0.994	0.994		158549	160675	709	Query	1	709	1	MPNLPSLGSKAPDFKANTTNGPIRLSDYKGNWIVLFSHPGDFTPVCTTEFLCFAKYYDEFKKRNTELIGLSVDSNSSHLAWMYNISLLTGVEIPFPIIEDRDMRIAKLYGMISKPMSDTSTVRSVFIIDNNQILRTILYYPLTTGRNIPEILRIVDALQTSDRDNIVTPANWFPGMPVILPYPKNYKELKNRVNSCNKKYSCMDWYLCFVPDNYNDEEVXKKIDNTCSWKKEHTKNIENECNCEHEHHDYLNKALDCKQEHKTDIKDDCNHEKKHTKNTNKVHNSKQDKFKDKSCDEMNFNYDKDESCDKINSSYBKEDSSYEDFYKHNYKNYDYTSEKNTKKIAMKTLKDSKKLXRPQITDPYNPIVENANCPDINPIVAEYVLGNPTNVDAQLLDAV…
CLO_FA3571AA_AS_NODE_1_length_342899_cov_57.352561 consensus sequence	0.994	0.994		189550	187424	709	Query	1	709	1	MPNLPSLGSKAPDFKANTTNGPIRLSDYKGNWIVLFSHPGDFTPVCTTEFLCFAKYYDEFKKRNTELIGLSVDSNSSHLAWMYNISLLTGVEIPFPIIEDRDMRIAKLYGMISKPMSDTSTVRSVFIIDNNQILRTILYYPLTTGRNIPEILRIVDALQTSDRDNIVTPANWFPGMPVILPYPKNYKELKNRVNSCNKKYSCMDWYLCFVPDNYNDEEVXKKIDNTCSWKKEHTKNIENECNCEHEHHDYLNKALDCKQEHKTDIKDDCNHEKKHTKNTNKVHNSKQDKFKDKSCDEMNFNYDKDESCDKINSSYBKEDSSYEDFYKHNYKNYDYTSEKNTKKIAMKTLKDSKKLXRPQITDPYNPIVENANCPDINPIVAEYVLGNPTNVDAQLLDAV…
CLO_FA3563AA_AS_NODE_2_length_342877_cov_54.994883 consensus sequence	0.994	0.994		189550	187424	709	Query	1	709	1	MPNLPSLGSKAPDFKANTTNGPIRLSDYKGNWIVLFSHPGDFTPVCTTEFLCFAKYYDEFKKRNTELIGLSVDSNSSHLAWMYNISLLTGVEIPFPIIEDRDMRIAKLYGMISKPMSDTSTVRSVFIIDNNQILRTILYYPLTTGRNIPEILRIVDALQTSDRDNIVTPANWFPGMPVILPYPKNYKELKNRVNSCNKKYSCMDWYLCFVPDNYNDEEVXKKIDNTCSWKKEHTKNIENECNCEHEHHDYLNKALDCKQEHKTDIKDDCNHEKKHTKNTNKVHNSKQDKFKDKSCDEMNFNYDKDESCDKINSSYBKEDSSYEDFYKHNYKNYDYTSEKNTKKIAMKTLKDSKKLXRPQITDPYNPIVENANCPDINPIVAEYVLGNPTNVDAQLLDAV…
CLO_FA3399AA_AS_NODE_18_length_59525_cov_9.727903 consensus sequence	0.994	0.994		12908	10782	709	Query	1	709	1	MPNLPSLGSKAPDFKANTTNGPIRLSDYKGNWIVLFSHPGDFTPVCTTEFLCFAKYYDEFKKRNTELIGLSVDSNSSHLAWMYNISLLTGVEIPFPIIEDRDMRIAKLYGMISKPMSDTSTVRSVFIIDNNQILRTILYYPLTTGRNIPEILRIVDALQTSDRDNIVTPANWFPGMPVILPYPKNYKELKNRVNSCNKKYSCMDWYLCFVPDNYNDEEVXKKIDNTCSWKKEHTKNIENECNCEHEHHDYLNKALDCKQEHKTDIKDDCNHEKKHTKNTNKVHNSKQDKFKDKSCDEMNFNYDKDESCDKINSSYBKEDSSYEDFYKHNYKNYDYTSEKNTKKIAMKTLKDSKKLXRPQITDPYNPIVENANCPDINPIVAEYVLGNPTNVDAQLLDAV…
CLO_FA2994AA_AS_NODE_1_length_342898_cov_50.041410 consensus sequence	0.994	0.994		153349	155475	709	Query	1	709	1	MPNLPSLGSKAPDFKANTTNGPIRLSDYKGNWIVLFSHPGDFTPVCTTEFLCFAKYYDEFKKRNTELIGLSVDSNSSHLAWMYNISLLTGVEIPFPIIEDRDMRIAKLYGMISKPMSDTSTVRSVFIIDNNQILRTILYYPLTTGRNIPEILRIVDALQTSDRDNIVTPANWFPGMPVILPYPKNYKELKNRVNSCNKKYSCMDWYLCFVPDNYNDEEVXKKIDNTCSWKKEHTKNIENECNCEHEHHDYLNKALDCKQEHKTDIKDDCNHEKKHTKNTNKVHNSKQDKFKDKSCDEMNFNYDKDESCDKINSSYBKEDSSYEDFYKHNYKNYDYTSEKNTKKIAMKTLKDSKKLXRPQITDPYNPIVENANCPDINPIVAEYVLGNPTNVDAQLLDAV…
CLO_FA2902AA_AS_NODE_1_length_342898_cov_44.622984 consensus sequence	0.994	0.994		189550	187424	709	Query	1	709	1	MPNLPSLGSKAPDFKANTTNGPIRLSDYKGNWIVLFSHPGDFTPVCTTEFLCFAKYYDEFKKRNTELIGLSVDSNSSHLAWMYNISLLTGVEIPFPIIEDRDMRIAKLYGMISKPMSDTSTVRSVFIIDNNQILRTILYYPLTTGRNIPEILRIVDALQTSDRDNIVTPANWFPGMPVILPYPKNYKELKNRVNSCNKKYSCMDWYLCFVPDNYNDEEVXKKIDNTCSWKKEHTKNIENECNCEHEHHDYLNKALDCKQEHKTDIKDDCNHEKKHTKNTNKVHNSKQDKFKDKSCDEMNFNYDKDESCDKINSSYBKEDSSYEDFYKHNYKNYDYTSEKNTKKIAMKTLKDSKKLXRPQITDPYNPIVENANCPDINPIVAEYVLGNPTNVDAQLLDAV…
CLO_FA2490AA_AS_NODE_2_length_357984_cov_56.140296 consensus sequence	0.994	0.994		168301	170427	709	Query	1	709	1	MPNLPSLGSKAPDFKANTTNGPIRLSDYKGNWIVLFSHPGDFTPVCTTEFLCFAKYYDEFKKRNTELIGLSVDSNSSHLAWMYNISLLTGVEIPFPIIEDRDMRIAKLYGMISKPMSDTSTVRSVFIIDNNQILRTILYYPLTTGRNIPEILRIVDALQTSDRDNIVTPANWFPGMPVILPYPKNYKELKNRVNSCNKKYSCMDWYLCFVPDNYNDEEVXKKIDNTCSWKKEHTKNIENECNCEHEHHDYLNKALDCKQEHKTDIKDDCNHEKKHTKNTNKVHNSKQDKFKDKSCDEMNFNYDKDESCDKINSSYBKEDSSYEDFYKHNYKNYDYTSEKNTKKIAMKTLKDSKKLXRPQITDPYNPIVENANCPDINPIVAEYVLGNPTNVDAQLLDAV…
CLO_FA1945AA_AS_NODE_47_length_31845_cov_24.890315 consensus sequence	0.994	0.994		2857	4983	709	Query	1	709	1	MPNLPSLGSKAPDFKANTTNGPIRLSDYKGNWIVLFSHPGDFTPVCTTEFLCFAKYYDEFKKRNTELIGLSVDSNSSHLAWMYNISLLTGVEIPFPIIEDRDMRIAKLYGMISKPMSDTSTVRSVFIIDNNQILRTILYYPLTTGRNIPEILRIVDALQTSDRDNIVTPANWFPGMPVILPYPKNYKELKNRVNSCNKKYSCMDWYLCFVPDNYNDEEVXKKIDNTCSWKKEHTKNIENECNCEHEHHDYLNKALDCKQEXKTDIKBDCNHEKKHTKNTNKVHNSKQDKFKDKSCDEMNFNYDKDESCDKINSSYNKEDSSYEDFYKHNYKNYDYTSEKNTKKIAMKTLKDSKKLXRPQITDPYNPIVENANCPDINPIVAEYVLGNPTNVDAQLLDAV…
CLO_EA9595AA_AS_NODE_2_length_343268_cov_8.069995 consensus sequence	0.994	0.994		153752	155878	709	Query	1	709	1	MPNLPSLGSKAPDFKANTTNGPIRLSDYKGNWIVLFSHPGDFTPVCTTEFLCFAKYYDEFKKRNTELIGLSVDSNSSHLAWMYNISLLTGVEIPFPIIEDRDMRIAKLYGMISKPMSDTSTVRSVFIIDNNQILRTILYYPLTTGRNIPEILRIVDALQTSDRDNIVTPANWFPGMPVILPYPKNYKELKNRVNSCNKKYSCMDWYLCFVPDNYNDEEVXKKIDNTCSWKKEHTKNIENECNCEHEHHDYLNKALDCKQEHKTDIKDDCNHEKKHTKNTNKVHNSKQDKFKDKSCDEMNFNYDKDESCDKINSSYBKEDSSYEDFYKHNYKNYDYTSEKNTKKIAMKTLKDSKKLXRPQITDPYNPIVENANCPDINPIVAEYVLGNPTNVDAQLLDAV…
CLO_EA9543AA_AS_NODE_4_length_296005_cov_15.536498 consensus sequence	0.994	0.994		184022	181896	709	Query	1	709	1	MPNLPSLGSKAPDFKANTTNGPIRLSDYKGNWIVLFSHPGDFTPVCTTEFLCFAKYYDEFKKRNTELIGLSVDSNSSHLAWMYNISLLTGVEIPFPIIEDRDMRIAKLYGMISKPMSDTSTVRSVFIIDNNQILRTILYYPLTTGRNIPEILRIVDALQTSDRDNIVTPANWFPGMPVILPYPKNYKELKNRVNSCNKKYSCMDWYLCFVPDNYNDEEVXKKIDNTCSWKKEHTKNIENECNCEHEHHDYLNKALDCKQEHKTDIKDDCNHEKKHTKNTNKVHNSKQDKFKDKSCDEMNFNYDKDESCDKINSSYBKEDSSYEDFYKHNYKNYDYTSEKNTKKIAMKTLKDSKKLXRPQITDPYNPIVENANCPDINPIVAEYVLGNPTNVDAQLLDAV…
CLO_EA5404AA_AS_NODE_1_length_618062_cov_56.411983 consensus sequence	0.994	0.994		434335	436461	709	Query	1	709	1	MPNLPSLGSKAPDFKANTTNGPIRLSDYKGNWIVLFSHPGDFTPVCTTEFLCFAKYYDEFKKRNTELIGLSVDSNSSHLAWMYNISLLTGVEIPFPIIEDRDMRIAKLYGMISKPMSDTSTVRSVFIIDNNQILRTILYYPLTTGRNIPEILRIVDALQTSDRDNIVTPANWFPGMPVILPYPKNYKELKNRVNSCNKKYSCMDWYLCFVPDNYNDEEVXKKIDNTCSWKKEHTKNIENECNCEHEHHDYLNKALDCKQEHKTDIKDDCNHEKKHTKNTNKVHNSKQDKFKDKSCDEMNFNYDKDESCDKINSSYBKEDSSYEDFYKHNYKNYDYTSEKNTKKIAMKTLKDSKKLXRPQITDPYNPIVENANCPDINPIVAEYVLGNPTNVDAQLLDAV…
CLO_DA7985AA_AS_NODE_1_length_414351_cov_13.928279 consensus sequence	0.994	0.994		230334	232460	709	Query	1	709	1	MPNLPSLGSKAPDFKANTTNGPIRLSDYKGNWIVLFSHPGDFTPVCTTEFLCFAKYYDEFKKRNTELIGLSVDSNSSHLAWMYNISLLTGVEIPFPIIEDRDMRIAKLYGMISKPMSDTSTVRSVFIIDNNQILRTILYYPLTTGRNIPEILRIVDALQTSDRDNIVTPANWFPGMPVILPYPKNYKELKNRVNSCNKKYSCMDWYLCFVPDNYNDEEVXKKIDNTCSWKKEHTKNIENECNCEHEHHDYLNKALDCKQEHKTDIKDDCNHEKKHTKNTNKVHNSKQDKFKDKSCDEMNFNYDKDESCDKINSSYBKEDSSYEDFYKHNYKNYDYTSEKNTKKIAMKTLKDSKKLXRPQITDPYNPIVENANCPDINPIVAEYVLGNPTNVDAQLLDAV…
CLO_DA7723AA_AS_NODE_1_length_342098_cov_46.283698 consensus sequence	0.994	0.994		152593	154719	709	Query	1	709	1	MPNLPSLGSKAPDFKANTTNGPIRLSDYKGNWIVLFSHPGDFTPVCTTEFLCFAKYYDEFKKRNTELIGLSVDSNSSHLAWMYNISLLTGVEIPFPIIEDRDMRIAKLYGMISKPMSDTSTVRSVFIIDNNQILRTILYYPLTTGRNIPEILRIVDALQTSDRDNIVTPANWFPGMPVILPYPKNYKELKNRVNSCNKKYSCMDWYLCFVPDNYNDEEVXKKIDNTCSWKKEHTKNIENECNCEHEHHDYLNKALDCKQEHKTDIKDDCNHEKKHTKNTNKVHNSKQDKFKDKSCDEMNFNYDKDESCDKINSSYBKEDSSYEDFYKHNYKNYDYTSEKNTKKIAMKTLKDSKKLXRPQITDPYNPIVENANCPDINPIVAEYVLGNPTNVDAQLLDAV…
CLO_DA7541AA_AS_NODE_11_length_119233_cov_13.804770 consensus sequence	0.994	0.994		79984	77858	709	Query	1	709	1	MPNLPSLGSKAPDFKANTTNGPIRLSDYKGNWIVLFSHPGDFTPVCTTEFLCFAKYYDEFKKRNTELIGLSVDSNSSHLAWMYNISLLTGVEIPFPIIEDRDMRIAKLYGMISKPMSDTSTVRSVFIIDNNQILRTILYYPLTTGRNIPEILRIVDALQTSDRDNIVTPANWFPGMPVILPYPKNYKELKNRVNSCNKKYSCMDWYLCFVPDNYNDEEVXKKIDNTCSWKKEHTKNIENECNCEHEHHDYLNKALDCKQEHKTDIKDDCNHEKKHTKNTNKVHNSKQDKFKDKSCDEMNFNYDKDESCDKINSSYBKEDSSYEDFYKHNYKNYDYTSEKNTKKIAMKTLKDSKKLXRPQITDPYNPIVENANCPDINPIVAEYVLGNPTNVDAQLLDAV…
CLO_DA5094AA_AS_NODE_3_length_261275_cov_17.526855 consensus sequence	0.994	0.994		183483	181357	709	Query	1	709	1	MPNLPSLGSKAPDFKANTTNGPIRLSDYKGNWIVLFSHPGDFTPVCTTEFLCFAKYYDEFKKRNTELIGLSVDSNSSHLAWMYNISLLTGVEIPFPIIEDRDMRIAKLYGMISKPMSDTSTVRSVFIIDNNQILRTILYYPLTTGRNIPEILRIVDALQTSDRDNIVTPANWFPGMPVILPYPKNYKELKNRVNSCNKKYSCMDWYLCFVPDNYNDEEVXKKIDNTCSWKKEHTKNIENECNCEHEHHDYLNKALDCKQEHKTDIKDDCNHEKKHTKNTNKVHNSKQDKFKDKSCDEMNFNYDKDESCDKINSSYBKEDSSYEDFYKHNYKNYDYTSEKNTKKIAMKTLKDSKKLXRPQITDPYNPIVENANCPDINPIVAEYVLGNPTNVDAQLLDAV…
CLO_DA3439AA_AS_NODE_3_length_261274_cov_17.450214 consensus sequence	0.994	0.994		77793	79919	709	Query	1	709	1	MPNLPSLGSKAPDFKANTTNGPIRLSDYKGNWIVLFSHPGDFTPVCTTEFLCFAKYYDEFKKRNTELIGLSVDSNSSHLAWMYNISLLTGVEIPFPIIEDRDMRIAKLYGMISKPMSDTSTVRSVFIIDNNQILRTILYYPLTTGRNIPEILRIVDALQTSDRDNIVTPANWFPGMPVILPYPKNYKELKNRVNSCNKKYSCMDWYLCFVPDNYNDEEVXKKIDNTCSWKKEHTKNIENECNCEHEHHDYLNKALDCKQEHKTDIKDDCNHEKKHTKNTNKVHNSKQDKFKDKSCDEMNFNYDKDESCDKINSSYBKEDSSYEDFYKHNYKNYDYTSEKNTKKIAMKTLKDSKKLXRPQITDPYNPIVENANCPDINPIVAEYVLGNPTNVDAQLLDAV…
NODE_8_length_138472_cov_8.2113 consensus sequence	0.993	0.993		21703	23829	709	Query	1	709	1	MPNLPSLGSKAPDFKANTTNGPIRLSDYKGNWIVLFSHPGDFTPVCTTEFLCFAKYYDEFKKRNTELIGLSVDSNSSHLAWMYNISLLTGVEIPFPIIEDRDMRIAKLYGMISKPMSDTSTVRSVFIIDNNQILRTILYYPLTTGRNIPEILRIVDALQTSDRDNIVTPANWFPGMPVILPYPKNYKELKNRVNSCNKKYSCMDWYLCFVPDNYNDEEVXKKIDNTCSWKKEHTKNIENECNCEHEHHDYLNKALDCKQEHKTDIKDDCNHEKKHTKNTNKVHNSKQDKFKDKSCDEMNFNYDKDESCDKINXSYBKEDSSYEDFYKHNYKNYDYTSEKNTKKIAMKTLKDSKKLXRPQITDPYNPIVENANCPDINPIVAEYVLGNPTNVDAQLLDAV…
NODE_2_length_540339_cov_11.006 consensus sequence	0.993	0.993		47050	49176	709	Query	1	709	1	MPNLPSLGSKAPDFKANTTNGPIRLSDYKGNWIVLFSHPGDFTPVCTTEFLCFAKYYDEFKKRNTELIGLSVDSNSSHLAWMYNISLLTGVEIPFPIIEDRDMRIAKLYGMISKPMSDTSTVRSVFIIDNNQILRTILYYPLTTGRNIPEILRIVDALQTSDRDNIVTPANWFPGMPVILPYPKNYKELKNRVNSCNKKYSCMDWYLCFVPDNYNDEEVXKKIDNTCSWKKEHTKNIENECNCEHEHHDYLNKALDCKQEXKTDIKBDCNHEKKHTKNTNKVHNSKQDKFKDKSCDEMNFNYDKDESCDKINSSYBKEDSSYEDFYKHNYKNYDYTSEKNTKKIAMKTLKDSKKLXRPQITDPYNPIVENANCPDINPIVAEYVLGNPTNVDAQLLDAV…
CLO_EA9698AA_AS_NODE_1_length_341261_cov_18.564907 consensus sequence	0.993	0.993		157683	159809	709	Query	1	709	1	MPNLPSLGSKAPDFKXNTTNGPIRLSDYKGNWIVLFSHPGDFTPVCTTEFLCFAKYYDEFKKRNTELIGLSVDSNSSHLAWMYNISLLTGVEIPFPIIEDRDMRIAKLYGMISKPMSDTSTVRSVFIIDNNQILRTILYYPLTTGRNIPEILRIVDALQTSDRDNIVTPANWFPGMPVILPYPKNYKELKNRVNSCNKKYSCMDWYLCFVPDNYNDEEVXKKIDNTCSWKKEHTKNIENECNCEHEHHDYLNKALDCKQEHKTDIKDDCNHEKKHTKNTNKVHNSKQDKFKDKSCDEMNFNYDKDESCDKINSSYBKEDSSYEDFYKHNYKNYDYTSEKNTKKIAMKTLKDSKKLXRPQITDPYNPIVENANCPDINPIVAEYVLGNPTNVDAQLLDAV…
CLO_EA9582AA_AS_NODE_1_length_341310_cov_18.357058 consensus sequence	0.993	0.993		183627	181501	709	Query	1	709	1	MPNLPSLGSKAPDFKXNTTNGPIRLSDYKGNWIVLFSHPGDFTPVCTTEFLCFAKYYDEFKKRNTELIGLSVDSNSSHLAWMYNISLLTGVEIPFPIIEDRDMRIAKLYGMISKPMSDTSTVRSVFIIDNNQILRTILYYPLTTGRNIPEILRIVDALQTSDRDNIVTPANWFPGMPVILPYPKNYKELKNRVNSCNKKYSCMDWYLCFVPDNYNDEEVXKKIDNTCSWKKEHTKNIENECNCEHEHHDYLNKALDCKQEHKTDIKDDCNHEKKHTKNTNKVHNSKQDKFKDKSCDEMNFNYDKDESCDKINSSYBKEDSSYEDFYKHNYKNYDYTSEKNTKKIAMKTLKDSKKLXRPQITDPYNPIVENANCPDINPIVAEYVLGNPTNVDAQLLDAV…
CLO_EA7932AA_AS_NODE_2_length_254119_cov_16.114236 consensus sequence	0.993	0.993		195219	197345	709	Query	1	709	1	MPNLPSLGSKAPDFKANTTNGPIRLSDYKGNWIVLFSHPGDFTPVCTTEFLCFAKYYDEFKKRNTELIGLSVDSNSSHLAWMYNISLLTGVEIPFPIIEDRDMRIAKLYGMISKPMSDTSTVRSVFIIDNNQILRTILYYPLTTGRNIPEILRIVDALQTSDRDNIVTPANWFPGMPVILPYPKNYKELKNRVNSCNKKYSCMDWYLCFVPDNYNDEEVXKKIDNTCSWKKEHTKNIENECNCEHEHHDYLNKALDCKQEHKTDIKDDCNHEKKHTKNTNKVHNSKQDKFKDKSCDEMNFNYDKDESCDKINXSYBKEDSSYEDFYKHNYKNYDYTSEKNTKKIAMKTLKDSKKLXRPQITDPYNPIVENANCPDINPIVAEYVLGNPTNVDAQLLDAV…
CLO_EA7931AA_AS_NODE_1_length_538119_cov_17.028385 consensus sequence	0.993	0.993		354305	356431	709	Query	1	709	1	MPNLPSLGSKAPDFKANTTNGPIRLSDYKGNWIVLFSHPGDFTPVCTTEFLCFAKYYDEFKKRNTELIGLSVDSNSSHLAWMYNISLLTGVEIPFPIIEDRDMRIAKLYGMISKPMSDTSTVRSVFIIDNNQILRTILYYPLTTGRNIPEILRIVDALQTSDRDNIVTPANWFPGMPVILPYPKNYKELKNRVNSCNKKYSCMDWYLCFVPDNYNDEEVXKKIDNTCSWKKEHTKNIENECNCEHEHHDYLNKALDCKQEHKTDIKDDCNHEKKHTKNTNKVHNSKQDKFKDKSCDEMNFNYDKDESCDKINXSYBKEDSSYEDFYKHNYKNYDYTSEKNTKKIAMKTLKDSKKLXRPQITDPYNPIVENANCPDINPIVAEYVLGNPTNVDAQLLDAV…
CLO_EA7927AA_AS_NODE_1_length_202102_cov_15.528179 consensus sequence	0.993	0.993		42912	40786	709	Query	1	709	1	MPNLPSLGSKAPDFKANTTNGPIRLSDYKGNWIVLFSHPGDFTPVCTTEFLCFAKYYDEFKKRNTELIGLSVDSNSSHLAWMYNISLLTGVEIPFPIIEDRDMRIAKLYGMISKPMSDTSTVRSVFIIDNNQILRTILYYPLTTGRNIPEILRIVDALQTSDRDNIVTPANWFPGMPVILPYPKNYKELKNRVNSCNKKYSCMDWYLCFVPDNYNDEEVXKKIDNTCSWKKEHTKNIENECNCEHEHHDYLNKALDCKQEHKTDIKDDCNHEKKHTKNTNKVHNSKQDKFKDKSCDEMNFNYDKDESCDKINXSYBKEDSSYEDFYKHNYKNYDYTSEKNTKKIAMKTLKDSKKLXRPQITDPYNPIVENANCPDINPIVAEYVLGNPTNVDAQLLDAV…
CLO_EA6442AA_AS_NODE_1_length_483944_cov_13.087760 consensus sequence	0.993	0.993		157682	159808	709	Query	1	709	1	MPNLPSLGSKAPDFKXNTTNGPIRLSDYKGNWIVLFSHPGDFTPVCTTEFLCFAKYYDEFKKRNTELIGLSVDSNSSHLAWMYNISLLTGVEIPFPIIEDRDMRIAKLYGMISKPMSDTSTVRSVFIIDNNQILRTILYYPLTTGRNIPEILRIVDALQTSDRDNIVTPANWFPGMPVILPYPKNYKELKNRVNSCNKKYSCMDWYLCFVPDNYNDEEVXKKIDNTCSWKKEHTKNIENECNCEHEHHDYLNKALDCKQEHKTDIKDDCNHEKKHTKNTNKVHNSKQDKFKDKSCDEMNFNYDKDESCDKINSSYBKEDSSYEDFYKHNYKNYDYTSEKNTKKIAMKTLKDSKKLXRPQITDPYNPIVENANCPDINPIVAEYVLGNPTNVDAQLLDAV…
CLO_EA4245AA_AS_NODE_6_length_275017_cov_62.598916 consensus sequence	0.993	0.993		272771	270645	709	Query	1	709	1	MPNLPSLGSKAPDFKANTTNGPIRLSDYKGNWIVLFSHPGDFTPVCTTEFLCFAKYYDEFKKRNTELIGLSVDSNSSHLAWMYNISLLTGVEIPFPIIEDRDMRIAKLYGMISKPMSDTSTVRSVFIIDNNQILRTILYYPLTTGRNIPEILRIVDALQTSDRDNIVTPANWFPGMPVILPYPKNYKELKNRVNSCNKKYSCMDWYLCFVPDNYNDEEVXKKIDNTCSWKKEHTKNIENECNCEHEHHDYLNKALDCKQEXKTDIKBDCNHEKKHTKNTNKVHNSKQDKFKDKSCDEMNFNYDKDESCDKINSSYBKEDSSYEDFYKHNYKNYDYTSEKNTKKIAMKTLKDSKKLXRPQITDPYNPIVENANCPDINPIVAEYVLGNPTNVDAQLLDAV…
NZ_QWVF01000003.1 consensus sequence	0.992	0.992	Clostridioides difficile strain LC1-14-0802 NODE_3_length_218843_cov_15.5321, whole genome shotgun sequence	46473	48599	709	Query	1	709	1	MPNLPSLGSKAPDFKANTTNGPIRLSDYKGNWIVLFSHPGDFTPVCTTEFLCFAKYYDEFKKRNTELIGLSVDSNSSHLAWMYNISLLTGVEIPFPIIEDRDMRIAKLYGMISKPMSDTSTVRSVFIIDNNQILRTILYYPLTTGRNIPEILRIVDALQTSDRDNIVTPANWFPGMPVILPYPKNYKELKNRVNSCNKKYSCMDWYLCFVPDNYNDEEVXKKIDNTCSWKKEHTKNIENECNCEHEHHDYLNKALDCKQEXKTDIKBDCNHEKKHTKNTNKVHNSKQDKFKDKSCDEMNFNYDKDESCDKINSSYBKEDSSYEDFYKHNYKNYDYTXEKNTKKIAMKTLKDSKKLXRPQITDPYNPIVENANCPDINPIVAEYVLGNPTNVDAQLLDAV…
NZ_QNWB01000002.1 consensus sequence	0.992	0.992	Clostridioides difficile strain GZ3 Scaffold2_1, whole genome shotgun sequence	475026	472900	709	Query	1	709	1	MPNLPSLGSKAPDFKANTTNGPIRLSDYKGNWIVLFSHPGDFTPVCTTEFLCFAKYYDEFKKRNTELIGLSVDSNSSHLAWMYNISLLTGVEIPFPIIEDRDMRIAKLYGMISKPMSDTSTVRSVFIIDNNQILRTILYYPLTTGRNIPEILRIVDALQTSDRDNIVTPANWFPGMPVILPYPKNYKELKNRVNSCNKKYSCMDWYLCFVPDNYNDEEVXKKIDNTCSWKKEHTKNIENECNCEHEHHDYLNKALDCKQEXKTDIKBDCNHEKKHTKNTNKVHNSKQDKFKDKSCDEMNFNYDKDESCDKINSSYBKEDSSYEDFYKHNYKNYDYTXEKNTKKIAMKTLKDSKKLXRPQITDPYNPIVENANCPDINPIVAEYVLGNPTNVDAQLLDAV…
NZ_BIVR01000009.1 consensus sequence	0.992	0.992	Clostridioides difficile strain FD253 sequence009, whole genome shotgun sequence	34748	36874	709	Query	1	709	1	MPNLPSLGSKAPDFKANTTNGPIRLSDYKGNWIVLFSHPGDFTPVCTTEFLCFAKYYDEFKKRNTELIGLSVDSNSSHLAWMYNISLLTGVEIPFPIIEDRDMRIAKLYGMISKPMSDTSTVRSVFIIDNNQILRTILYYPLTTGRNIPEILRIVDALQTSDRDNIVTPANWFPGMPVILPYPKNYKELKNRVNSCNKKYSCMDWYLCFVPDNYNDEEVXKKIDNTCSWKKEHTKNIENECNCEHEHHDYLNKALDCKQEXKTDIKBDCNHEKKHTKNTNKVHNSKQDKFKDKSCDEMNFNYDKDESCDKINSSYBKEDSSYEDFYKHNYKNYDYTXEKNTKKIAMKTLKDSKKLXRPQITDPYNPIVENANCPDINPIVAEYVLGNPTNVDAQLLDAV…
NZ_BIRW01000010.1 consensus sequence	0.992	0.992	Clostridioides difficile strain FD140 sequence010, whole genome shotgun sequence	45568	47694	709	Query	1	709	1	MPNLPSLGSKAPDFKANTTNGPIRLSDYKGNWIVLFSHPGDFTPVCTTEFLCFAKYYDEFKKRNTELIGLSVDSNSSHLAWMYNISLLTGVEIPFPIIEDRDMRIAKLYGMISKPMSDTSTVRSVFIIDNNQILRTILYYPLTTGRNIPEILRIVDALQTSDRDNIVTPANWFPGMPVILPYPKNYKELKNRVNSCNKKYSCMDWYLCFVPDNYNDEEVXKKIDNTCSWKKEHTKNIENECNCEHEHHDYLNKALDCKQEXKTDIKBDCNHEKKHTKNTNKVHNSKQDKFKDKSCDEMNFNYDKDESCDKINSSYBKEDSSYEDFYKHNYKNYDYTXEKNTKKIAMKTLKDSKKLXRPQITDPYNPIVENANCPDINPIVAEYVLGNPTNVDAQLLDAV…
NZ_BIPC01000018.1 consensus sequence	0.992	0.992	Clostridioides difficile strain FD063 sequence018, whole genome shotgun sequence	45451	47577	709	Query	1	709	1	MPNLPSLGSKAPDFKANTTNGPIRLSDYKGNWIVLFSHPGDFTPVCTTEFLCFAKYYDEFKKRNTELIGLSVDSNSSHLAWMYNISLLTGVEIPFPIIEDRDMRIAKLYGMISKPMSDTSTVRSVFIIDNNQILRTILYYPLTTGRNIPEILRIVDALQTSDRDNIVTPANWFPGMPVILPYPKNYKELKNRVNSCNKKYSCMDWYLCFVPDNYNDEEVXKKIDNTCSWKKEHTKNIENECNCEHEHHDYLNKALDCKQEXKTDIKBDCNHEKKHTKNTNKVHNSKQDKFKDKSCDEMNFNYDKDESCDKINSSYBKEDSSYEDFYKHNYKNYDYTXEKNTKKIAMKTLKDSKKLXRPQITDPYNPIVENANCPDINPIVAEYVLGNPTNVDAQLLDAV…
NODE_34_length_43794_cov_2.17424 consensus sequence	0.992	0.992		35119	32993	709	Query	1	709	1	MPNLPSLGSKAPDFKANTTNGPIRLSDYKGNWIVLFSHPGDFTPVCTTEFLCFAKYYDEFKKRNTELIGLSVDSNSSHLAWMYNISLLTGVEIPFPIIEDRDMRIAKLYGMISKPMSDTSTVRSVFIIDNNQILRTILYYPLTTGRNIPEILRIVDALQTSDRDNIVTPANWFPGMPVILPYPKNYKELKNRVNSCNKKYSCMDWYLCFVPDNYNDEEVXKKIDNTCSWKKEHTKNIENECNCEHEHHDYLNKALDCKQEXKTDIKBDCNHEKKHTKNTNKVHNSKQDKFKDKSCDEMNFNYDKDESCDKINSSYBKEDSSYEDFYKHNYKNYDYTXEKNTKKIAMKTLKDSKKLXRPQITDPYNPIVENANCPDINPIVAEYVLGNPTNVDAQLLDAV…
NODE_29_length_48821_cov_3.8555 consensus sequence	0.992	0.992		35115	32989	709	Query	1	709	1	MPNLPSLGSKAPDFKANTTNGPIRLSDYKGNWIVLFSHPGDFTPVCTTEFLCFAKYYDEFKKRNTELIGLSVDSNSSHLAWMYNISLLTGVEIPFPIIEDRDMRIAKLYGMISKPMSDTSTVRSVFIIDNNQILRTILYYPLTTGRNIPEILRIVDALQTSDRDNIVTPANWFPGMPVILPYPKNYKELKNRVNSCNKKYSCMDWYLCFVPDNYNDEEVXKKIDNTCSWKKEHTKNIENECNCEHEHHDYLNKALDCKQEXKTDIKBDCNHEKKHTKNTNKVHNSKQDKFKDKSCDEMNFNYDKDESCDKINSSYBKEDSSYEDFYKHNYKNYDYTXEKNTKKIAMKTLKDSKKLXRPQITDPYNPIVENANCPDINPIVAEYVLGNPTNVDAQLLDAV…
NODE_17_length_92343_cov_5.723416 consensus sequence	0.992	0.992		46896	44770	709	Query	1	709	1	MPNLPSLGSKAPDFKANTTNGPIRLSDYKGNWIVLFSHPGDFTPVCTTEFLCFAKYYDEFKKRNTELIGLSVDSNSSHLAWMYNISLLTGVEIPFPIIEDRDMRIAKLYGMISKPMSDTSTVRSVFIIDNNQILRTILYYPLTTGRNIPEILRIVDALQTSDRDNIVTPANWFPGMPVILPYPKNYKELKNRVNSCNKKYSCMDWYLCFVPDNYNDEEVXKKIDNTCSWKKEHTKNIENECNCEHEHHDYLNKALDCKQEXKTDIKBDCNHEKKHTKNTNKVHNSKQDKFKDKSCDEMNFNYDKDESCDKINSSYBKEDSSYEDFYKHNYKNYDYTXEKNTKKIAMKTLKDSKKLXRPQITDPYNPIVENANCPDINPIVAEYVLGNPTNVDAQLLDAV…
NODE_16_length_92842_cov_6.04407 consensus sequence	0.992	0.992		45950	48076	709	Query	1	709	1	MPNLPSLGSKAPDFKANTTNGPIRLSDYKGNWIVLFSHPGDFTPVCTTEFLCFAKYYDEFKKRNTELIGLSVDSNSSHLAWMYNISLLTGVEIPFPIIEDRDMRIAKLYGMISKPMSDTSTVRSVFIIDNNQILRTILYYPLTTGRNIPEILRIVDALQTSDRDNIVTPANWFPGMPVILPYPKNYKELKNRVNSCNKKYSCMDWYLCFVPDNYNDEEVXKKIDNTCSWKKEHTKNIENECNCEHEHHDYLNKALDCKQEXKTDIKBDCNHEKKHTKNTNKVHNSKQDKFKDKSCDEMNFNYDKDESCDKINSSYBKEDSSYEDFYKHNYKNYDYTXEKNTKKIAMKTLKDSKKLXRPQITDPYNPIVENANCPDINPIVAEYVLGNPTNVDAQLLDAV…
NODE_16_length_92567_cov_4.17359 consensus sequence	0.992	0.992		46885	44759	709	Query	1	709	1	MPNLPSLGSKAPDFKANTTNGPIRLSDYKGNWIVLFSHPGDFTPVCTTEFLCFAKYYDEFKKRNTELIGLSVDSNSSHLAWMYNISLLTGVEIPFPIIEDRDMRIAKLYGMISKPMSDTSTVRSVFIIDNNQILRTILYYPLTTGRNIPEILRIVDALQTSDRDNIVTPANWFPGMPVILPYPKNYKELKNRVNSCNKKYSCMDWYLCFVPDNYNDEEVXKKIDNTCSWKKEHTKNIENECNCEHEHHDYLNKALDCKQEXKTDIKBDCNHEKKHTKNTNKVHNSKQDKFKDKSCDEMNFNYDKDESCDKINSSYBKEDSSYEDFYKHNYKNYDYTXEKNTKKIAMKTLKDSKKLXRPQITDPYNPIVENANCPDINPIVAEYVLGNPTNVDAQLLDAV…
NODE_15_length_92846_cov_6.674875 consensus sequence	0.992	0.992		46901	44775	709	Query	1	709	1	MPNLPSLGSKAPDFKANTTNGPIRLSDYKGNWIVLFSHPGDFTPVCTTEFLCFAKYYDEFKKRNTELIGLSVDSNSSHLAWMYNISLLTGVEIPFPIIEDRDMRIAKLYGMISKPMSDTSTVRSVFIIDNNQILRTILYYPLTTGRNIPEILRIVDALQTSDRDNIVTPANWFPGMPVILPYPKNYKELKNRVNSCNKKYSCMDWYLCFVPDNYNDEEVXKKIDNTCSWKKEHTKNIENECNCEHEHHDYLNKALDCKQEXKTDIKBDCNHEKKHTKNTNKVHNSKQDKFKDKSCDEMNFNYDKDESCDKINSSYBKEDSSYEDFYKHNYKNYDYTXEKNTKKIAMKTLKDSKKLXRPQITDPYNPIVENANCPDINPIVAEYVLGNPTNVDAQLLDAV…
NODE_13_length_122293_cov_22.6762 consensus sequence	0.992	0.992		46305	48431	709	Query	1	709	1	MPNLPSLGSKAPDFKANTTNGPIRLSDYKGNWIVLFSHPGDFTPVCTTEFLCFAKYYDEFKKRNTELIGLSVDSNSSHLAWMYNISLLTGVEIPFPIIEDRDMRIAKLYGMISKPMSDTSTVRSVFIIDNNQILRTILYYPLTTGRNIPEILRIVDALQTSDRDNIVTPANWFPGMPVILPYPKNYKELKNRVNSCNKKYSCMDWYLCFVPDNYNDEEVXKKIDNTCSWKKEHTKNIENECNCEHEHHDYLNKALDCKQEXKTDIKBDCNHEKKHTKNTNKVHNSKQDKFKDKSCDEMNFNYDKDESCDKINSSYBKEDSSYEDFYKHNYKNYDYTXEKNTKKIAMKTLKDSKKLXRPQITDPYNPIVENANCPDINPIVAEYVLGNPTNVDAQLLDAV…
NODE_10_length_82757_cov_3.532116 consensus sequence	0.992	0.992		39839	41965	709	Query	1	709	1	MPNLPSLGSKAPDFKANTTNGPIRLSDYKGNWIVLFSHPGDFTPVCTTEFLCFAKYYDEFKKRNTELIGLSVDSNSSHLAWMYNISLLTGVEIPFPIIEDRDMRIAKLYGMISKPMSDTSTVRSVFIIDNNQILRTILYYPLTTGRNIPEILRIVDALQTSDRDNIVTPANWFPGMPVILPYPKNYKELKNRVNSCNKKYSCMDWYLCFVPDNYNDEEVXKKIDNTCSWKKEHTKNIENECNCEHEHHDYLNKALDCKQEXKTDIKBDCNHEKKHTKNTNKVHNSKQDKFKDKSCDEMNFNYDKDESCDKINSSYBKEDSSYEDFYKHNYKNYDYTXEKNTKKIAMKTLKDSKKLXRPQITDPYNPIVENANCPDINPIVAEYVLGNPTNVDAQLLDAV…
NODE_9_length_241887_cov_10.0541 consensus sequence	0.992	0.992		46760	48886	709	Query	1	709	1	MPNLPSLGSKAPDFKANTTNGPIRLSDYKGNWIVLFSHPGDFTPVCTTEFLCFAKYYDEFKKRNTELIGLSVDSNSSHLAWMYNISLLTGVEIPFPIIEDRDMRIAKLYGMISKPMSDTSTVRSVFIIDNNQILRTILYYPLTTGRNIPEILRIVDALQTSDRDNIVTPANWFPGMPVILPYPKNYKELKNRVNSCNKKYSCMDWYLCFVPDNYNDEEVXKKIDNTCSWKKEHTKNIENECNCEHEHHDYLNKALDCKQEXKTDIKBDCNHEKKHTKNTNKVHNSKQDKFKDKSCDEMNFNYDKDESCDKINSSYBKEDSSYEDFYKHNYKNYDYTXEKNTKKIAMKTLKDSKKLXRPQITDPYNPIVENANCPDINPIVAEYVLGNPTNVDAQLLDAV…
NODE_9_length_241887_cov_4.9165 consensus sequence	0.992	0.992		46760	48886	709	Query	1	709	1	MPNLPSLGSKAPDFKANTTNGPIRLSDYKGNWIVLFSHPGDFTPVCTTEFLCFAKYYDEFKKRNTELIGLSVDSNSSHLAWMYNISLLTGVEIPFPIIEDRDMRIAKLYGMISKPMSDTSTVRSVFIIDNNQILRTILYYPLTTGRNIPEILRIVDALQTSDRDNIVTPANWFPGMPVILPYPKNYKELKNRVNSCNKKYSCMDWYLCFVPDNYNDEEVXKKIDNTCSWKKEHTKNIENECNCEHEHHDYLNKALDCKQEXKTDIKBDCNHEKKHTKNTNKVHNSKQDKFKDKSCDEMNFNYDKDESCDKINSSYBKEDSSYEDFYKHNYKNYDYTXEKNTKKIAMKTLKDSKKLXRPQITDPYNPIVENANCPDINPIVAEYVLGNPTNVDAQLLDAV…
NODE_9_length_241674_cov_9.86839 consensus sequence	0.992	0.992		46547	48673	709	Query	1	709	1	MPNLPSLGSKAPDFKANTTNGPIRLSDYKGNWIVLFSHPGDFTPVCTTEFLCFAKYYDEFKKRNTELIGLSVDSNSSHLAWMYNISLLTGVEIPFPIIEDRDMRIAKLYGMISKPMSDTSTVRSVFIIDNNQILRTILYYPLTTGRNIPEILRIVDALQTSDRDNIVTPANWFPGMPVILPYPKNYKELKNRVNSCNKKYSCMDWYLCFVPDNYNDEEVXKKIDNTCSWKKEHTKNIENECNCEHEHHDYLNKALDCKQEXKTDIKBDCNHEKKHTKNTNKVHNSKQDKFKDKSCDEMNFNYDKDESCDKINSSYBKEDSSYEDFYKHNYKNYDYTXEKNTKKIAMKTLKDSKKLXRPQITDPYNPIVENANCPDINPIVAEYVLGNPTNVDAQLLDAV…
NODE_9_length_241080_cov_9.07443 consensus sequence	0.992	0.992		45950	48076	709	Query	1	709	1	MPNLPSLGSKAPDFKANTTNGPIRLSDYKGNWIVLFSHPGDFTPVCTTEFLCFAKYYDEFKKRNTELIGLSVDSNSSHLAWMYNISLLTGVEIPFPIIEDRDMRIAKLYGMISKPMSDTSTVRSVFIIDNNQILRTILYYPLTTGRNIPEILRIVDALQTSDRDNIVTPANWFPGMPVILPYPKNYKELKNRVNSCNKKYSCMDWYLCFVPDNYNDEEVXKKIDNTCSWKKEHTKNIENECNCEHEHHDYLNKALDCKQEXKTDIKBDCNHEKKHTKNTNKVHNSKQDKFKDKSCDEMNFNYDKDESCDKINSSYBKEDSSYEDFYKHNYKNYDYTXEKNTKKIAMKTLKDSKKLXRPQITDPYNPIVENANCPDINPIVAEYVLGNPTNVDAQLLDAV…
NODE_9_length_241065_cov_10.1539 consensus sequence	0.992	0.992		45938	48064	709	Query	1	709	1	MPNLPSLGSKAPDFKANTTNGPIRLSDYKGNWIVLFSHPGDFTPVCTTEFLCFAKYYDEFKKRNTELIGLSVDSNSSHLAWMYNISLLTGVEIPFPIIEDRDMRIAKLYGMISKPMSDTSTVRSVFIIDNNQILRTILYYPLTTGRNIPEILRIVDALQTSDRDNIVTPANWFPGMPVILPYPKNYKELKNRVNSCNKKYSCMDWYLCFVPDNYNDEEVXKKIDNTCSWKKEHTKNIENECNCEHEHHDYLNKALDCKQEXKTDIKBDCNHEKKHTKNTNKVHNSKQDKFKDKSCDEMNFNYDKDESCDKINSSYBKEDSSYEDFYKHNYKNYDYTXEKNTKKIAMKTLKDSKKLXRPQITDPYNPIVENANCPDINPIVAEYVLGNPTNVDAQLLDAV…
NODE_9_length_241065_cov_9.0058 consensus sequence	0.992	0.992		45938	48064	709	Query	1	709	1	MPNLPSLGSKAPDFKANTTNGPIRLSDYKGNWIVLFSHPGDFTPVCTTEFLCFAKYYDEFKKRNTELIGLSVDSNSSHLAWMYNISLLTGVEIPFPIIEDRDMRIAKLYGMISKPMSDTSTVRSVFIIDNNQILRTILYYPLTTGRNIPEILRIVDALQTSDRDNIVTPANWFPGMPVILPYPKNYKELKNRVNSCNKKYSCMDWYLCFVPDNYNDEEVXKKIDNTCSWKKEHTKNIENECNCEHEHHDYLNKALDCKQEXKTDIKBDCNHEKKHTKNTNKVHNSKQDKFKDKSCDEMNFNYDKDESCDKINSSYBKEDSSYEDFYKHNYKNYDYTXEKNTKKIAMKTLKDSKKLXRPQITDPYNPIVENANCPDINPIVAEYVLGNPTNVDAQLLDAV…
NODE_8_length_241887_cov_8.07409 consensus sequence	0.992	0.992		46760	48886	709	Query	1	709	1	MPNLPSLGSKAPDFKANTTNGPIRLSDYKGNWIVLFSHPGDFTPVCTTEFLCFAKYYDEFKKRNTELIGLSVDSNSSHLAWMYNISLLTGVEIPFPIIEDRDMRIAKLYGMISKPMSDTSTVRSVFIIDNNQILRTILYYPLTTGRNIPEILRIVDALQTSDRDNIVTPANWFPGMPVILPYPKNYKELKNRVNSCNKKYSCMDWYLCFVPDNYNDEEVXKKIDNTCSWKKEHTKNIENECNCEHEHHDYLNKALDCKQEXKTDIKBDCNHEKKHTKNTNKVHNSKQDKFKDKSCDEMNFNYDKDESCDKINSSYBKEDSSYEDFYKHNYKNYDYTXEKNTKKIAMKTLKDSKKLXRPQITDPYNPIVENANCPDINPIVAEYVLGNPTNVDAQLLDAV…
NODE_8_length_241077_cov_9.34812 consensus sequence	0.992	0.992		45950	48076	709	Query	1	709	1	MPNLPSLGSKAPDFKANTTNGPIRLSDYKGNWIVLFSHPGDFTPVCTTEFLCFAKYYDEFKKRNTELIGLSVDSNSSHLAWMYNISLLTGVEIPFPIIEDRDMRIAKLYGMISKPMSDTSTVRSVFIIDNNQILRTILYYPLTTGRNIPEILRIVDALQTSDRDNIVTPANWFPGMPVILPYPKNYKELKNRVNSCNKKYSCMDWYLCFVPDNYNDEEVXKKIDNTCSWKKEHTKNIENECNCEHEHHDYLNKALDCKQEXKTDIKBDCNHEKKHTKNTNKVHNSKQDKFKDKSCDEMNFNYDKDESCDKINSSYBKEDSSYEDFYKHNYKNYDYTXEKNTKKIAMKTLKDSKKLXRPQITDPYNPIVENANCPDINPIVAEYVLGNPTNVDAQLLDAV…
NODE_8_length_241068_cov_6.83929 consensus sequence	0.992	0.992		45938	48064	709	Query	1	709	1	MPNLPSLGSKAPDFKANTTNGPIRLSDYKGNWIVLFSHPGDFTPVCTTEFLCFAKYYDEFKKRNTELIGLSVDSNSSHLAWMYNISLLTGVEIPFPIIEDRDMRIAKLYGMISKPMSDTSTVRSVFIIDNNQILRTILYYPLTTGRNIPEILRIVDALQTSDRDNIVTPANWFPGMPVILPYPKNYKELKNRVNSCNKKYSCMDWYLCFVPDNYNDEEVXKKIDNTCSWKKEHTKNIENECNCEHEHHDYLNKALDCKQEXKTDIKBDCNHEKKHTKNTNKVHNSKQDKFKDKSCDEMNFNYDKDESCDKINSSYBKEDSSYEDFYKHNYKNYDYTXEKNTKKIAMKTLKDSKKLXRPQITDPYNPIVENANCPDINPIVAEYVLGNPTNVDAQLLDAV…
NODE_8_length_220633_cov_23.4629 consensus sequence	0.992	0.992		46305	48431	709	Query	1	709	1	MPNLPSLGSKAPDFKANTTNGPIRLSDYKGNWIVLFSHPGDFTPVCTTEFLCFAKYYDEFKKRNTELIGLSVDSNSSHLAWMYNISLLTGVEIPFPIIEDRDMRIAKLYGMISKPMSDTSTVRSVFIIDNNQILRTILYYPLTTGRNIPEILRIVDALQTSDRDNIVTPANWFPGMPVILPYPKNYKELKNRVNSCNKKYSCMDWYLCFVPDNYNDEEVXKKIDNTCSWKKEHTKNIENECNCEHEHHDYLNKALDCKQEXKTDIKBDCNHEKKHTKNTNKVHNSKQDKFKDKSCDEMNFNYDKDESCDKINSSYBKEDSSYEDFYKHNYKNYDYTXEKNTKKIAMKTLKDSKKLXRPQITDPYNPIVENANCPDINPIVAEYVLGNPTNVDAQLLDAV…
NODE_8_length_209839_cov_10.036540 consensus sequence	0.992	0.992		195139	193013	709	Query	1	709	1	MPNLPSLGSKAPDFKANTTNGPIRLSDYKGNWIVLFSHPGDFTPVCTTEFLCFAKYYDEFKKRNTELIGLSVDSNSSHLAWMYNISLLTGVEIPFPIIEDRDMRIAKLYGMISKPMSDTSTVRSVFIIDNNQILRTILYYPLTTGRNIPEILRIVDALQTSDRDNIVTPANWFPGMPVILPYPKNYKELKNRVNSCNKKYSCMDWYLCFVPDNYNDEEVXKKIDNTCSWKKEHTKNIENECNCEHEHHDYLNKALDCKQEXKTDIKBDCNHEKKHTKNTNKVHNSKQDKFKDKSCDEMNFNYDKDESCDKINSSYBKEDSSYEDFYKHNYKNYDYTXEKNTKKIAMKTLKDSKKLXRPQITDPYNPIVENANCPDINPIVAEYVLGNPTNVDAQLLDAV…
NODE_7_length_241077_cov_3.13966 consensus sequence	0.992	0.992		45950	48076	709	Query	1	709	1	MPNLPSLGSKAPDFKANTTNGPIRLSDYKGNWIVLFSHPGDFTPVCTTEFLCFAKYYDEFKKRNTELIGLSVDSNSSHLAWMYNISLLTGVEIPFPIIEDRDMRIAKLYGMISKPMSDTSTVRSVFIIDNNQILRTILYYPLTTGRNIPEILRIVDALQTSDRDNIVTPANWFPGMPVILPYPKNYKELKNRVNSCNKKYSCMDWYLCFVPDNYNDEEVXKKIDNTCSWKKEHTKNIENECNCEHEHHDYLNKALDCKQEXKTDIKBDCNHEKKHTKNTNKVHNSKQDKFKDKSCDEMNFNYDKDESCDKINSSYBKEDSSYEDFYKHNYKNYDYTXEKNTKKIAMKTLKDSKKLXRPQITDPYNPIVENANCPDINPIVAEYVLGNPTNVDAQLLDAV…
NODE_7_length_240218_cov_4.31957 consensus sequence	0.992	0.992		46580	48706	709	Query	1	709	1	MPNLPSLGSKAPDFKANTTNGPIRLSDYKGNWIVLFSHPGDFTPVCTTEFLCFAKYYDEFKKRNTELIGLSVDSNSSHLAWMYNISLLTGVEIPFPIIEDRDMRIAKLYGMISKPMSDTSTVRSVFIIDNNQILRTILYYPLTTGRNIPEILRIVDALQTSDRDNIVTPANWFPGMPVILPYPKNYKELKNRVNSCNKKYSCMDWYLCFVPDNYNDEEVXKKIDNTCSWKKEHTKNIENECNCEHEHHDYLNKALDCKQEXKTDIKBDCNHEKKHTKNTNKVHNSKQDKFKDKSCDEMNFNYDKDESCDKINSSYBKEDSSYEDFYKHNYKNYDYTXEKNTKKIAMKTLKDSKKLXRPQITDPYNPIVENANCPDINPIVAEYVLGNPTNVDAQLLDAV…
NODE_5_length_177788_cov_6.66121 consensus sequence	0.992	0.992		131826	129700	709	Query	1	709	1	MPNLPSLGSKAPDFKANTTNGPIRLSDYKGNWIVLFSHPGDFTPVCTTEFLCFAKYYDEFKKRNTELIGLSVDSNSSHLAWMYNISLLTGVEIPFPIIEDRDMRIAKLYGMISKPMSDTSTVRSVFIIDNNQILRTILYYPLTTGRNIPEILRIVDALQTSDRDNIVTPANWFPGMPVILPYPKNYKELKNRVNSCNKKYSCMDWYLCFVPDNYNDEEVXKKIDNTCSWKKEHTKNIENECNCEHEHHDYLNKALDCKQEXKTDIKBDCNHEKKHTKNTNKVHNSKQDKFKDKSCDEMNFNYDKDESCDKINSSYBKEDSSYEDFYKHNYKNYDYTXEKNTKKIAMKTLKDSKKLXRPQITDPYNPIVENANCPDINPIVAEYVLGNPTNVDAQLLDAV…
NODE_2_length_530663_cov_9.053237 consensus sequence	0.992	0.992		484726	482600	709	Query	1	709	1	MPNLPSLGSKAPDFKANTTNGPIRLSDYKGNWIVLFSHPGDFTPVCTTEFLCFAKYYDEFKKRNTELIGLSVDSNSSHLAWMYNISLLTGVEIPFPIIEDRDMRIAKLYGMISKPMSDTSTVRSVFIIDNNQILRTILYYPLTTGRNIPEILRIVDALQTSDRDNIVTPANWFPGMPVILPYPKNYKELKNRVNSCNKKYSCMDWYLCFVPDNYNDEEVXKKIDNTCSWKKEHTKNIENECNCEHEHHDYLNKALDCKQEXKTDIKBDCNHEKKHTKNTNKVHNSKQDKFKDKSCDEMNFNYDKDESCDKINSSYBKEDSSYEDFYKHNYKNYDYTXEKNTKKIAMKTLKDSKKLXRPQITDPYNPIVENANCPDINPIVAEYVLGNPTNVDAQLLDAV…
NODE_2_length_530262_cov_7.518953 consensus sequence	0.992	0.992		45824	47950	709	Query	1	709	1	MPNLPSLGSKAPDFKANTTNGPIRLSDYKGNWIVLFSHPGDFTPVCTTEFLCFAKYYDEFKKRNTELIGLSVDSNSSHLAWMYNISLLTGVEIPFPIIEDRDMRIAKLYGMISKPMSDTSTVRSVFIIDNNQILRTILYYPLTTGRNIPEILRIVDALQTSDRDNIVTPANWFPGMPVILPYPKNYKELKNRVNSCNKKYSCMDWYLCFVPDNYNDEEVXKKIDNTCSWKKEHTKNIENECNCEHEHHDYLNKALDCKQEXKTDIKBDCNHEKKHTKNTNKVHNSKQDKFKDKSCDEMNFNYDKDESCDKINSSYBKEDSSYEDFYKHNYKNYDYTXEKNTKKIAMKTLKDSKKLXRPQITDPYNPIVENANCPDINPIVAEYVLGNPTNVDAQLLDAV…
NODE_2_length_529832_cov_10.2926 consensus sequence	0.992	0.992		483528	481402	709	Query	1	709	1	MPNLPSLGSKAPDFKANTTNGPIRLSDYKGNWIVLFSHPGDFTPVCTTEFLCFAKYYDEFKKRNTELIGLSVDSNSSHLAWMYNISLLTGVEIPFPIIEDRDMRIAKLYGMISKPMSDTSTVRSVFIIDNNQILRTILYYPLTTGRNIPEILRIVDALQTSDRDNIVTPANWFPGMPVILPYPKNYKELKNRVNSCNKKYSCMDWYLCFVPDNYNDEEVXKKIDNTCSWKKEHTKNIENECNCEHEHHDYLNKALDCKQEXKTDIKBDCNHEKKHTKNTNKVHNSKQDKFKDKSCDEMNFNYDKDESCDKINSSYBKEDSSYEDFYKHNYKNYDYTXEKNTKKIAMKTLKDSKKLXRPQITDPYNPIVENANCPDINPIVAEYVLGNPTNVDAQLLDAV…
NODE_2_length_526784_cov_10.646 consensus sequence	0.992	0.992		480847	478721	709	Query	1	709	1	MPNLPSLGSKAPDFKANTTNGPIRLSDYKGNWIVLFSHPGDFTPVCTTEFLCFAKYYDEFKKRNTELIGLSVDSNSSHLAWMYNISLLTGVEIPFPIIEDRDMRIAKLYGMISKPMSDTSTVRSVFIIDNNQILRTILYYPLTTGRNIPEILRIVDALQTSDRDNIVTPANWFPGMPVILPYPKNYKELKNRVNSCNKKYSCMDWYLCFVPDNYNDEEVXKKIDNTCSWKKEHTKNIENECNCEHEHHDYLNKALDCKQEXKTDIKBDCNHEKKHTKNTNKVHNSKQDKFKDKSCDEMNFNYDKDESCDKINSSYBKEDSSYEDFYKHNYKNYDYTXEKNTKKIAMKTLKDSKKLXRPQITDPYNPIVENANCPDINPIVAEYVLGNPTNVDAQLLDAV…
NODE_2_length_490902_cov_16.482227 consensus sequence	0.992	0.992		75418	73292	709	Query	1	709	1	MPNLPSLGSKAPDFKANTTNGPIRLSDYKGNWIVLFSHPGDFTPVCTTEFLCFAKYYDEFKKRNTELIGLSVDSNSSHLAWMYNISLLTGVEIPFPIIEDRDMRIAKLYGMISKPMSDTSTVRSVFIIDNNQILRTILYYPLTTGRNIPEILRIVDALQTSDRDNIVTPANWFPGMPVILPYPKNYKELKNRVNSCNKKYSCMDWYLCFVPDNYNDEEVXKKIDNTCSWKKEHTKNIENECNCEHEHHDYLNKALDCKQEXKTDIKBDCNHEKKHTKNTNKVHNSKQDKFKDKSCDEMNFNYDKDESCDKINSSYBKEDSSYEDFYKHNYKNYDYTXEKNTKKIAMKTLKDSKKLXRPQITDPYNPIVENANCPDINPIVAEYVLGNPTNVDAQLLDAV…
NODE_1_length_1759993_cov_10.673399 consensus sequence	0.992	0.992		1336364	1334238	709	Query	1	709	1	MPNLPSLGSKAPDFKANTTNGPIRLSDYKGNWIVLFSHPGDFTPVCTTEFLCFAKYYDEFKKRNTELIGLSVDSNSSHLAWMYNISLLTGVEIPFPIIEDRDMRIAKLYGMISKPMSDTSTVRSVFIIDNNQILRTILYYPLTTGRNIPEILRIVDALQTSDRDNIVTPANWFPGMPVILPYPKNYKELKNRVNSCNKKYSCMDWYLCFVPDNYNDEEVXKKIDNTCSWKKEHTKNIENECNCEHEHHDYLNKALDCKQEXKTDIKBDCNHEKKHTKNTNKVHNSKQDKFKDKSCDEMNFNYDKDESCDKINSSYBKEDSSYEDFYKHNYKNYDYTXEKNTKKIAMKTLKDSKKLXRPQITDPYNPIVENANCPDINPIVAEYVLGNPTNVDAQLLDAV…
NODE_1_length_1703950_cov_12.034800 consensus sequence	0.992	0.992		423630	425756	709	Query	1	709	1	MPNLPSLGSKAPDFKANTTNGPIRLSDYKGNWIVLFSHPGDFTPVCTTEFLCFAKYYDEFKKRNTELIGLSVDSNSSHLAWMYNISLLTGVEIPFPIIEDRDMRIAKLYGMISKPMSDTSTVRSVFIIDNNQILRTILYYPLTTGRNIPEILRIVDALQTSDRDNIVTPANWFPGMPVILPYPKNYKELKNRVNSCNKKYSCMDWYLCFVPDNYNDEEVXKKIDNTCSWKKEHTKNIENECNCEHEHHDYLNKALDCKQEXKTDIKBDCNHEKKHTKNTNKVHNSKQDKFKDKSCDEMNFNYDKDESCDKINSSYBKEDSSYEDFYKHNYKNYDYTXEKNTKKIAMKTLKDSKKLXRPQITDPYNPIVENANCPDINPIVAEYVLGNPTNVDAQLLDAV…
NODE_1_length_531122_cov_10.3442 consensus sequence	0.992	0.992		484543	482417	709	Query	1	709	1	MPNLPSLGSKAPDFKANTTNGPIRLSDYKGNWIVLFSHPGDFTPVCTTEFLCFAKYYDEFKKRNTELIGLSVDSNSSHLAWMYNISLLTGVEIPFPIIEDRDMRIAKLYGMISKPMSDTSTVRSVFIIDNNQILRTILYYPLTTGRNIPEILRIVDALQTSDRDNIVTPANWFPGMPVILPYPKNYKELKNRVNSCNKKYSCMDWYLCFVPDNYNDEEVXKKIDNTCSWKKEHTKNIENECNCEHEHHDYLNKALDCKQEXKTDIKBDCNHEKKHTKNTNKVHNSKQDKFKDKSCDEMNFNYDKDESCDKINSSYBKEDSSYEDFYKHNYKNYDYTXEKNTKKIAMKTLKDSKKLXRPQITDPYNPIVENANCPDINPIVAEYVLGNPTNVDAQLLDAV…
CLO_FA4968AA_AS_NODE_1_length_1758559_cov_38.313268 consensus sequence	0.992	0.992		423630	425756	709	Query	1	709	1	MPNLPSLGSKAPDFKANTTNGPIRLSDYKGNWIVLFSHPGDFTPVCTTEFLCFAKYYDEFKKRNTELIGLSVDSNSSHLAWMYNISLLTGVEIPFPIIEDRDMRIAKLYGMISKPMSDTSTVRSVFIIDNNQILRTILYYPLTTGRNIPEILRIVDALQTSDRDNIVTPANWFPGMPVILPYPKNYKELKNRVNSCNKKYSCMDWYLCFVPDNYNDEEVXKKIDNTCSWKKEHTKNIENECNCEHEHHDYLNKALDCKQEXKTDIKBDCNHEKKHTKNTNKVHNSKQDKFKDKSCDEMNFNYDKDESCDKINSSYBKEDSSYEDFYKHNYKNYDYTXEKNTKKIAMKTLKDSKKLXRPQITDPYNPIVENANCPDINPIVAEYVLGNPTNVDAQLLDAV…
CLO_FA3568AA_AS_NODE_1_length_688141_cov_58.156200 consensus sequence	0.992	0.992		264082	261956	709	Query	1	709	1	MPNLPSLGSKAPDFKANTTNGPIRLSDYKGNWIVLFSHPGDFTPVCTTEFLCFAKYYDEFKKRNTELIGLSVDSNSSHLAWMYNISLLTGVEIPFPIIEDRDMRIAKLYGMISKPMSDTSTVRSVFIIDNNQILRTILYYPLTTGRNIPEILRIVDALQTSDRDNIVTPANWFPGMPVILPYPKNYKELKNRVNSCNKKYSCMDWYLCFVPDNYNDEEVXKKIDNTCSWKKEHTKNIENECNCEHEHHDYLNKALDCKQEXKTDIKBDCNHEKKHTKNTNKVHNSKQDKFKDKSCDEMNFNYDKDESCDKINSSYBKEDSSYEDFYKHNYKNYDYTXEKNTKKIAMKTLKDSKKLXRPQITDPYNPIVENANCPDINPIVAEYVLGNPTNVDAQLLDAV…
CLO_FA3427AA_AS_NODE_17_length_101394_cov_27.031116 consensus sequence	0.992	0.992		55944	53818	709	Query	1	709	1	MPNLPSLGSKAPDFKANTTNGPIRLSDYKGNWIVLFSHPGDFTPVCTTEFLCFAKYYDEFKKRNTELIGLSVDSNSSHLAWMYNISLLTGVEIPFPIIEDRDMRIAKLYGMISKPMSDTSTVRSVFIIDNNQILRTILYYPLTTGRNIPEILRIVDALQTSDRDNIVTPANWFPGMPVILPYPKNYKELKNRVNSCNKKYSCMDWYLCFVPDNYNDEEVXKKIDNTCSWKKEHTKNIENECNCEHEHHDYLNKALDCKQEXKTDIKBDCNHEKKHTKNTNKVHNSKQDKFKDKSCDEMNFNYDKDESCDKINSSYBKEDSSYEDFYKHNYKNYDYTXEKNTKKIAMKTLKDSKKLXRPQITDPYNPIVENANCPDINPIVAEYVLGNPTNVDAQLLDAV…
CLO_FA3229AA_AS_NODE_3_length_433275_cov_65.716122 consensus sequence	0.992	0.992		45664	47790	709	Query	1	709	1	MPNLPSLGSKAPDFKANTTNGPIRLSDYKGNWIVLFSHPGDFTPVCTTEFLCFAKYYDEFKKRNTELIGLSVDSNSSHLAWMYNISLLTGVEIPFPIIEDRDMRIAKLYGMISKPMSDTSTVRSVFIIDNNQILRTILYYPLTTGRNIPEILRIVDALQTSDRDNIVTPANWFPGMPVILPYPKNYKELKNRVNSCNKKYSCMDWYLCFVPDNYNDEEVXKKIDNTCSWKKEHTKNIENECNCEHEHHDYLNKALDCKQEXKTDIKBDCNHEKKHTKNTNKVHNSKQDKFKDKSCDEMNFNYDKDESCDKINSSYBKEDSSYEDFYKHNYKNYDYTXEKNTKKIAMKTLKDSKKLXRPQITDPYNPIVENANCPDINPIVAEYVLGNPTNVDAQLLDAV…
CLO_FA2559AA_AS_NODE_1_length_620502_cov_52.368114 consensus sequence	0.992	0.992		421096	423222	709	Query	1	709	1	MPNLPSLGSKAPDFKANTTNGPIRLSDYKGNWIVLFSHPGDFTPVCTTEFLCFAKYYDEFKKRNTELIGLSVDSNSSHLAWMYNISLLTGVEIPFPIIEDRDMRIAKLYGMISKPMSDTSTVRSVFIIDNNQILRTILYYPLTTGRNIPEILRIVDALQTSDRDNIVTPANWFPGMPVILPYPKNYKELKNRVNSCNKKYSCMDWYLCFVPDNYNDEEVXKKIDNTCSWKKEHTKNIENECNCEHEHHDYLNKALDCKQEXKTDIKBDCNHEKKHTKNTNKVHNSKQDKFKDKSCDEMNFNYDKDESCDKINSSYBKEDSSYEDFYKHNYKNYDYTXEKNTKKIAMKTLKDSKKLXRPQITDPYNPIVENANCPDINPIVAEYVLGNPTNVDAQLLDAV…
CLO_FA1620AA_AS_NODE_1_length_1706840_cov_31.905967 consensus sequence	0.992	0.992		416312	418438	709	Query	1	709	1	MPNLPSLGSKAPDFKANTTNGPIRLSDYKGNWIVLFSHPGDFTPVCTTEFLCFAKYYDEFKKRNTELIGLSVDSNSSHLAWMYNISLLTGVEIPFPIIEDRDMRIAKLYGMISKPMSDTSTVRSVFIIDNNQILRTILYYPLTTGRNIPEILRIVDALQTSDRDNIVTPANWFPGMPVILPYPKNYKELKNRVNSCNKKYSCMDWYLCFVPDNYNDEEVXKKIDNTCSWKKEHTKNIENECNCEHEHHDYLNKALDCKQEXKTDIKBDCNHEKKHTKNTNKVHNSKQDKFKDKSCDEMNFNYDKDESCDKINSSYBKEDSSYEDFYKHNYKNYDYTXEKNTKKIAMKTLKDSKKLXRPQITDPYNPIVENANCPDINPIVAEYVLGNPTNVDAQLLDAV…
CLO_EA9180AA_AS_NODE_26_length_55614_cov_11.416065 consensus sequence	0.992	0.992		8706	10832	709	Query	1	709	1	MPNLPSLGSKAPDFKANTTNGPIRLSDYKGNWIVLFSHPGDFTPVCTTEFLCFAKYYDEFKKRNTELIGLSVDSNSSHLAWMYNISLLTGVEIPFPIIEDRDMRIAKLYGMISKPMSDTSTVRSVFIIDNNQILRTILYYPLTTGRNIPEILRIVDALQTSDRDNIVTPANWFPGMPVILPYPKNYKELKNRVNSCNKKYSCMDWYLCFVPDNYNDEEVXKKIDNTCSWKKEHTKNIENECNCEHEHHDYLNKALDCKQEXKTDIKBDCNHEKKHTKNTNKVHNSKQDKFKDKSCDEMNFNYDKDESCDKINSSYBKEDSSYEDFYKHNYKNYDYTXEKNTKKIAMKTLKDSKKLXRPQITDPYNPIVENANCPDINPIVAEYVLGNPTNVDAQLLDAV…
CLO_EA8005AA_AS_NODE_11_length_122560_cov_11.834350 consensus sequence	0.992	0.992		69184	67058	709	Query	1	709	1	MPNLPSLGSKAPDFKANTTNGPIRLSDYKGNWIVLFSHPGDFTPVCTTEFLCFAKYYDEFKKRNTELIGLSVDSNSSHLAWMYNISLLTGVEIPFPIIEDRDMRIAKLYGMISKPMSDTSTVRSVFIIDNNQILRTILYYPLTTGRNIPEILRIVDALQTSDRDNIVTPANWFPGMPVILPYPKNYKELKNRVNSCNKKYSCMDWYLCFVPDNYNDEEVXKKIDNTCSWKKEHTKNIENECNCEHEHHDYLNKALDCKQEXKTDIKBDCNHEKKHTKNTNKVHNSKQDKFKDKSCDEMNFNYDKDESCDKINSSYBKEDSSYEDFYKHNYKNYDYTXEKNTKKIAMKTLKDSKKLXRPQITDPYNPIVENANCPDINPIVAEYVLGNPTNVDAQLLDAV…
CLO_EA7183AA_AS_NODE_27_length_53478_cov_15.230606 consensus sequence	0.992	0.992		10575	12701	709	Query	1	709	1	MPNLPSLGSKAPDFKANTTNGPIRLSDYKGNWIVLFSHPGDFTPVCTTEFLCFAKYYDEFKKRNTELIGLSVDSNSSHLAWMYNISLLTGVEIPFPIIEDRDMRIAKLYGMISKPMSDTSTVRSVFIIDNNQILRTILYYPLTTGRNIPEILRIVDALQTSDRDNIVTPANWFPGMPVILPYPKNYKELKNRVNSCNKKYSCMDWYLCFVPDNYNDEEVXKKIDNTCSWKKEHTKNIENECNCEHEHHDYLNKALDCKQEXKTDIKBDCNHEKKHTKNTNKVHNSKQDKFKDKSCDEMNFNYDKDESCDKINSSYBKEDSSYEDFYKHNYKNYDYTXEKNTKKIAMKTLKDSKKLXRPQITDPYNPIVENANCPDINPIVAEYVLGNPTNVDAQLLDAV…
CLO_EA6987AA_AS_NODE_3_length_483048_cov_36.617755 consensus sequence	0.992	0.992		217790	219916	709	Query	1	709	1	MPNLPSLGSKAPDFKANTTNGPIRLSDYKGNWIVLFSHPGDFTPVCTTEFLCFAKYYDEFKKRNTELIGLSVDSNSSHLAWMYNISLLTGVEIPFPIIEDRDMRIAKLYGMISKPMSDTSTVRSVFIIDNNQILRTILYYPLTTGRNIPEILRIVDALQTSDRDNIVTPANWFPGMPVILPYPKNYKELKNRVNSCNKKYSCMDWYLCFVPDNYNDEEVXKKIDNTCSWKKEHTKNIENECNCEHEHHDYLNKALDCKQEXKTDIKBDCNHEKKHTKNTNKVHNSKQDKFKDKSCDEMNFNYDKDESCDKINSSYBKEDSSYEDFYKHNYKNYDYTXEKNTKKIAMKTLKDSKKLXRPQITDPYNPIVENANCPDINPIVAEYVLGNPTNVDAQLLDAV…
CLO_AA6486AA consensus sequence	0.992	0.992	Clostridium difficile complete genome, strain CF5	1556798	1558924	709	Query	1	709	1	MPNLPSLGSKAPDFKANTTNGPIRLSDYKGNWIVLFSHPGDFTPVCTTEFLCFAKYYDEFKKRNTELIGLSVDSNSSHLAWMYNISLLTGVEIPFPIIEDRDMRIAKLYGMISKPMSDTSTVRSVFIIDNNQILRTILYYPLTTGRNIPEILRIVDALQTSDRDNIVTPANWFPGMPVILPYPKNYKELKNRVNSCNKKYSCMDWYLCFVPDNYNDEEVXKKIDNTCSWKKEHTKNIENECNCEHEHHDYLNKALDCKQEXKTDIKBDCNHEKKHTKNTNKVHNSKQDKFKDKSCDEMNFNYDKDESCDKINSSYBKEDSSYEDFYKHNYKNYDYTXEKNTKKIAMKTLKDSKKLXRPQITDPYNPIVENANCPDINPIVAEYVLGNPTNVDAQLLDAV…
NODE_37_length_43039_cov_31.3979 consensus sequence	0.984	0.984		129	2255	709	Query	1	709	1	MPNLPSLGSKAPDFKANTTNGPIRLSDYKGNWIVLFSHPGDFTPVCTTEFLCFAKYYDEFKKRNTELIGLSVDSNSSHLAWMYNISLLTGVEIPFPIIEDRDMRIAKLYGMISKPMSDTSTVRSVFIIDNNQILRTILYYPLTTGRNIPEILRIVDALQTSDRDNIVTPANWFPGMPVILPYPKNYKELKNRVNSCNKKYSCMDWYLCFVPDNYNDEEVSKKIDNTCSWKKEHTKNIENECNCEHEHHDYLNKALDCKQEHKTDIKDDCNHEKKHTKNTNKVHNSKQDKFKDKSCDEMNFNYDKDESCDKINSSYNKEDSSYEDFYKHNYKNYDYTSEKNTKKIAMKTLKDSKKLVRPQITDPYNPIVENANCPDINPIVAEYVLGNPTNVDAQLLDAV…
NODE_24_length_55922_cov_30.793 consensus sequence	0.984	0.984		42936	40810	709	Query	1	709	1	MPNLPSLGSKAPDFKANTTNGPIRLSDYKGNWIVLFSHPGDFTPVCTTEFLCFAKYYDEFKKRNTELIGLSVDSNSSHLAWMYNISLLTGVEIPFPIIEDRDMRIAKLYGMISKPMSDTSTVRSVFIIDNNQILRTILYYPLTTGRNIPEILRIVDALQTSDRDNIVTPANWFPGMPVILPYPKNYKELKNRVNSCNKKYSCMDWYLCFVPDNYNDEEVSKKIDNTCSWKKEHTKNIENECNCEHEHHDYLNKALDCKQEHKTDIKDDCNHEKKHTKNTNKVHNSKQDKFKDKSCDEMNFNYDKDESCDKINSSYNKEDSSYEDFYKHNYKNYDYTSEKNTKKIAMKTLKDSKKLVRPQITDPYNPIVENANCPDINPIVAEYVLGNPTNVDAQLLDAV…
NODE_16_length_80996_cov_7.987850 consensus sequence	0.984	0.984		19627	21753	709	Query	1	709	1	MPNLPSLGSKAPDFKANTTNGPIRLSDYKGNWIVLFSHPGDFTPVCTTEFLCFAKYYDEFKKRNTELIGLSVDSNSSHLAWMYNISLLTGVEIPFPIIEDRDMRIAKLYGMISKPMSDTSTVRSVFIIDNNQILRTILYYPLTTGRNIPEILRIVDALQTSDRDNIVTPANWFPGMPVILPYPKNYKELKNRVNSCNKKYSCMDWYLCFVPDNYNDEEVSKKIDNTCSWKKEHTKNIENECNCEHEHHDYLNKALDCKQEHKTDIKDDCNHEKKHTKNTNKVHNSKQDKFKDKSCDEMNFNYDKDESCDKINSSYNKEDSSYEDFYKHNYKNYDYTSEKNTKKIAMKTLKDSKKLVRPQITDPYNPIVENANCPDINPIVAEYVLGNPTNVDAQLLDAV…
NODE_2_length_479144_cov_8.949927 consensus sequence	0.984	0.984		61550	59424	709	Query	1	709	1	MPNLPSLGSKAPDFKANTTNGPIRLSDYKGNWIVLFSHPGDFTPVCTTEFLCFAKYYDEFKKRNTELIGLSVDSNSSHLAWMYNISLLTGVEIPFPIIEDRDMRIAKLYGMISKPMSDTSTVRSVFIIDNNQILRTILYYPLTTGRNIPEILRIVDALQTSDRDNIVTPANWFPGMPVILPYPKNYKELKNRVNSCNKKYSCMDWYLCFVPDNYNDEEVSKKIDNTCSWKKEHTKNIENECNCEHEHHDYLNKALDCKQEHKTDIKDDCNHEKKHTKNTNKVHNSKQDKFKDKSCDEMNFNYDKDESCDKINSSYNKEDSSYEDFYKHNYKNYDYTSEKNTKKIAMKTLKDSKKLVRPQITDPYNPIVENANCPDINPIVAEYVLGNPTNVDAQLLDAV…
NODE_2_length_464194_cov_10.754751 consensus sequence	0.984	0.984		401813	403939	709	Query	1	709	1	MPNLPSLGSKAPDFKANTTNGPIRLSDYKGNWIVLFSHPGDFTPVCTTEFLCFAKYYDEFKKRNTELIGLSVDSNSSHLAWMYNISLLTGVEIPFPIIEDRDMRIAKLYGMISKPMSDTSTVRSVFIIDNNQILRTILYYPLTTGRNIPEILRIVDALQTSDRDNIVTPANWFPGMPVILPYPKNYKELKNRVNSCNKKYSCMDWYLCFVPDNYNDEEVSKKIDNTCSWKKEHTKNIENECNCEHEHHDYLNKALDCKQEHKTDIKDDCNHEKKHTKNTNKVHNSKQDKFKDKSCDEMNFNYDKDESCDKINSSYNKEDSSYEDFYKHNYKNYDYTSEKNTKKIAMKTLKDSKKLVRPQITDPYNPIVENANCPDINPIVAEYVLGNPTNVDAQLLDAV…
NODE_2_length_463865_cov_8.589501 consensus sequence	0.984	0.984		62053	59927	709	Query	1	709	1	MPNLPSLGSKAPDFKANTTNGPIRLSDYKGNWIVLFSHPGDFTPVCTTEFLCFAKYYDEFKKRNTELIGLSVDSNSSHLAWMYNISLLTGVEIPFPIIEDRDMRIAKLYGMISKPMSDTSTVRSVFIIDNNQILRTILYYPLTTGRNIPEILRIVDALQTSDRDNIVTPANWFPGMPVILPYPKNYKELKNRVNSCNKKYSCMDWYLCFVPDNYNDEEVSKKIDNTCSWKKEHTKNIENECNCEHEHHDYLNKALDCKQEHKTDIKDDCNHEKKHTKNTNKVHNSKQDKFKDKSCDEMNFNYDKDESCDKINSSYNKEDSSYEDFYKHNYKNYDYTSEKNTKKIAMKTLKDSKKLVRPQITDPYNPIVENANCPDINPIVAEYVLGNPTNVDAQLLDAV…
NODE_1_length_463265_cov_14.080667 consensus sequence	0.984	0.984		401758	403884	709	Query	1	709	1	MPNLPSLGSKAPDFKANTTNGPIRLSDYKGNWIVLFSHPGDFTPVCTTEFLCFAKYYDEFKKRNTELIGLSVDSNSSHLAWMYNISLLTGVEIPFPIIEDRDMRIAKLYGMISKPMSDTSTVRSVFIIDNNQILRTILYYPLTTGRNIPEILRIVDALQTSDRDNIVTPANWFPGMPVILPYPKNYKELKNRVNSCNKKYSCMDWYLCFVPDNYNDEEVSKKIDNTCSWKKEHTKNIENECNCEHEHHDYLNKALDCKQEHKTDIKDDCNHEKKHTKNTNKVHNSKQDKFKDKSCDEMNFNYDKDESCDKINSSYNKEDSSYEDFYKHNYKNYDYTSEKNTKKIAMKTLKDSKKLVRPQITDPYNPIVENANCPDINPIVAEYVLGNPTNVDAQLLDAV…
CLO_FA4265AA_AS_NODE_1_length_509998_cov_29.447837 consensus sequence	0.984	0.984		447933	450059	709	Query	1	709	1	MPNLPSLGSKAPDFKANTTNGPIRLSDYKGNWIVLFSHPGDFTPVCTTEFLCFAKYYDEFKKRNTELIGLSVDSNSSHLAWMYNISLLTGVEIPFPIIEDRDMRIAKLYGMISKPMSDTSTVRSVFIIDNNQILRTILYYPLTTGRNIPEILRIVDALQTSDRDNIVTPANWFPGMPVILPYPKNYKELKNRVNSCNKKYSCMDWYLCFVPDNYNDEEVSKKIDNTCSWKKEHTKNIENECNCEHEHHDYLNKALDCKQEHKTDIKDDCNHEKKHTKNTNKVHNSKQDKFKDKSCDEMNFNYDKDESCDKINSSYNKEDSSYEDFYKHNYKNYDYTSEKNTKKIAMKTLKDSKKLVRPQITDPYNPIVENANCPDINPIVAEYVLGNPTNVDAQLLDAV…
CLO_FA2592AA_AS_NODE_2_length_481503_cov_58.482984 consensus sequence	0.984	0.984		61508	59382	709	Query	1	709	1	MPNLPSLGSKAPDFKANTTNGPIRLSDYKGNWIVLFSHPGDFTPVCTTEFLCFAKYYDEFKKRNTELIGLSVDSNSSHLAWMYNISLLTGVEIPFPIIEDRDMRIAKLYGMISKPMSDTSTVRSVFIIDNNQILRTILYYPLTTGRNIPEILRIVDALQTSDRDNIVTPANWFPGMPVILPYPKNYKELKNRVNSCNKKYSCMDWYLCFVPDNYNDEEVSKKIDNTCSWKKEHTKNIENECNCEHEHHDYLNKALDCKQEHKTDIKDDCNHEKKHTKNTNKVHNSKQDKFKDKSCDEMNFNYDKDESCDKINSSYNKEDSSYEDFYKHNYKNYDYTSEKNTKKIAMKTLKDSKKLVRPQITDPYNPIVENANCPDINPIVAEYVLGNPTNVDAQLLDAV…
CLO_FA2529AA_AS_NODE_2_length_482103_cov_36.402935 consensus sequence	0.984	0.984		420051	422177	709	Query	1	709	1	MPNLPSLGSKAPDFKANTTNGPIRLSDYKGNWIVLFSHPGDFTPVCTTEFLCFAKYYDEFKKRNTELIGLSVDSNSSHLAWMYNISLLTGVEIPFPIIEDRDMRIAKLYGMISKPMSDTSTVRSVFIIDNNQILRTILYYPLTTGRNIPEILRIVDALQTSDRDNIVTPANWFPGMPVILPYPKNYKELKNRVNSCNKKYSCMDWYLCFVPDNYNDEEVSKKIDNTCSWKKEHTKNIENECNCEHEHHDYLNKALDCKQEHKTDIKDDCNHEKKHTKNTNKVHNSKQDKFKDKSCDEMNFNYDKDESCDKINSSYNKEDSSYEDFYKHNYKNYDYTSEKNTKKIAMKTLKDSKKLVRPQITDPYNPIVENANCPDINPIVAEYVLGNPTNVDAQLLDAV…
CLO_EA9596AA_AS_NODE_2_length_480470_cov_18.672336 consensus sequence	0.984	0.984		417892	420018	709	Query	1	709	1	MPNLPSLGSKAPDFKANTTNGPIRLSDYKGNWIVLFSHPGDFTPVCTTEFLCFAKYYDEFKKRNTELIGLSVDSNSSHLAWMYNISLLTGVEIPFPIIEDRDMRIAKLYGMISKPMSDTSTVRSVFIIDNNQILRTILYYPLTTGRNIPEILRIVDALQTSDRDNIVTPANWFPGMPVILPYPKNYKELKNRVNSCNKKYSCMDWYLCFVPDNYNDEEVSKKIDNTCSWKKEHTKNIENECNCEHEHHDYLNKALDCKQEHKTDIKDDCNHEKKHTKNTNKVHNSKQDKFKDKSCDEMNFNYDKDESCDKINSSYNKEDSSYEDFYKHNYKNYDYTSEKNTKKIAMKTLKDSKKLVRPQITDPYNPIVENANCPDINPIVAEYVLGNPTNVDAQLLDAV…
CLO_EA6147AA_AS_NODE_3_length_455671_cov_45.050788 consensus sequence	0.984	0.984		36851	34725	709	Query	1	709	1	MPNLPSLGSKAPDFKANTTNGPIRLSDYKGNWIVLFSHPGDFTPVCTTEFLCFAKYYDEFKKRNTELIGLSVDSNSSHLAWMYNISLLTGVEIPFPIIEDRDMRIAKLYGMISKPMSDTSTVRSVFIIDNNQILRTILYYPLTTGRNIPEILRIVDALQTSDRDNIVTPANWFPGMPVILPYPKNYKELKNRVNSCNKKYSCMDWYLCFVPDNYNDEEVSKKIDNTCSWKKEHTKNIENECNCEHEHHDYLNKALDCKQEHKTDIKDDCNHEKKHTKNTNKVHNSKQDKFKDKSCDEMNFNYDKDESCDKINSSYNKEDSSYEDFYKHNYKNYDYTSEKNTKKIAMKTLKDSKKLVRPQITDPYNPIVENANCPDINPIVAEYVLGNPTNVDAQLLDAV…
CLO_DA3039AA_AS_NODE_2_length_448920_cov_16.825679 consensus sequence	0.984	0.984		47108	44982	709	Query	1	709	1	MPNLPSLGSKAPDFKANTTNGPIRLSDYKGNWIVLFSHPGDFTPVCTTEFLCFAKYYDEFKKRNTELIGLSVDSNSSHLAWMYNISLLTGVEIPFPIIEDRDMRIAKLYGMISKPMSDTSTVRSVFIIDNNQILRTILYYPLTTGRNIPEILRIVDALQTSDRDNIVTPANWFPGMPVILPYPKNYKELKNRVNSCNKKYSCMDWYLCFVPDNYNDEEVSKKIDNTCSWKKEHTKNIENECNCEHEHHDYLNKALDCKQEHKTDIKDDCNHEKKHTKNTNKVHNSKQDKFKDKSCDEMNFNYDKDESCDKINSSYNKEDSSYEDFYKHNYKNYDYTSEKNTKKIAMKTLKDSKKLVRPQITDPYNPIVENANCPDINPIVAEYVLGNPTNVDAQLLDAV…
CLO_EA9661AA_AS_NODE_1_length_480499_cov_11.229791 consensus sequence	0.983	0.983		418337	420463	709	Query	1	709	1	MPNLPSLGSKAPDFKANTTNGPIRLSDYKGNWIVLFSHPGDFTPVCTTEFLCFAKYYDEFKKRNTELIGLSVDSNSSHLAWMYNISLLTGVEIPFPIIEDRDMRIAKLYGMISKPMSDTSTVRSVFIIDNNQILRTILYYPLTTGRNIPEILRIVDALQTSDRDNIVTPANWFPGMPVILPYPKNYKELKNRVNSCNKKYSCMDWYLCFVPDNYNDEEVSKKIDNTCSWKKEHTKNIENECNCEHEHHDYLNKALDCKQEHKTBIKDDCNHEKKHTKNTNKVHNSKQDKFKDKSCDEMNFNYDKDESCDKINSSYNKEDSSYEDFYKHNYKNYDYTSEKNTKKIAMKTLKDSKKLVRPQITDPYNPIVENANCPDINPIVAEYVLGNPTNVDAQLLDAV…
NODE_19_length_86839_cov_9.74663 2 consensus sequence	0.97	0.97		31935	34061	709	Query	1	709	1	MPNLPSLGSKAPDFKANTTNGXIRLSDYKGNWIVLFSHPGDFTPVCTTEFLCFAKYYDEFKKRNTELIGLSVDSNSSHLAWMYNISLLTGVEIPFPIIEDRDMRIAKLYGMISKPMSDTSTVRSVFIIDNNQILRTILYYPLTTGRNIPEILRIVDALQTSDRDNIVTPANWFPGMPVILPYPKNYKELKNRVNSCNKKYSCMDWYLCFVPDNYNXEEVXKKIDNTCSWKKEHTKNIENECNCEHEHHDYXNKALDCKQEHXTDIKDDCNXEKKHTKNTNKXHXSKQBKFKDKSCDEMXFNYDKDESCDKINSSYBKXDSSYEDFYKHNYKNYDYTSEKNTKKIAMKTLKDSKKLVRPQITDPYNPIVENANCPDINPIVAEYVLGNPTNVDAQLLDAV…
NODE_19_length_86839_cov_9.74663 1 consensus sequence	0.97	0.97		31935	34061	709	Query	1	709	1	MPNLPSLGSKAPDFKANTTNGXIRLSDYKGNWIVLFSHPGDFTPVCTTEFLCFAKYYDEFKKRNTELIGLSVDSNSSHLAWMYNISLLTGVEIPFPIIEDRDMRIAKLYGMISKPMSDTSTVRSVFIIDNNQILRTILYYPLTTGRNIPEILRIVDALQTSDRDNIVTPANWFPGMPVILPYPKNYKELKNRVNSCNKKYSCMDWYLCFVPDNYNXEEVXKKIDNTCSWKKEHTKNIENECNCEHEHHDYXNKALDCKQEHXTDIKDDCNXEKKHTKNTNKXHXSKQBKFKDKSCDEMXFNYDKDESCDKINSSYBKXDSSYEDFYKHNYKNYDYTSEKNTKKIAMKTLKDSKKLVRPQITDPYNPIVENANCPDINPIVAEYVLGNPTNVDAQLLDAV…
NODE_18_length_85758_cov_9.114697 consensus sequence	0.97	0.97		54891	52765	709	Query	1	709	1	MPNLPSLGSKAPDFKANTTNGXIRLSDYKGNWIVLFSHPGDFTPVCTTEFLCFAKYYDEFKKRNTELIGLSVDSNSSHLAWMYNISLLTGVEIPFPIIEDRDMRIAKLYGMISKPMSDTSTVRSVFIIDNNQILRTILYYPLTTGRNIPEILRIVDALQTSDRDNIVTPANWFPGMPVILPYPKNYKELKNRVNSCNKKYSCMDWYLCFVPDNYNXEEVXKKIDNTCSWKKEHTKNIENECNCEHEHHDYXNKALDCKQEHXTDIKDDCNXEKKHTKNTNKXHXSKQBKFKDKSCDEMXFNYDKDESCDKINSSYBKXDSSYEDFYKHNYKNYDYTSEKNTKKIAMKTLKDSKKLVRPQITDPYNPIVENANCPDINPIVAEYVLGNPTNVDAQLLDAV…
NZ_CAADCF010000019.1 consensus sequence	0.969	0.969	Clostridioides difficile strain 078GUE010, whole genome shotgun sequence	30814	32940	709	Query	1	709	1	MPNLPSLGSKAPDFKANTTNGXIRLSDYKGNWIVLFSHPGDFTPVCTTEFLCFAKYYDEFKKRNTELIGLSVDSNSSHLAWMYNISLLTGVEIPFPIIEDRDMRIAKLYGMISKPMSDTSTVRSVFIIDNNQILRTILYYPLTTGRNIPEILRIVDALQTSDRDNIVTPANWFPGMPVILPYPKNYKELKNRVNSCNKKYSCMDWYLCFVPDNYNXEEVXKKIDNTCSWKKEHTKNIENECNCEHEHHDYXNKALDCKQEHXTDIKDDCNXEKKHTKNTNKXHXSKQBKFKDKSCDEMXFNYDKDESCDKINSSYBKXDSSYEXFYKHNYKNYDYTSEKNTKKIAMKTLKDSKKLVRPQITDPYNPIVENANCPDINPIVAEYVLGNPTNVDAQLLDAV…
NODE_60_length_18539_cov_7.77455 consensus sequence	0.969	0.969		9106	11232	709	Query	1	709	1	MPNLPSLGSKAPDFKANTTNGXIRLSDYKGNWIVLFSHPGDFTPVCTTEFLCFAKYYDEFKKRNTELIGLSVDSNSSHLAWMYNISLLTGVEIPFPIIEDRDMRIAKLYGMISKPMSDTSTVRSVFIIDNNQILRTILYYPLTTGRNIPEILRIVDALQTSDRDNIVTPANWFPGMPVILPYPKNYKELKNRVNSCNKKYSCMDWYLCFVPDNYNXEEVXKKIDNTCSWKKEHTKNIENECNCEHEHHDYXNKALDCKQEHXTDIKDDCNXEKKHTKNTNKXHXSKQBKFKDKSCDEMXFNYDKDESCDKINSSYBKXDSSYEXFYKHNYKNYDYTSEKNTKKIAMKTLKDSKKLVRPQITDPYNPIVENANCPDINPIVAEYVLGNPTNVDAQLLDAV…
NODE_37_length_39628_cov_10.0263 consensus sequence	0.969	0.969		31656	33782	709	Query	1	709	1	MPNLPSLGSKAPDFKANTTNGXIRLSDYKGNWIVLFSHPGDFTPVCTTEFLCFAKYYDEFKKRNTELIGLSVDSNSSHLAWMYNISLLTGVEIPFPIIEDRDMRIAKLYGMISKPMSDTSTVRSVFIIDNNQILRTILYYPLTTGRNIPEILRIVDALQTSDRDNIVTPANWFPGMPVILPYPKNYKELKNRVNSCNKKYSCMDWYLCFVPDNYNXEEVXKKIDNTCSWKKEHTKNIENECNCEHEHHDYXNKALDCKQEHXTDIKDDCNXEKKHTKNTNKXHXSKQBKFKDKSCDEMXFNYDKDESCDKINSSYBKXDSSYEXFYKHNYKNYDYTSEKNTKKIAMKTLKDSKKLVRPQITDPYNPIVENANCPDINPIVAEYVLGNPTNVDAQLLDAV…
NODE_20_length_86059_cov_13.318380 consensus sequence	0.969	0.969		31052	33178	709	Query	1	709	1	MPNLPSLGSKAPDFKANTTNGXIRLSDYKGNWIVLFSHPGDFTPVCTTEFLCFAKYYDEFKKRNTELIGLSVDSNSSHLAWMYNISLLTGVEIPFPIIEDRDMRIAKLYGMISKPMSDTSTVRSVFIIDNNQILRTILYYPLTTGRNIPEILRIVDALQTSDRDNIVTPANWFPGMPVILPYPKNYKELKNRVNSCNKKYSCMDWYLCFVPDNYNXEEVXKKIDNTCSWKKEHTKNIENECNCEHEHHDYXNKALDCKQEHXTDIKDDCNXEKKHTKNTNKXHXSKQBKFKDKSCDEMXFNYDKDESCDKINSSYBKXDSSYEXFYKHNYKNYDYTSEKNTKKIAMKTLKDSKKLVRPQITDPYNPIVENANCPDINPIVAEYVLGNPTNVDAQLLDAV…
NODE_19_length_85894_cov_6.510868 consensus sequence	0.969	0.969		30925	33051	709	Query	1	709	1	MPNLPSLGSKAPDFKANTTNGXIRLSDYKGNWIVLFSHPGDFTPVCTTEFLCFAKYYDEFKKRNTELIGLSVDSNSSHLAWMYNISLLTGVEIPFPIIEDRDMRIAKLYGMISKPMSDTSTVRSVFIIDNNQILRTILYYPLTTGRNIPEILRIVDALQTSDRDNIVTPANWFPGMPVILPYPKNYKELKNRVNSCNKKYSCMDWYLCFVPDNYNXEEVXKKIDNTCSWKKEHTKNIENECNCEHEHHDYXNKALDCKQEHXTDIKDDCNXEKKHTKNTNKXHXSKQBKFKDKSCDEMXFNYDKDESCDKINSSYBKXDSSYEXFYKHNYKNYDYTSEKNTKKIAMKTLKDSKKLVRPQITDPYNPIVENANCPDINPIVAEYVLGNPTNVDAQLLDAV…
NODE_19_length_85891_cov_13.192144 consensus sequence	0.969	0.969		30963	33089	709	Query	1	709	1	MPNLPSLGSKAPDFKANTTNGXIRLSDYKGNWIVLFSHPGDFTPVCTTEFLCFAKYYDEFKKRNTELIGLSVDSNSSHLAWMYNISLLTGVEIPFPIIEDRDMRIAKLYGMISKPMSDTSTVRSVFIIDNNQILRTILYYPLTTGRNIPEILRIVDALQTSDRDNIVTPANWFPGMPVILPYPKNYKELKNRVNSCNKKYSCMDWYLCFVPDNYNXEEVXKKIDNTCSWKKEHTKNIENECNCEHEHHDYXNKALDCKQEHXTDIKDDCNXEKKHTKNTNKXHXSKQBKFKDKSCDEMXFNYDKDESCDKINSSYBKXDSSYEXFYKHNYKNYDYTSEKNTKKIAMKTLKDSKKLVRPQITDPYNPIVENANCPDINPIVAEYVLGNPTNVDAQLLDAV…
NODE_17_length_86198_cov_12.3025 consensus sequence	0.969	0.969		31212	33338	709	Query	1	709	1	MPNLPSLGSKAPDFKANTTNGXIRLSDYKGNWIVLFSHPGDFTPVCTTEFLCFAKYYDEFKKRNTELIGLSVDSNSSHLAWMYNISLLTGVEIPFPIIEDRDMRIAKLYGMISKPMSDTSTVRSVFIIDNNQILRTILYYPLTTGRNIPEILRIVDALQTSDRDNIVTPANWFPGMPVILPYPKNYKELKNRVNSCNKKYSCMDWYLCFVPDNYNXEEVXKKIDNTCSWKKEHTKNIENECNCEHEHHDYXNKALDCKQEHXTDIKDDCNXEKKHTKNTNKXHXSKQBKFKDKSCDEMXFNYDKDESCDKINSSYBKXDSSYEXFYKHNYKNYDYTSEKNTKKIAMKTLKDSKKLVRPQITDPYNPIVENANCPDINPIVAEYVLGNPTNVDAQLLDAV…
NODE_17_length_86128_cov_11.738259 consensus sequence	0.969	0.969		55166	53040	709	Query	1	709	1	MPNLPSLGSKAPDFKANTTNGXIRLSDYKGNWIVLFSHPGDFTPVCTTEFLCFAKYYDEFKKRNTELIGLSVDSNSSHLAWMYNISLLTGVEIPFPIIEDRDMRIAKLYGMISKPMSDTSTVRSVFIIDNNQILRTILYYPLTTGRNIPEILRIVDALQTSDRDNIVTPANWFPGMPVILPYPKNYKELKNRVNSCNKKYSCMDWYLCFVPDNYNXEEVXKKIDNTCSWKKEHTKNIENECNCEHEHHDYXNKALDCKQEHXTDIKDDCNXEKKHTKNTNKXHXSKQBKFKDKSCDEMXFNYDKDESCDKINSSYBKXDSSYEXFYKHNYKNYDYTSEKNTKKIAMKTLKDSKKLVRPQITDPYNPIVENANCPDINPIVAEYVLGNPTNVDAQLLDAV…
NODE_17_length_85916_cov_9.137661 2 consensus sequence	0.969	0.969		31014	33140	709	Query	1	709	1	MPNLPSLGSKAPDFKANTTNGXIRLSDYKGNWIVLFSHPGDFTPVCTTEFLCFAKYYDEFKKRNTELIGLSVDSNSSHLAWMYNISLLTGVEIPFPIIEDRDMRIAKLYGMISKPMSDTSTVRSVFIIDNNQILRTILYYPLTTGRNIPEILRIVDALQTSDRDNIVTPANWFPGMPVILPYPKNYKELKNRVNSCNKKYSCMDWYLCFVPDNYNXEEVXKKIDNTCSWKKEHTKNIENECNCEHEHHDYXNKALDCKQEHXTDIKDDCNXEKKHTKNTNKXHXSKQBKFKDKSCDEMXFNYDKDESCDKINSSYBKXDSSYEXFYKHNYKNYDYTSEKNTKKIAMKTLKDSKKLVRPQITDPYNPIVENANCPDINPIVAEYVLGNPTNVDAQLLDAV…
NODE_17_length_85916_cov_9.137661 1 consensus sequence	0.969	0.969		31014	33140	709	Query	1	709	1	MPNLPSLGSKAPDFKANTTNGXIRLSDYKGNWIVLFSHPGDFTPVCTTEFLCFAKYYDEFKKRNTELIGLSVDSNSSHLAWMYNISLLTGVEIPFPIIEDRDMRIAKLYGMISKPMSDTSTVRSVFIIDNNQILRTILYYPLTTGRNIPEILRIVDALQTSDRDNIVTPANWFPGMPVILPYPKNYKELKNRVNSCNKKYSCMDWYLCFVPDNYNXEEVXKKIDNTCSWKKEHTKNIENECNCEHEHHDYXNKALDCKQEHXTDIKDDCNXEKKHTKNTNKXHXSKQBKFKDKSCDEMXFNYDKDESCDKINSSYBKXDSSYEXFYKHNYKNYDYTSEKNTKKIAMKTLKDSKKLVRPQITDPYNPIVENANCPDINPIVAEYVLGNPTNVDAQLLDAV…
NODE_16_length_110688_cov_18.121779 consensus sequence	0.969	0.969		54966	52840	709	Query	1	709	1	MPNLPSLGSKAPDFKANTTNGXIRLSDYKGNWIVLFSHPGDFTPVCTTEFLCFAKYYDEFKKRNTELIGLSVDSNSSHLAWMYNISLLTGVEIPFPIIEDRDMRIAKLYGMISKPMSDTSTVRSVFIIDNNQILRTILYYPLTTGRNIPEILRIVDALQTSDRDNIVTPANWFPGMPVILPYPKNYKELKNRVNSCNKKYSCMDWYLCFVPDNYNXEEVXKKIDNTCSWKKEHTKNIENECNCEHEHHDYXNKALDCKQEHXTDIKDDCNXEKKHTKNTNKXHXSKQBKFKDKSCDEMXFNYDKDESCDKINSSYBKXDSSYEXFYKHNYKNYDYTSEKNTKKIAMKTLKDSKKLVRPQITDPYNPIVENANCPDINPIVAEYVLGNPTNVDAQLLDAV…
NODE_16_length_51839_cov_10.6015 consensus sequence	0.969	0.969		42759	40633	709	Query	1	709	1	MPNLPSLGSKAPDFKANTTNGXIRLSDYKGNWIVLFSHPGDFTPVCTTEFLCFAKYYDEFKKRNTELIGLSVDSNSSHLAWMYNISLLTGVEIPFPIIEDRDMRIAKLYGMISKPMSDTSTVRSVFIIDNNQILRTILYYPLTTGRNIPEILRIVDALQTSDRDNIVTPANWFPGMPVILPYPKNYKELKNRVNSCNKKYSCMDWYLCFVPDNYNXEEVXKKIDNTCSWKKEHTKNIENECNCEHEHHDYXNKALDCKQEHXTDIKDDCNXEKKHTKNTNKXHXSKQBKFKDKSCDEMXFNYDKDESCDKINSSYBKXDSSYEXFYKHNYKNYDYTSEKNTKKIAMKTLKDSKKLVRPQITDPYNPIVENANCPDINPIVAEYVLGNPTNVDAQLLDAV…
NODE_4_length_238387_cov_8.162704 consensus sequence	0.969	0.969		207334	205208	709	Query	1	709	1	MPNLPSLGSKAPDFKANTTNGXIRLSDYKGNWIVLFSHPGDFTPVCTTEFLCFAKYYDEFKKRNTELIGLSVDSNSSHLAWMYNISLLTGVEIPFPIIEDRDMRIAKLYGMISKPMSDTSTVRSVFIIDNNQILRTILYYPLTTGRNIPEILRIVDALQTSDRDNIVTPANWFPGMPVILPYPKNYKELKNRVNSCNKKYSCMDWYLCFVPDNYNXEEVXKKIDNTCSWKKEHTKNIENECNCEHEHHDYXNKALDCKQEHXTDIKDDCNXEKKHTKNTNKXHXSKQBKFKDKSCDEMXFNYDKDESCDKINSSYBKXDSSYEXFYKHNYKNYDYTSEKNTKKIAMKTLKDSKKLVRPQITDPYNPIVENANCPDINPIVAEYVLGNPTNVDAQLLDAV…
NODE_3_length_291088_cov_13.669784 consensus sequence	0.969	0.969		31655	33781	709	Query	1	709	1	MPNLPSLGSKAPDFKANTTNGXIRLSDYKGNWIVLFSHPGDFTPVCTTEFLCFAKYYDEFKKRNTELIGLSVDSNSSHLAWMYNISLLTGVEIPFPIIEDRDMRIAKLYGMISKPMSDTSTVRSVFIIDNNQILRTILYYPLTTGRNIPEILRIVDALQTSDRDNIVTPANWFPGMPVILPYPKNYKELKNRVNSCNKKYSCMDWYLCFVPDNYNXEEVXKKIDNTCSWKKEHTKNIENECNCEHEHHDYXNKALDCKQEHXTDIKDDCNXEKKHTKNTNKXHXSKQBKFKDKSCDEMXFNYDKDESCDKINSSYBKXDSSYEXFYKHNYKNYDYTSEKNTKKIAMKTLKDSKKLVRPQITDPYNPIVENANCPDINPIVAEYVLGNPTNVDAQLLDAV…
NODE_3_length_291045_cov_14.4522 consensus sequence	0.969	0.969		31525	33651	709	Query	1	709	1	MPNLPSLGSKAPDFKANTTNGXIRLSDYKGNWIVLFSHPGDFTPVCTTEFLCFAKYYDEFKKRNTELIGLSVDSNSSHLAWMYNISLLTGVEIPFPIIEDRDMRIAKLYGMISKPMSDTSTVRSVFIIDNNQILRTILYYPLTTGRNIPEILRIVDALQTSDRDNIVTPANWFPGMPVILPYPKNYKELKNRVNSCNKKYSCMDWYLCFVPDNYNXEEVXKKIDNTCSWKKEHTKNIENECNCEHEHHDYXNKALDCKQEHXTDIKDDCNXEKKHTKNTNKXHXSKQBKFKDKSCDEMXFNYDKDESCDKINSSYBKXDSSYEXFYKHNYKNYDYTSEKNTKKIAMKTLKDSKKLVRPQITDPYNPIVENANCPDINPIVAEYVLGNPTNVDAQLLDAV…
NODE_3_length_290572_cov_9.616488 consensus sequence	0.969	0.969		259794	257668	709	Query	1	709	1	MPNLPSLGSKAPDFKANTTNGXIRLSDYKGNWIVLFSHPGDFTPVCTTEFLCFAKYYDEFKKRNTELIGLSVDSNSSHLAWMYNISLLTGVEIPFPIIEDRDMRIAKLYGMISKPMSDTSTVRSVFIIDNNQILRTILYYPLTTGRNIPEILRIVDALQTSDRDNIVTPANWFPGMPVILPYPKNYKELKNRVNSCNKKYSCMDWYLCFVPDNYNXEEVXKKIDNTCSWKKEHTKNIENECNCEHEHHDYXNKALDCKQEHXTDIKDDCNXEKKHTKNTNKXHXSKQBKFKDKSCDEMXFNYDKDESCDKINSSYBKXDSSYEXFYKHNYKNYDYTSEKNTKKIAMKTLKDSKKLVRPQITDPYNPIVENANCPDINPIVAEYVLGNPTNVDAQLLDAV…
NODE_2_length_374448_cov_19.8038 consensus sequence	0.969	0.969		259521	257395	709	Query	1	709	1	MPNLPSLGSKAPDFKANTTNGXIRLSDYKGNWIVLFSHPGDFTPVCTTEFLCFAKYYDEFKKRNTELIGLSVDSNSSHLAWMYNISLLTGVEIPFPIIEDRDMRIAKLYGMISKPMSDTSTVRSVFIIDNNQILRTILYYPLTTGRNIPEILRIVDALQTSDRDNIVTPANWFPGMPVILPYPKNYKELKNRVNSCNKKYSCMDWYLCFVPDNYNXEEVXKKIDNTCSWKKEHTKNIENECNCEHEHHDYXNKALDCKQEHXTDIKDDCNXEKKHTKNTNKXHXSKQBKFKDKSCDEMXFNYDKDESCDKINSSYBKXDSSYEXFYKHNYKNYDYTSEKNTKKIAMKTLKDSKKLVRPQITDPYNPIVENANCPDINPIVAEYVLGNPTNVDAQLLDAV…
NODE_2_length_291175_cov_13.814209 consensus sequence	0.969	0.969		259521	257395	709	Query	1	709	1	MPNLPSLGSKAPDFKANTTNGXIRLSDYKGNWIVLFSHPGDFTPVCTTEFLCFAKYYDEFKKRNTELIGLSVDSNSSHLAWMYNISLLTGVEIPFPIIEDRDMRIAKLYGMISKPMSDTSTVRSVFIIDNNQILRTILYYPLTTGRNIPEILRIVDALQTSDRDNIVTPANWFPGMPVILPYPKNYKELKNRVNSCNKKYSCMDWYLCFVPDNYNXEEVXKKIDNTCSWKKEHTKNIENECNCEHEHHDYXNKALDCKQEHXTDIKDDCNXEKKHTKNTNKXHXSKQBKFKDKSCDEMXFNYDKDESCDKINSSYBKXDSSYEXFYKHNYKNYDYTSEKNTKKIAMKTLKDSKKLVRPQITDPYNPIVENANCPDINPIVAEYVLGNPTNVDAQLLDAV…
NODE_2_length_290465_cov_9.655698 consensus sequence	0.969	0.969		259452	257326	709	Query	1	709	1	MPNLPSLGSKAPDFKANTTNGXIRLSDYKGNWIVLFSHPGDFTPVCTTEFLCFAKYYDEFKKRNTELIGLSVDSNSSHLAWMYNISLLTGVEIPFPIIEDRDMRIAKLYGMISKPMSDTSTVRSVFIIDNNQILRTILYYPLTTGRNIPEILRIVDALQTSDRDNIVTPANWFPGMPVILPYPKNYKELKNRVNSCNKKYSCMDWYLCFVPDNYNXEEVXKKIDNTCSWKKEHTKNIENECNCEHEHHDYXNKALDCKQEHXTDIKDDCNXEKKHTKNTNKXHXSKQBKFKDKSCDEMXFNYDKDESCDKINSSYBKXDSSYEXFYKHNYKNYDYTSEKNTKKIAMKTLKDSKKLVRPQITDPYNPIVENANCPDINPIVAEYVLGNPTNVDAQLLDAV…
CLO_FA5578AA_AS_NODE_2_length_451124_cov_64.879904 consensus sequence	0.969	0.969		337231	335105	709	Query	1	709	1	MPNLPSLGSKAPDFKANTTNGXIRLSDYKGNWIVLFSHPGDFTPVCTTEFLCFAKYYDEFKKRNTELIGLSVDSNSSHLAWMYNISLLTGVEIPFPIIEDRDMRIAKLYGMISKPMSDTSTVRSVFIIDNNQILRTILYYPLTTGRNIPEILRIVDALQTSDRDNIVTPANWFPGMPVILPYPKNYKELKNRVNSCNKKYSCMDWYLCFVPDNYNXEEVXKKIDNTCSWKKEHTKNIENECNCEHEHHDYXNKALDCKQEHXTDIKDDCNXEKKHTKNTNKXHXSKQBKFKDKSCDEMXFNYDKDESCDKINSSYBKXDSSYEXFYKHNYKNYDYTSEKNTKKIAMKTLKDSKKLVRPQITDPYNPIVENANCPDINPIVAEYVLGNPTNVDAQLLDAV…
CLO_FA3912AA_AS_NODE_22_length_63805_cov_34.903829 consensus sequence	0.969	0.969		8877	11003	709	Query	1	709	1	MPNLPSLGSKAPDFKANTTNGXIRLSDYKGNWIVLFSHPGDFTPVCTTEFLCFAKYYDEFKKRNTELIGLSVDSNSSHLAWMYNISLLTGVEIPFPIIEDRDMRIAKLYGMISKPMSDTSTVRSVFIIDNNQILRTILYYPLTTGRNIPEILRIVDALQTSDRDNIVTPANWFPGMPVILPYPKNYKELKNRVNSCNKKYSCMDWYLCFVPDNYNXEEVXKKIDNTCSWKKEHTKNIENECNCEHEHHDYXNKALDCKQEHXTDIKDDCNXEKKHTKNTNKXHXSKQBKFKDKSCDEMXFNYDKDESCDKINSSYBKXDSSYEXFYKHNYKNYDYTSEKNTKKIAMKTLKDSKKLVRPQITDPYNPIVENANCPDINPIVAEYVLGNPTNVDAQLLDAV…
CLO_FA3557AA_AS_NODE_20_length_86532_cov_43.677611 consensus sequence	0.969	0.969		55008	52882	709	Query	1	709	1	MPNLPSLGSKAPDFKANTTNGXIRLSDYKGNWIVLFSHPGDFTPVCTTEFLCFAKYYDEFKKRNTELIGLSVDSNSSHLAWMYNISLLTGVEIPFPIIEDRDMRIAKLYGMISKPMSDTSTVRSVFIIDNNQILRTILYYPLTTGRNIPEILRIVDALQTSDRDNIVTPANWFPGMPVILPYPKNYKELKNRVNSCNKKYSCMDWYLCFVPDNYNXEEVXKKIDNTCSWKKEHTKNIENECNCEHEHHDYXNKALDCKQEHXTDIKDDCNXEKKHTKNTNKXHXSKQBKFKDKSCDEMXFNYDKDESCDKINSSYBKXDSSYEXFYKHNYKNYDYTSEKNTKKIAMKTLKDSKKLVRPQITDPYNPIVENANCPDINPIVAEYVLGNPTNVDAQLLDAV…
CLO_FA3424AA_AS_NODE_2_length_321490_cov_18.953349 consensus sequence	0.969	0.969		113893	116019	709	Query	1	709	1	MPNLPSLGSKAPDFKANTTNGXIRLSDYKGNWIVLFSHPGDFTPVCTTEFLCFAKYYDEFKKRNTELIGLSVDSNSSHLAWMYNISLLTGVEIPFPIIEDRDMRIAKLYGMISKPMSDTSTVRSVFIIDNNQILRTILYYPLTTGRNIPEILRIVDALQTSDRDNIVTPANWFPGMPVILPYPKNYKELKNRVNSCNKKYSCMDWYLCFVPDNYNXEEVXKKIDNTCSWKKEHTKNIENECNCEHEHHDYXNKALDCKQEHXTDIKDDCNXEKKHTKNTNKXHXSKQBKFKDKSCDEMXFNYDKDESCDKINSSYBKXDSSYEXFYKHNYKNYDYTSEKNTKKIAMKTLKDSKKLVRPQITDPYNPIVENANCPDINPIVAEYVLGNPTNVDAQLLDAV…
CLO_FA3418AA_AS_NODE_20_length_85891_cov_60.760657 consensus sequence	0.969	0.969		54929	52803	709	Query	1	709	1	MPNLPSLGSKAPDFKANTTNGXIRLSDYKGNWIVLFSHPGDFTPVCTTEFLCFAKYYDEFKKRNTELIGLSVDSNSSHLAWMYNISLLTGVEIPFPIIEDRDMRIAKLYGMISKPMSDTSTVRSVFIIDNNQILRTILYYPLTTGRNIPEILRIVDALQTSDRDNIVTPANWFPGMPVILPYPKNYKELKNRVNSCNKKYSCMDWYLCFVPDNYNXEEVXKKIDNTCSWKKEHTKNIENECNCEHEHHDYXNKALDCKQEHXTDIKDDCNXEKKHTKNTNKXHXSKQBKFKDKSCDEMXFNYDKDESCDKINSSYBKXDSSYEXFYKHNYKNYDYTSEKNTKKIAMKTLKDSKKLVRPQITDPYNPIVENANCPDINPIVAEYVLGNPTNVDAQLLDAV…
CLO_FA3078AA_AS_NODE_3_length_290486_cov_42.627888 consensus sequence	0.969	0.969		31052	33178	709	Query	1	709	1	MPNLPSLGSKAPDFKANTTNGXIRLSDYKGNWIVLFSHPGDFTPVCTTEFLCFAKYYDEFKKRNTELIGLSVDSNSSHLAWMYNISLLTGVEIPFPIIEDRDMRIAKLYGMISKPMSDTSTVRSVFIIDNNQILRTILYYPLTTGRNIPEILRIVDALQTSDRDNIVTPANWFPGMPVILPYPKNYKELKNRVNSCNKKYSCMDWYLCFVPDNYNXEEVXKKIDNTCSWKKEHTKNIENECNCEHEHHDYXNKALDCKQEHXTDIKDDCNXEKKHTKNTNKXHXSKQBKFKDKSCDEMXFNYDKDESCDKINSSYBKXDSSYEXFYKHNYKNYDYTSEKNTKKIAMKTLKDSKKLVRPQITDPYNPIVENANCPDINPIVAEYVLGNPTNVDAQLLDAV…
CLO_FA2995AA_AS_NODE_19_length_85891_cov_49.236405 consensus sequence	0.969	0.969		54929	52803	709	Query	1	709	1	MPNLPSLGSKAPDFKANTTNGXIRLSDYKGNWIVLFSHPGDFTPVCTTEFLCFAKYYDEFKKRNTELIGLSVDSNSSHLAWMYNISLLTGVEIPFPIIEDRDMRIAKLYGMISKPMSDTSTVRSVFIIDNNQILRTILYYPLTTGRNIPEILRIVDALQTSDRDNIVTPANWFPGMPVILPYPKNYKELKNRVNSCNKKYSCMDWYLCFVPDNYNXEEVXKKIDNTCSWKKEHTKNIENECNCEHEHHDYXNKALDCKQEHXTDIKDDCNXEKKHTKNTNKXHXSKQBKFKDKSCDEMXFNYDKDESCDKINSSYBKXDSSYEXFYKHNYKNYDYTSEKNTKKIAMKTLKDSKKLVRPQITDPYNPIVENANCPDINPIVAEYVLGNPTNVDAQLLDAV…
CLO_FA2745AA_AS_NODE_29_length_52173_cov_37.535334 consensus sequence	0.969	0.969		42865	40739	709	Query	1	709	1	MPNLPSLGSKAPDFKANTTNGXIRLSDYKGNWIVLFSHPGDFTPVCTTEFLCFAKYYDEFKKRNTELIGLSVDSNSSHLAWMYNISLLTGVEIPFPIIEDRDMRIAKLYGMISKPMSDTSTVRSVFIIDNNQILRTILYYPLTTGRNIPEILRIVDALQTSDRDNIVTPANWFPGMPVILPYPKNYKELKNRVNSCNKKYSCMDWYLCFVPDNYNXEEVXKKIDNTCSWKKEHTKNIENECNCEHEHHDYXNKALDCKQEHXTDIKDDCNXEKKHTKNTNKXHXSKQBKFKDKSCDEMXFNYDKDESCDKINSSYBKXDSSYEXFYKHNYKNYDYTSEKNTKKIAMKTLKDSKKLVRPQITDPYNPIVENANCPDINPIVAEYVLGNPTNVDAQLLDAV…
CLO_FA2586AA_AS_NODE_19_length_86532_cov_52.631086 consensus sequence	0.969	0.969		55008	52882	709	Query	1	709	1	MPNLPSLGSKAPDFKANTTNGXIRLSDYKGNWIVLFSHPGDFTPVCTTEFLCFAKYYDEFKKRNTELIGLSVDSNSSHLAWMYNISLLTGVEIPFPIIEDRDMRIAKLYGMISKPMSDTSTVRSVFIIDNNQILRTILYYPLTTGRNIPEILRIVDALQTSDRDNIVTPANWFPGMPVILPYPKNYKELKNRVNSCNKKYSCMDWYLCFVPDNYNXEEVXKKIDNTCSWKKEHTKNIENECNCEHEHHDYXNKALDCKQEHXTDIKDDCNXEKKHTKNTNKXHXSKQBKFKDKSCDEMXFNYDKDESCDKINSSYBKXDSSYEXFYKHNYKNYDYTSEKNTKKIAMKTLKDSKKLVRPQITDPYNPIVENANCPDINPIVAEYVLGNPTNVDAQLLDAV…
CLO_FA2021AA_AS_NODE_3_length_290485_cov_39.013456 consensus sequence	0.969	0.969		259435	257309	709	Query	1	709	1	MPNLPSLGSKAPDFKANTTNGXIRLSDYKGNWIVLFSHPGDFTPVCTTEFLCFAKYYDEFKKRNTELIGLSVDSNSSHLAWMYNISLLTGVEIPFPIIEDRDMRIAKLYGMISKPMSDTSTVRSVFIIDNNQILRTILYYPLTTGRNIPEILRIVDALQTSDRDNIVTPANWFPGMPVILPYPKNYKELKNRVNSCNKKYSCMDWYLCFVPDNYNXEEVXKKIDNTCSWKKEHTKNIENECNCEHEHHDYXNKALDCKQEHXTDIKDDCNXEKKHTKNTNKXHXSKQBKFKDKSCDEMXFNYDKDESCDKINSSYBKXDSSYEXFYKHNYKNYDYTSEKNTKKIAMKTLKDSKKLVRPQITDPYNPIVENANCPDINPIVAEYVLGNPTNVDAQLLDAV…
CLO_EA9702AA_AS_NODE_19_length_86583_cov_18.001573 consensus sequence	0.969	0.969		31655	33781	709	Query	1	709	1	MPNLPSLGSKAPDFKANTTNGXIRLSDYKGNWIVLFSHPGDFTPVCTTEFLCFAKYYDEFKKRNTELIGLSVDSNSSHLAWMYNISLLTGVEIPFPIIEDRDMRIAKLYGMISKPMSDTSTVRSVFIIDNNQILRTILYYPLTTGRNIPEILRIVDALQTSDRDNIVTPANWFPGMPVILPYPKNYKELKNRVNSCNKKYSCMDWYLCFVPDNYNXEEVXKKIDNTCSWKKEHTKNIENECNCEHEHHDYXNKALDCKQEHXTDIKDDCNXEKKHTKNTNKXHXSKQBKFKDKSCDEMXFNYDKDESCDKINSSYBKXDSSYEXFYKHNYKNYDYTSEKNTKKIAMKTLKDSKKLVRPQITDPYNPIVENANCPDINPIVAEYVLGNPTNVDAQLLDAV…
CLO_EA9699AA_AS_NODE_17_length_85980_cov_18.910603 consensus sequence	0.969	0.969		54929	52803	709	Query	1	709	1	MPNLPSLGSKAPDFKANTTNGXIRLSDYKGNWIVLFSHPGDFTPVCTTEFLCFAKYYDEFKKRNTELIGLSVDSNSSHLAWMYNISLLTGVEIPFPIIEDRDMRIAKLYGMISKPMSDTSTVRSVFIIDNNQILRTILYYPLTTGRNIPEILRIVDALQTSDRDNIVTPANWFPGMPVILPYPKNYKELKNRVNSCNKKYSCMDWYLCFVPDNYNXEEVXKKIDNTCSWKKEHTKNIENECNCEHEHHDYXNKALDCKQEHXTDIKDDCNXEKKHTKNTNKXHXSKQBKFKDKSCDEMXFNYDKDESCDKINSSYBKXDSSYEXFYKHNYKNYDYTSEKNTKKIAMKTLKDSKKLVRPQITDPYNPIVENANCPDINPIVAEYVLGNPTNVDAQLLDAV…
CLO_EA9667AA_AS_NODE_3_length_291088_cov_13.293706 consensus sequence	0.969	0.969		259434	257308	709	Query	1	709	1	MPNLPSLGSKAPDFKANTTNGXIRLSDYKGNWIVLFSHPGDFTPVCTTEFLCFAKYYDEFKKRNTELIGLSVDSNSSHLAWMYNISLLTGVEIPFPIIEDRDMRIAKLYGMISKPMSDTSTVRSVFIIDNNQILRTILYYPLTTGRNIPEILRIVDALQTSDRDNIVTPANWFPGMPVILPYPKNYKELKNRVNSCNKKYSCMDWYLCFVPDNYNXEEVXKKIDNTCSWKKEHTKNIENECNCEHEHHDYXNKALDCKQEHXTDIKDDCNXEKKHTKNTNKXHXSKQBKFKDKSCDEMXFNYDKDESCDKINSSYBKXDSSYEXFYKHNYKNYDYTSEKNTKKIAMKTLKDSKKLVRPQITDPYNPIVENANCPDINPIVAEYVLGNPTNVDAQLLDAV…
CLO_EA9614AA_AS_NODE_20_length_85970_cov_11.906597 consensus sequence	0.969	0.969		30963	33089	709	Query	1	709	1	MPNLPSLGSKAPDFKANTTNGXIRLSDYKGNWIVLFSHPGDFTPVCTTEFLCFAKYYDEFKKRNTELIGLSVDSNSSHLAWMYNISLLTGVEIPFPIIEDRDMRIAKLYGMISKPMSDTSTVRSVFIIDNNQILRTILYYPLTTGRNIPEILRIVDALQTSDRDNIVTPANWFPGMPVILPYPKNYKELKNRVNSCNKKYSCMDWYLCFVPDNYNXEEVXKKIDNTCSWKKEHTKNIENECNCEHEHHDYXNKALDCKQEHXTDIKDDCNXEKKHTKNTNKXHXSKQBKFKDKSCDEMXFNYDKDESCDKINSSYBKXDSSYEXFYKHNYKNYDYTSEKNTKKIAMKTLKDSKKLVRPQITDPYNPIVENANCPDINPIVAEYVLGNPTNVDAQLLDAV…
CLO_EA9515AA_AS_NODE_19_length_86557_cov_18.501990 consensus sequence	0.969	0.969		54987	52861	709	Query	1	709	1	MPNLPSLGSKAPDFKANTTNGXIRLSDYKGNWIVLFSHPGDFTPVCTTEFLCFAKYYDEFKKRNTELIGLSVDSNSSHLAWMYNISLLTGVEIPFPIIEDRDMRIAKLYGMISKPMSDTSTVRSVFIIDNNQILRTILYYPLTTGRNIPEILRIVDALQTSDRDNIVTPANWFPGMPVILPYPKNYKELKNRVNSCNKKYSCMDWYLCFVPDNYNXEEVXKKIDNTCSWKKEHTKNIENECNCEHEHHDYXNKALDCKQEHXTDIKDDCNXEKKHTKNTNKXHXSKQBKFKDKSCDEMXFNYDKDESCDKINSSYBKXDSSYEXFYKHNYKNYDYTSEKNTKKIAMKTLKDSKKLVRPQITDPYNPIVENANCPDINPIVAEYVLGNPTNVDAQLLDAV…
CLO_EA9032AA_AS_NODE_4_length_259278_cov_21.468742 consensus sequence	0.969	0.969		30970	33096	709	Query	1	709	1	MPNLPSLGSKAPDFKANTTNGXIRLSDYKGNWIVLFSHPGDFTPVCTTEFLCFAKYYDEFKKRNTELIGLSVDSNSSHLAWMYNISLLTGVEIPFPIIEDRDMRIAKLYGMISKPMSDTSTVRSVFIIDNNQILRTILYYPLTTGRNIPEILRIVDALQTSDRDNIVTPANWFPGMPVILPYPKNYKELKNRVNSCNKKYSCMDWYLCFVPDNYNXEEVXKKIDNTCSWKKEHTKNIENECNCEHEHHDYXNKALDCKQEHXTDIKDDCNXEKKHTKNTNKXHXSKQBKFKDKSCDEMXFNYDKDESCDKINSSYBKXDSSYEXFYKHNYKNYDYTSEKNTKKIAMKTLKDSKKLVRPQITDPYNPIVENANCPDINPIVAEYVLGNPTNVDAQLLDAV…
CLO_EA7610AA_AS_NODE_3_length_290483_cov_55.158567 consensus sequence	0.969	0.969		259521	257395	709	Query	1	709	1	MPNLPSLGSKAPDFKANTTNGXIRLSDYKGNWIVLFSHPGDFTPVCTTEFLCFAKYYDEFKKRNTELIGLSVDSNSSHLAWMYNISLLTGVEIPFPIIEDRDMRIAKLYGMISKPMSDTSTVRSVFIIDNNQILRTILYYPLTTGRNIPEILRIVDALQTSDRDNIVTPANWFPGMPVILPYPKNYKELKNRVNSCNKKYSCMDWYLCFVPDNYNXEEVXKKIDNTCSWKKEHTKNIENECNCEHEHHDYXNKALDCKQEHXTDIKDDCNXEKKHTKNTNKXHXSKQBKFKDKSCDEMXFNYDKDESCDKINSSYBKXDSSYEXFYKHNYKNYDYTSEKNTKKIAMKTLKDSKKLVRPQITDPYNPIVENANCPDINPIVAEYVLGNPTNVDAQLLDAV…
CLO_EA5824AA_AS_NODE_17_length_109774_cov_60.300236 consensus sequence	0.969	0.969		9009	11135	709	Query	1	709	1	MPNLPSLGSKAPDFKANTTNGXIRLSDYKGNWIVLFSHPGDFTPVCTTEFLCFAKYYDEFKKRNTELIGLSVDSNSSHLAWMYNISLLTGVEIPFPIIEDRDMRIAKLYGMISKPMSDTSTVRSVFIIDNNQILRTILYYPLTTGRNIPEILRIVDALQTSDRDNIVTPANWFPGMPVILPYPKNYKELKNRVNSCNKKYSCMDWYLCFVPDNYNXEEVXKKIDNTCSWKKEHTKNIENECNCEHEHHDYXNKALDCKQEHXTDIKDDCNXEKKHTKNTNKXHXSKQBKFKDKSCDEMXFNYDKDESCDKINSSYBKXDSSYEXFYKHNYKNYDYTSEKNTKKIAMKTLKDSKKLVRPQITDPYNPIVENANCPDINPIVAEYVLGNPTNVDAQLLDAV…
CLO_EA5623AA_AS_NODE_2_length_298494_cov_57.707391 consensus sequence	0.969	0.969		267443	265317	709	Query	1	709	1	MPNLPSLGSKAPDFKANTTNGXIRLSDYKGNWIVLFSHPGDFTPVCTTEFLCFAKYYDEFKKRNTELIGLSVDSNSSHLAWMYNISLLTGVEIPFPIIEDRDMRIAKLYGMISKPMSDTSTVRSVFIIDNNQILRTILYYPLTTGRNIPEILRIVDALQTSDRDNIVTPANWFPGMPVILPYPKNYKELKNRVNSCNKKYSCMDWYLCFVPDNYNXEEVXKKIDNTCSWKKEHTKNIENECNCEHEHHDYXNKALDCKQEHXTDIKDDCNXEKKHTKNTNKXHXSKQBKFKDKSCDEMXFNYDKDESCDKINSSYBKXDSSYEXFYKHNYKNYDYTSEKNTKKIAMKTLKDSKKLVRPQITDPYNPIVENANCPDINPIVAEYVLGNPTNVDAQLLDAV…
CLO_EA5377AA_AS_NODE_23_length_64096_cov_55.920837 consensus sequence	0.969	0.969		9168	11294	709	Query	1	709	1	MPNLPSLGSKAPDFKANTTNGXIRLSDYKGNWIVLFSHPGDFTPVCTTEFLCFAKYYDEFKKRNTELIGLSVDSNSSHLAWMYNISLLTGVEIPFPIIEDRDMRIAKLYGMISKPMSDTSTVRSVFIIDNNQILRTILYYPLTTGRNIPEILRIVDALQTSDRDNIVTPANWFPGMPVILPYPKNYKELKNRVNSCNKKYSCMDWYLCFVPDNYNXEEVXKKIDNTCSWKKEHTKNIENECNCEHEHHDYXNKALDCKQEHXTDIKDDCNXEKKHTKNTNKXHXSKQBKFKDKSCDEMXFNYDKDESCDKINSSYBKXDSSYEXFYKHNYKNYDYTSEKNTKKIAMKTLKDSKKLVRPQITDPYNPIVENANCPDINPIVAEYVLGNPTNVDAQLLDAV…
CLO_DA2938AA_AS_NODE_3_length_315076_cov_17.940009 consensus sequence	0.969	0.969		55643	57769	709	Query	1	709	1	MPNLPSLGSKAPDFKANTTNGXIRLSDYKGNWIVLFSHPGDFTPVCTTEFLCFAKYYDEFKKRNTELIGLSVDSNSSHLAWMYNISLLTGVEIPFPIIEDRDMRIAKLYGMISKPMSDTSTVRSVFIIDNNQILRTILYYPLTTGRNIPEILRIVDALQTSDRDNIVTPANWFPGMPVILPYPKNYKELKNRVNSCNKKYSCMDWYLCFVPDNYNXEEVXKKIDNTCSWKKEHTKNIENECNCEHEHHDYXNKALDCKQEHXTDIKDDCNXEKKHTKNTNKXHXSKQBKFKDKSCDEMXFNYDKDESCDKINSSYBKXDSSYEXFYKHNYKNYDYTSEKNTKKIAMKTLKDSKKLVRPQITDPYNPIVENANCPDINPIVAEYVLGNPTNVDAQLLDAV…
CAAKMD010000020.1 consensus sequence	0.969	0.969	Clostridioides difficile strain 078NET054 genome assembly, contig: ERS138056SCcontig000020, whole genome shotgun sequence	30813	32939	709	Query	1	709	1	MPNLPSLGSKAPDFKANTTNGXIRLSDYKGNWIVLFSHPGDFTPVCTTEFLCFAKYYDEFKKRNTELIGLSVDSNSSHLAWMYNISLLTGVEIPFPIIEDRDMRIAKLYGMISKPMSDTSTVRSVFIIDNNQILRTILYYPLTTGRNIPEILRIVDALQTSDRDNIVTPANWFPGMPVILPYPKNYKELKNRVNSCNKKYSCMDWYLCFVPDNYNXEEVXKKIDNTCSWKKEHTKNIENECNCEHEHHDYXNKALDCKQEHXTDIKDDCNXEKKHTKNTNKXHXSKQBKFKDKSCDEMXFNYDKDESCDKINSSYBKXDSSYEXFYKHNYKNYDYTSEKNTKKIAMKTLKDSKKLVRPQITDPYNPIVENANCPDINPIVAEYVLGNPTNVDAQLLDAV…
CAAKMA010000018.1 consensus sequence	0.969	0.969	Clostridioides difficile strain 078NET052 genome assembly, contig: ERS138054SCcontig000018, whole genome shotgun sequence	30814	32940	709	Query	1	709	1	MPNLPSLGSKAPDFKANTTNGXIRLSDYKGNWIVLFSHPGDFTPVCTTEFLCFAKYYDEFKKRNTELIGLSVDSNSSHLAWMYNISLLTGVEIPFPIIEDRDMRIAKLYGMISKPMSDTSTVRSVFIIDNNQILRTILYYPLTTGRNIPEILRIVDALQTSDRDNIVTPANWFPGMPVILPYPKNYKELKNRVNSCNKKYSCMDWYLCFVPDNYNXEEVXKKIDNTCSWKKEHTKNIENECNCEHEHHDYXNKALDCKQEHXTDIKDDCNXEKKHTKNTNKXHXSKQBKFKDKSCDEMXFNYDKDESCDKINSSYBKXDSSYEXFYKHNYKNYDYTSEKNTKKIAMKTLKDSKKLVRPQITDPYNPIVENANCPDINPIVAEYVLGNPTNVDAQLLDAV…
CAAKLR010000004.1 consensus sequence	0.969	0.969	Clostridioides difficile strain 078NET042 genome assembly, contig: ERS138044SCcontig000004, whole genome shotgun sequence	198529	196403	709	Query	1	709	1	MPNLPSLGSKAPDFKANTTNGXIRLSDYKGNWIVLFSHPGDFTPVCTTEFLCFAKYYDEFKKRNTELIGLSVDSNSSHLAWMYNISLLTGVEIPFPIIEDRDMRIAKLYGMISKPMSDTSTVRSVFIIDNNQILRTILYYPLTTGRNIPEILRIVDALQTSDRDNIVTPANWFPGMPVILPYPKNYKELKNRVNSCNKKYSCMDWYLCFVPDNYNXEEVXKKIDNTCSWKKEHTKNIENECNCEHEHHDYXNKALDCKQEHXTDIKDDCNXEKKHTKNTNKXHXSKQBKFKDKSCDEMXFNYDKDESCDKINSSYBKXDSSYEXFYKHNYKNYDYTSEKNTKKIAMKTLKDSKKLVRPQITDPYNPIVENANCPDINPIVAEYVLGNPTNVDAQLLDAV…
CAAJZU010000018.1 consensus sequence	0.969	0.969	Clostridioides difficile strain 078GUE009 genome assembly, contig: ERS138095SCcontig000018, whole genome shotgun sequence	30814	32940	709	Query	1	709	1	MPNLPSLGSKAPDFKANTTNGXIRLSDYKGNWIVLFSHPGDFTPVCTTEFLCFAKYYDEFKKRNTELIGLSVDSNSSHLAWMYNISLLTGVEIPFPIIEDRDMRIAKLYGMISKPMSDTSTVRSVFIIDNNQILRTILYYPLTTGRNIPEILRIVDALQTSDRDNIVTPANWFPGMPVILPYPKNYKELKNRVNSCNKKYSCMDWYLCFVPDNYNXEEVXKKIDNTCSWKKEHTKNIENECNCEHEHHDYXNKALDCKQEHXTDIKDDCNXEKKHTKNTNKXHXSKQBKFKDKSCDEMXFNYDKDESCDKINSSYBKXDSSYEXFYKHNYKNYDYTSEKNTKKIAMKTLKDSKKLVRPQITDPYNPIVENANCPDINPIVAEYVLGNPTNVDAQLLDAV…
CAAJZM010000018.1 consensus sequence	0.969	0.969	Clostridioides difficile strain 078GUE002 genome assembly, contig: ERS138088SCcontig000018, whole genome shotgun sequence	54879	52753	709	Query	1	709	1	MPNLPSLGSKAPDFKANTTNGXIRLSDYKGNWIVLFSHPGDFTPVCTTEFLCFAKYYDEFKKRNTELIGLSVDSNSSHLAWMYNISLLTGVEIPFPIIEDRDMRIAKLYGMISKPMSDTSTVRSVFIIDNNQILRTILYYPLTTGRNIPEILRIVDALQTSDRDNIVTPANWFPGMPVILPYPKNYKELKNRVNSCNKKYSCMDWYLCFVPDNYNXEEVXKKIDNTCSWKKEHTKNIENECNCEHEHHDYXNKALDCKQEHXTDIKDDCNXEKKHTKNTNKXHXSKQBKFKDKSCDEMXFNYDKDESCDKINSSYBKXDSSYEXFYKHNYKNYDYTSEKNTKKIAMKTLKDSKKLVRPQITDPYNPIVENANCPDINPIVAEYVLGNPTNVDAQLLDAV…
NODE_20_length_85822_cov_7.576033 consensus sequence	0.965	0.965		30925	33051	709	Query	1	709	1	MPNLPSLGSKAPDFKANTTNGXIRLSDYKXNWIVLFSHPGDFTPVCTTEFLCFAKYYDEFKKRNTELIGLSVDSNSSHLAWMYNISLLTGVEIPFPIIEDRDMRIAKLYGMISKPMSBTSTVRSVFIIDNNQILRTILYYPLTTGRNIPEILRIVDALQTSDRDNIVTPANWFPGMPVILPYPKNYKELKNRVNSCNKKYSCMDWYLCFVPDNYNXEEVXKKIDNXCSWKKEHTKNIENECNCEHEHHDYXNKALDCKQEHXTDIKDDCNXEKKHTKNTNKXHXSKQBKFKDKSCDEMXFNYDKDESCDKINSSYBKXDSSYEXFYKHNYKNYDYTSEKNTKKIAMKTLKDSKKLVRPQITDPYNPIVENANCPDINPIVAEYVLGNPTNVDAQLLDAV…
NODE_19_length_85873_cov_5.163492 consensus sequence	0.965	0.965		30925	33051	709	Query	1	709	1	MPNLPSLGSKAPDFKANTTNGXIRLSDYKXNWIVLFSHPGDFTPVCTTEFLCFAKYYDEFKKRNTELIGLSVDSNSSHLAWMYNISLLTGVEIPFPIIEDRDMRIAKLYGMISKPMSBTSTVRSVFIIDNNQILRTILYYPLTTGRNIPEILRIVDALQTSDRDNIVTPANWFPGMPVILPYPKNYKELKNRVNSCNKKYSCMDWYLCFVPDNYNXEEVXKKIDNXCSWKKEHTKNIENECNCEHEHHDYXNKALDCKQEHXTDIKDDCNXEKKHTKNTNKXHXSKQBKFKDKSCDEMXFNYDKDESCDKINSSYBKXDSSYEXFYKHNYKNYDYTSEKNTKKIAMKTLKDSKKLVRPQITDPYNPIVENANCPDINPIVAEYVLGNPTNVDAQLLDAV…

## Sheet: CdeM
Name	% Identical Sites	% Pairwise Identity	Description	Hit end	Hit start	Amino acid length	Query	Query coverage	Query end	Query start	Sequence
VUNU01000014.1 consensus sequence	0.985	0.985	Clostridioides difficile strain ATCC BAA-1801 Clostridium_difficile_BA1801_14, whole genome shotgun sequence	13656	13258	132.667	Query	0.8313	133	1	MENKKCYSEDWYERGESTAKWFQNDREEYERXAYDEDRERRGSNCGCSDSGENRPRNCERFRREAEIREREAREAFCESSEKKKEALAYECEARKLWEEAEKYWDEYSKYNYXGIEYLAEAARLFDEGMECEA
NZ_VALF01000002.1 consensus sequence	0.942	0.942	Clostridioides difficile strain WCH065050, whole genome shotgun sequence	15058	15468	136.667	Query	0.8313	133	1	MENKKXXXXXYSEDWYERGESTAKWFQNDREEYERAAXDEDRERRGSNCGCSDSGXNRPRNCERFRREAEIREREAREAFCESSEXKKEALAYECEARKLWEEAEKYWDEYSKYNYQGIEYLAEAARLFDEGMECEA
NZ_QWVF01000011.1 consensus sequence	1	1	Clostridioides difficile strain LC1-14-0802 NODE_11_length_173520_cov_15.2673, whole genome shotgun sequence	27928	27530	132.667	Query	0.8313	133	1	MENKKCYSEDWYERGESTAKWFQNDREEYERAAYDEDRERRGSNCGCSDSGENRPRNCERFRREAEIREREAREAFCESSEKKKEALAYECEARKLWEEAEKYWDEYSKYNYQGIEYLAEAARLFDEGMECEA
NZ_QNWB01000002.1 consensus sequence	1	1	Clostridioides difficile strain GZ3 Scaffold2_1, whole genome shotgun sequence	249035	249433	132.667	Query	0.8313	133	1	MENKKCYSEDWYERGESTAKWFQNDREEYERAAYDEDRERRGSNCGCSDSGENRPRNCERFRREAEIREREAREAFCESSEKKKEALAYECEARKLWEEAEKYWDEYSKYNYQGIEYLAEAARLFDEGMECEA
NZ_NGUY01000002.1 consensus sequence	0.942	0.942	Clostridioides difficile strain WCHCD15108050 NODE_2_length_336617_cov_74.0446, whole genome shotgun sequence	15135	15545	136.667	Query	0.8313	133	1	MENKKXXXXXYSEDWYERGESTAKWFQNDREEYERAAXDEDRERRGSNCGCSDSGXNRPRNCERFRREAEIREREAREAFCESSEXKKEALAYECEARKLWEEAEKYWDEYSKYNYQGIEYLAEAARLFDEGMECEA
NZ_NGUX01000033.1 consensus sequence	0.942	0.942	Clostridioides difficile strain WCHCD15116362 NODE_33_length_37943_cov_63.0844, whole genome shotgun sequence	22838	22428	136.667	Query	0.8313	133	1	MENKKXXXXXYSEDWYERGESTAKWFQNDREEYERAAXDEDRERRGSNCGCSDSGXNRPRNCERFRREAEIREREAREAFCESSEXKKEALAYECEARKLWEEAEKYWDEYSKYNYQGIEYLAEAARLFDEGMECEA
NZ_MPGE01000035.1 consensus sequence	0.985	0.985	Clostridioides difficile strain 7454-NonSp/ST54 LCH7454_contig000035, whole genome shotgun sequence	38117	38515	132.667	Query	0.8313	133	1	MENKKCYSEDWYERGESTAKWFQNDREEYERXAYDEDRERRGSNCGCSDSGENRPRNCERFRREAEIREREAREAFCESSEKKKEALAYECEARKLWEEAEKYWDEYSKYNYXGIEYLAEAARLFDEGMECEA
NZ_MNBQ01000013.1 consensus sequence	0.942	0.942	Clostridioides difficile strain 5479-NonSp/ST229 5479_contig000013, whole genome shotgun sequence	26063	25653	136.667	Query	0.8313	133	1	MENKKXXXXXYSEDWYERGESTAKWFQNDREEYERAAYDEDRERRGSNCGCSDSGXNRPRNCERFRREAEIREREAREAFCESSEXKKEALAYECEARKLWEEAEKYWDEYSKYNYXGIEYLAEAARLFDEGMECEA
NZ_MBGC02000037.1 consensus sequence	0.942	0.942	Clostridioides difficile strain WCHCD070103, whole genome shotgun sequence	15132	15542	136.667	Query	0.8313	133	1	MENKKXXXXXYSEDWYERGESTAKWFQNDREEYERAAXDEDRERRGSNCGCSDSGXNRPRNCERFRREAEIREREAREAFCESSEXKKEALAYECEARKLWEEAEKYWDEYSKYNYQGIEYLAEAARLFDEGMECEA
NZ_JABBZF010000024.1 consensus sequence	0.942	0.942	Clostridioides difficile strain HC45 NODE_24_length_46039_cov_17.2966, whole genome shotgun sequence	31097	30687	136.667	Query	0.8313	133	1	MENKKXXXXXYSEDWYERGESTAKWFQNDREEYERAAXDEDRERRGSNCGCSDSGXNRPRNCERFRREAEIREREAREAFCESSEXKKEALAYECEARKLWEEAEKYWDEYSKYNYQGIEYLAEAARLFDEGMECEA
NZ_JAAUXG010000026.1 consensus sequence	0.942	0.942	Clostridioides difficile strain HC129 NODE_26_length_37676_cov_32.6092, whole genome shotgun sequence	16700	17110	136.667	Query	0.8313	133	1	MENKKXXXXXYSEDWYERGESTAKWFQNDREEYERAAXDEDRERRGSNCGCSDSGXNRPRNCERFRREAEIREREAREAFCESSEXKKEALAYECEARKLWEEAEKYWDEYSKYNYQGIEYLAEAARLFDEGMECEA
NZ_JAATWN010000027.1 consensus sequence	0.942	0.942	Clostridioides difficile strain HC20 NODE_27_length_45657_cov_25.3468, whole genome shotgun sequence	28966	28556	136.667	Query	0.8313	133	1	MENKKXXXXXYSEDWYERGESTAKWFQNDREEYERAAXDEDRERRGSNCGCSDSGXNRPRNCERFRREAEIREREAREAFCESSEXKKEALAYECEARKLWEEAEKYWDEYSKYNYQGIEYLAEAARLFDEGMECEA
NZ_FUMH01000001.1 consensus sequence	1	1	Clostridioides difficile strain VRECD0010, whole genome shotgun sequence	17109	16711	132.667	Query	0.8313	133	1	MENKKCYSEDWYERGESTAKWFQNDREEYERAAYDEDRERRGSNCGCSDSGENRPRNCERFRREAEIREREAREAFCESSEKKKEALAYECEARKLWEEAEKYWDEYSKYNYQGIEYLAEAARLFDEGMECEA
NZ_CP016318.1 consensus sequence	0.985	0.985	Clostridioides difficile strain 630 delta erm, complete genome	1838591	1838193	132.667	Query	0.8313	133	1	MENKKCYSEDWYERGESTAKWFQNDREEYERXAYDEDRERRGSNCGCSDSGENRPRNCERFRREAEIREREAREAFCESSEKKKEALAYECEARKLWEEAEKYWDEYSKYNYXGIEYLAEAARLFDEGMECEA
NZ_CP011968.1 consensus sequence	0.985	0.985	Clostridioides difficile ATCC 9689 = DSM 1296 chromosome, complete genome	1720602	1720204	132.667	Query	0.8313	133	1	MENKKCYSEDWYERGESTAKWFQNDREEYERXAYDEDRERRGSNCGCSDSGENRPRNCERFRREAEIREREAREAFCESSEKKKEALAYECEARKLWEEAEKYWDEYSKYNYXGIEYLAEAARLFDEGMECEA
NZ_CAADCF010000005.1 consensus sequence	0.927	0.927	Clostridioides difficile strain 078GUE010, whole genome shotgun sequence	119784	119374	136.667	Query	0.8313	133	1	MENKKXXXXXYSEDWYERGESTAKWFQNDREEYERAAYDEDRERRGSNCGXSDSXXNRPRNCERFRREAEIREREAREAFCESSEXKKEALAYECEARKLWEZAEKYWDEYSKYNYQGIEYLAEAARLFDEGMECEA
NZ_BIVR01000015.1 consensus sequence	1	1	Clostridioides difficile strain FD253 sequence015, whole genome shotgun sequence	32666	32268	132.667	Query	0.8313	133	1	MENKKCYSEDWYERGESTAKWFQNDREEYERAAYDEDRERRGSNCGCSDSGENRPRNCERFRREAEIREREAREAFCESSEKKKEALAYECEARKLWEEAEKYWDEYSKYNYQGIEYLAEAARLFDEGMECEA
NZ_BIRW01000011.1 consensus sequence	1	1	Clostridioides difficile strain FD140 sequence011, whole genome shotgun sequence	88597	88199	132.667	Query	0.8313	133	1	MENKKCYSEDWYERGESTAKWFQNDREEYERAAYDEDRERRGSNCGCSDSGENRPRNCERFRREAEIREREAREAFCESSEKKKEALAYECEARKLWEEAEKYWDEYSKYNYQGIEYLAEAARLFDEGMECEA
NZ_BIQV01000035.1 consensus sequence	0.942	0.942	Clostridioides difficile strain FD113 sequence035, whole genome shotgun sequence	15346	15756	136.667	Query	0.8313	133	1	MENKKXXXXXYSEDWYERGESTAKWFQNDREEYERAAXDEDRERRGSNCGCSDSGXNRPRNCERFRREAEIREREAREAFCESSEXKKEALAYECEARKLWEEAEKYWDEYSKYNYQGIEYLAEAARLFDEGMECEA
NZ_BIPC01000020.1 consensus sequence	1	1	Clostridioides difficile strain FD063 sequence020, whole genome shotgun sequence	32487	32089	132.667	Query	0.8313	133	1	MENKKCYSEDWYERGESTAKWFQNDREEYERAAYDEDRERRGSNCGCSDSGENRPRNCERFRREAEIREREAREAFCESSEKKKEALAYECEARKLWEEAEKYWDEYSKYNYQGIEYLAEAARLFDEGMECEA
NZ_BIOK01000044.1 consensus sequence	0.942	0.942	Clostridioides difficile strain FD045 sequence44, whole genome shotgun sequence	12010	11600	136.667	Query	0.8313	133	1	MENKKXXXXXYSEDWYERGESTAKWFQNDREEYERAAXDEDRERRGSNCGCSDSGXNRPRNCERFRREAEIREREAREAFCESSEXKKEALAYECEARKLWEEAEKYWDEYSKYNYQGIEYLAEAARLFDEGMECEA
NZ_BBYC01000141.1 consensus sequence	0.985	0.985	Clostridioides difficile strain KY64, whole genome shotgun sequence	118932	119330	132.667	Query	0.8313	133	1	MENKKCYSEDWYERGESTAKWFQNDREEYERXAYDEDRERRGSNCGCSDSGENRPRNCERFRREAEIREREAREAFCESSEKKKEALAYECEARKLWEEAEKYWDEYSKYNYXGIEYLAEAARLFDEGMECEA
NZ_AHJJ01000064.1 consensus sequence	0.985	0.985	Clostridioides difficile CD37 scaffold_64, whole genome shotgun sequence	26825	26427	132.667	Query	0.8313	133	1	MENKKCYSEDWYERGESTAKWFQNDREEYERXAYDEDRERRGSNCGCSDSGENRPRNCERFRREAEIREREAREAFCESSEKKKEALAYECEARKLWEEAEKYWDEYSKYNYXGIEYLAEAARLFDEGMECEA
NODE_47_length_32751_cov_5.96298 consensus sequence	0.942	0.942		12081	11671	136.667	Query	0.8313	133	1	MENKKXXXXXYSEDWYERGESTAKWFQNDREEYERAAYDEDRERRGSNCGCSDSGXNRPRNCERFRREAEIREREAREAFCESSEXKKEALAYECEARKLWEEAEKYWDEYSKYNYXGIEYLAEAARLFDEGMECEA
NODE_47_length_26449_cov_4.59223 consensus sequence	0.942	0.942		20691	21101	136.667	Query	0.8313	133	1	MENKKXXXXXYSEDWYERGESTAKWFQNDREEYERAAYDEDRERRGSNCGCSDSGXNRPRNCERFRREAEIREREAREAFCESSEXKKEALAYECEARKLWEEAEKYWDEYSKYNYXGIEYLAEAARLFDEGMECEA
NODE_36_length_44276_cov_28.6247 consensus sequence	0.934	0.934		12891	12481	136.667	Query	0.8313	133	1	MENKKXXXXXYSEDWYERGESTAKWFQNDREEYERAAYDEDRERRGSNCGCSDSGXNRPRNCERFRREAEIREREAREAFCESSEXKKEALAYECEARKLWEEAEKYWDEYSKYNYXGIEYLAEAARLFDEGMECEX
NODE_31_length_48719_cov_9.29657 consensus sequence	0.927	0.927		24046	24456	136.667	Query	0.8313	133	1	MENKKXXXXXYSEDWYERGESTAKWFQNDREEYERAAYDEDRERRGSNCGXSDSXXNRPRNCERFRREAEIREREAREAFCESSEXKKEALAYECEARKLWEZAEKYWDEYSKYNYQGIEYLAEAARLFDEGMECEA
NODE_31_length_41293_cov_35.127484 consensus sequence	0.985	0.985		12619	12221	132.667	Query	0.8313	133	1	MENKKCYSEDWYERGESTAKWFQNDREEYERXAYDEDRERRGSNCGCSDSGENRPRNCERFRREAEIREREAREAFCESSEKKKEALAYECEARKLWEEAEKYWDEYSKYNYXGIEYLAEAARLFDEGMECEA
NODE_29_length_46147_cov_6.30481 consensus sequence	0.942	0.942		31243	30833	136.667	Query	0.8313	133	1	MENKKXXXXXYSEDWYERGESTAKWFQNDREEYERAAXDEDRERRGSNCGCSDSGXNRPRNCERFRREAEIREREAREAFCESSEXKKEALAYECEARKLWEEAEKYWDEYSKYNYQGIEYLAEAARLFDEGMECEA
NODE_27_length_50754_cov_36.409999 consensus sequence	0.985	0.985		37908	38306	132.667	Query	0.8313	133	1	MENKKCYSEDWYERGESTAKWFQNDREEYERXAYDEDRERRGSNCGCSDSGENRPRNCERFRREAEIREREAREAFCESSEKKKEALAYECEARKLWEEAEKYWDEYSKYNYXGIEYLAEAARLFDEGMECEA
NODE_26_length_52112_cov_4.196874 consensus sequence	0.942	0.942		14989	15399	136.667	Query	0.8313	133	1	MENKKXXXXXYSEDWYERGESTAKWFQNDREEYERAAXDEDRERRGSNCGCSDSGXNRPRNCERFRREAEIREREAREAFCESSEXKKEALAYECEARKLWEEAEKYWDEYSKYNYQGIEYLAEAARLFDEGMECEA
NODE_25_length_67002_cov_8.7059 consensus sequence	0.942	0.942		14905	15315	136.667	Query	0.8313	133	1	MENKKXXXXXYSEDWYERGESTAKWFQNDREEYERAAXDEDRERRGSNCGCSDSGXNRPRNCERFRREAEIREREAREAFCESSEXKKEALAYECEARKLWEEAEKYWDEYSKYNYQGIEYLAEAARLFDEGMECEA
NODE_24_length_63055_cov_13.6446 consensus sequence	0.942	0.942		38398	38808	136.667	Query	0.8313	133	1	MENKKXXXXXYSEDWYERGESTAKWFQNDREEYERAAYDEDRERRGSNCGCSDSGXNRPRNCERFRREAEIREREAREAFCESSEXKKEALAYECEARKLWEEAEKYWDEYSKYNYXGIEYLAEAARLFDEGMECEA
NODE_23_length_62320_cov_11.321 consensus sequence	0.927	0.927		32406	32816	136.667	Query	0.8313	133	1	MENKKXXXXXYSEDWYERGESTAKWFQNDREEYERAAYDEDRERRGSNCGXSDSXXNRPRNCERFRREAEIREREAREAFCESSEXKKEALAYECEARKLWEZAEKYWDEYSKYNYQGIEYLAEAARLFDEGMECEA
NODE_22_length_50784_cov_6.361985 consensus sequence	0.985	0.985		38198	38596	132.667	Query	0.8313	133	1	MENKKCYSEDWYERGESTAKWFQNDREEYERXAYDEDRERRGSNCGCSDSGENRPRNCERFRREAEIREREAREAFCESSEKKKEALAYECEARKLWEEAEKYWDEYSKYNYXGIEYLAEAARLFDEGMECEA
NODE_21_length_66996_cov_4.94766 consensus sequence	0.942	0.942		14896	15306	136.667	Query	0.8313	133	1	MENKKXXXXXYSEDWYERGESTAKWFQNDREEYERAAXDEDRERRGSNCGCSDSGXNRPRNCERFRREAEIREREAREAFCESSEXKKEALAYECEARKLWEEAEKYWDEYSKYNYQGIEYLAEAARLFDEGMECEA
NODE_19_length_72982_cov_6.10552 consensus sequence	0.942	0.942		57998	57588	136.667	Query	0.8313	133	1	MENKKXXXXXYSEDWYERGESTAKWFQNDREEYERAAXDEDRERRGSNCGCSDSGXNRPRNCERFRREAEIREREAREAFCESSEXKKEALAYECEARKLWEEAEKYWDEYSKYNYQGIEYLAEAARLFDEGMECEA
NODE_19_length_66896_cov_6.35331 consensus sequence	0.942	0.942		14894	15304	136.667	Query	0.8313	133	1	MENKKXXXXXYSEDWYERGESTAKWFQNDREEYERAAXDEDRERRGSNCGCSDSGXNRPRNCERFRREAEIREREAREAFCESSEXKKEALAYECEARKLWEEAEKYWDEYSKYNYQGIEYLAEAARLFDEGMECEA
NODE_19_length_62620_cov_3.14389 consensus sequence	1	1		24316	23918	132.667	Query	0.8313	133	1	MENKKCYSEDWYERGESTAKWFQNDREEYERAAYDEDRERRGSNCGCSDSGENRPRNCERFRREAEIREREAREAFCESSEKKKEALAYECEARKLWEEAEKYWDEYSKYNYQGIEYLAEAARLFDEGMECEA
NODE_19_length_50873_cov_15.688783 consensus sequence	0.985	0.985		38243	38641	132.667	Query	0.8313	133	1	MENKKCYSEDWYERGESTAKWFQNDREEYERXAYDEDRERRGSNCGCSDSGENRPRNCERFRREAEIREREAREAFCESSEKKKEALAYECEARKLWEEAEKYWDEYSKYNYXGIEYLAEAARLFDEGMECEA
NODE_18_length_96020_cov_12.530654 consensus sequence	0.927	0.927		84482	84892	136.667	Query	0.8313	133	1	MENKKXXXXXYSEDWYERGESTAKWFQNDREEYERAAYDEDRERRGSNCGXSDSXXNRPRNCERFRREAEIREREAREAFCESSEXKKEALAYECEARKLWEZAEKYWDEYSKYNYQGIEYLAEAARLFDEGMECEA
NODE_18_length_59001_cov_3.649307 consensus sequence	1	1		29899	30297	132.667	Query	0.8313	133	1	MENKKCYSEDWYERGESTAKWFQNDREEYERAAYDEDRERRGSNCGCSDSGENRPRNCERFRREAEIREREAREAFCESSEKKKEALAYECEARKLWEEAEKYWDEYSKYNYQGIEYLAEAARLFDEGMECEA
NODE_15_length_123113_cov_9.110744 consensus sequence	0.942	0.942		97051	97461	136.667	Query	0.8313	133	1	MENKKXXXXXYSEDWYERGESTAKWFQNDREEYERAAYDEDRERRGSNCGCSDSGXNRPRNCERFRREAEIREREAREAFCESSEXKKEALAYECEARKLWEEAEKYWDEYSKYNYXGIEYLAEAARLFDEGMECEA
NODE_15_length_109721_cov_5.924047 consensus sequence	0.985	0.985		97091	97489	132.667	Query	0.8313	133	1	MENKKCYSEDWYERGESTAKWFQNDREEYERXAYDEDRERRGSNCGCSDSGENRPRNCERFRREAEIREREAREAFCESSEKKKEALAYECEARKLWEEAEKYWDEYSKYNYXGIEYLAEAARLFDEGMECEA
NODE_15_length_108589_cov_5.50722 consensus sequence	0.985	0.985		97053	97451	132.667	Query	0.8313	133	1	MENKKCYSEDWYERGESTAKWFQNDREEYERXAYDEDRERRGSNCGCSDSGENRPRNCERFRREAEIREREAREAFCESSEKKKEALAYECEARKLWEEAEKYWDEYSKYNYXGIEYLAEAARLFDEGMECEA
NODE_15_length_108589_cov_4.86937 consensus sequence	0.985	0.985		97053	97451	132.667	Query	0.8313	133	1	MENKKCYSEDWYERGESTAKWFQNDREEYERXAYDEDRERRGSNCGCSDSGENRPRNCERFRREAEIREREAREAFCESSEKKKEALAYECEARKLWEEAEKYWDEYSKYNYXGIEYLAEAARLFDEGMECEA
NODE_15_length_105502_cov_5.96535 consensus sequence	1	1		67136	66738	132.667	Query	0.8313	133	1	MENKKCYSEDWYERGESTAKWFQNDREEYERAAYDEDRERRGSNCGCSDSGENRPRNCERFRREAEIREREAREAFCESSEKKKEALAYECEARKLWEEAEKYWDEYSKYNYQGIEYLAEAARLFDEGMECEA
NODE_15_length_68166_cov_2.2148 consensus sequence	1	1		29905	29507	132.667	Query	0.8313	133	1	MENKKCYSEDWYERGESTAKWFQNDREEYERAAYDEDRERRGSNCGCSDSGENRPRNCERFRREAEIREREAREAFCESSEKKKEALAYECEARKLWEEAEKYWDEYSKYNYQGIEYLAEAARLFDEGMECEA
NODE_14_length_110055_cov_11.0894 consensus sequence	0.985	0.985		12992	12594	132.667	Query	0.8313	133	1	MENKKCYSEDWYERGESTAKWFQNDREEYERXAYDEDRERRGSNCGCSDSGENRPRNCERFRREAEIREREAREAFCESSEKKKEALAYECEARKLWEEAEKYWDEYSKYNYXGIEYLAEAARLFDEGMECEA
NODE_14_length_109656_cov_11.052105 consensus sequence	0.985	0.985		97026	97424	132.667	Query	0.8313	133	1	MENKKCYSEDWYERGESTAKWFQNDREEYERXAYDEDRERRGSNCGCSDSGENRPRNCERFRREAEIREREAREAFCESSEKKKEALAYECEARKLWEEAEKYWDEYSKYNYXGIEYLAEAARLFDEGMECEA
NODE_14_length_109633_cov_5.628889 consensus sequence	0.985	0.985		97053	97451	132.667	Query	0.8313	133	1	MENKKCYSEDWYERGESTAKWFQNDREEYERXAYDEDRERRGSNCGCSDSGENRPRNCERFRREAEIREREAREAFCESSEKKKEALAYECEARKLWEEAEKYWDEYSKYNYXGIEYLAEAARLFDEGMECEA
NODE_14_length_101596_cov_17.544758 consensus sequence	0.985	0.985		88966	89364	132.667	Query	0.8313	133	1	MENKKCYSEDWYERGESTAKWFQNDREEYERXAYDEDRERRGSNCGCSDSGENRPRNCERFRREAEIREREAREAFCESSEKKKEALAYECEARKLWEEAEKYWDEYSKYNYXGIEYLAEAARLFDEGMECEA
NODE_14_length_80439_cov_46.4313 consensus sequence	0.934	0.934		66418	66828	136.667	Query	0.8313	133	1	MENKKXXXXXYSEDWYERGESTAKWFQNDREEYERAAYDEDRERRGSNCGCSDSGXNRPRNCERFRREAEIREREAREAFCESSEXKKEALAYECEARKLWEEAEKYWDEYSKYNYXGIEYLAEAARLFDEGMECEX
NODE_13_length_114227_cov_5.480068 consensus sequence	1	1		24303	23905	132.667	Query	0.8313	133	1	MENKKCYSEDWYERGESTAKWFQNDREEYERAAYDEDRERRGSNCGCSDSGENRPRNCERFRREAEIREREAREAFCESSEKKKEALAYECEARKLWEEAEKYWDEYSKYNYQGIEYLAEAARLFDEGMECEA
NODE_13_length_110532_cov_4.904352 consensus sequence	0.985	0.985		97914	98312	132.667	Query	0.8313	133	1	MENKKCYSEDWYERGESTAKWFQNDREEYERXAYDEDRERRGSNCGCSDSGENRPRNCERFRREAEIREREAREAFCESSEKKKEALAYECEARKLWEEAEKYWDEYSKYNYXGIEYLAEAARLFDEGMECEA
NODE_13_length_109735_cov_9.10859 consensus sequence	0.985	0.985		12677	12279	132.667	Query	0.8313	133	1	MENKKCYSEDWYERGESTAKWFQNDREEYERXAYDEDRERRGSNCGCSDSGENRPRNCERFRREAEIREREAREAFCESSEKKKEALAYECEARKLWEEAEKYWDEYSKYNYXGIEYLAEAARLFDEGMECEA
NODE_13_length_109656_cov_15.201481 consensus sequence	0.985	0.985		97026	97424	132.667	Query	0.8313	133	1	MENKKCYSEDWYERGESTAKWFQNDREEYERXAYDEDRERRGSNCGCSDSGENRPRNCERFRREAEIREREAREAFCESSEKKKEALAYECEARKLWEEAEKYWDEYSKYNYXGIEYLAEAARLFDEGMECEA
NODE_13_length_109649_cov_8.465954 consensus sequence	0.985	0.985		12595	12197	132.667	Query	0.8313	133	1	MENKKCYSEDWYERGESTAKWFQNDREEYERXAYDEDRERRGSNCGCSDSGENRPRNCERFRREAEIREREAREAFCESSEKKKEALAYECEARKLWEEAEKYWDEYSKYNYXGIEYLAEAARLFDEGMECEA
NODE_13_length_109607_cov_8.049179 consensus sequence	0.985	0.985		97027	97425	132.667	Query	0.8313	133	1	MENKKCYSEDWYERGESTAKWFQNDREEYERXAYDEDRERRGSNCGCSDSGENRPRNCERFRREAEIREREAREAFCESSEKKKEALAYECEARKLWEEAEKYWDEYSKYNYXGIEYLAEAARLFDEGMECEA
NODE_12_length_154616_cov_10.851802 consensus sequence	0.942	0.942		57566	57156	136.667	Query	0.8313	133	1	MENKKXXXXXYSEDWYERGESTAKWFQNDREEYERAAYDEDRERRGSNCGCSDSGXNRPRNCERFRREAEIREREAREAFCESSEXKKEALAYECEARKLWEEAEKYWDEYSKYNYXGIEYLAEAARLFDEGMECEA
NODE_12_length_111943_cov_12.4092 consensus sequence	0.927	0.927		79364	78954	136.667	Query	0.8313	133	1	MENKKXXXXXYSEDWYERGESTAKWFQNDREEYERAAYDEDRERRGSNCGXSDSXXNRPRNCERFRREAEIREREAREAFCESSEXKKEALAYECEARKLWEZAEKYWDEYSKYNYQGIEYLAEAARLFDEGMECEA
NODE_12_length_109727_cov_8.995193 consensus sequence	0.985	0.985		12673	12275	132.667	Query	0.8313	133	1	MENKKCYSEDWYERGESTAKWFQNDREEYERXAYDEDRERRGSNCGCSDSGENRPRNCERFRREAEIREREAREAFCESSEKKKEALAYECEARKLWEEAEKYWDEYSKYNYXGIEYLAEAARLFDEGMECEA
NODE_12_length_109633_cov_6.998202 consensus sequence	0.985	0.985		12581	12183	132.667	Query	0.8313	133	1	MENKKCYSEDWYERGESTAKWFQNDREEYERXAYDEDRERRGSNCGCSDSGENRPRNCERFRREAEIREREAREAFCESSEKKKEALAYECEARKLWEEAEKYWDEYSKYNYXGIEYLAEAARLFDEGMECEA
NODE_11_length_140593_cov_6.326292 consensus sequence	0.942	0.942		14944	15354	136.667	Query	0.8313	133	1	MENKKXXXXXYSEDWYERGESTAKWFQNDREEYERAAXDEDRERRGSNCGCSDSGXNRPRNCERFRREAEIREREAREAFCESSEXKKEALAYECEARKLWEEAEKYWDEYSKYNYQGIEYLAEAARLFDEGMECEA
NODE_11_length_133000_cov_12.074154 consensus sequence	0.985	0.985		38216	38614	132.667	Query	0.8313	133	1	MENKKCYSEDWYERGESTAKWFQNDREEYERXAYDEDRERRGSNCGCSDSGENRPRNCERFRREAEIREREAREAFCESSEKKKEALAYECEARKLWEEAEKYWDEYSKYNYXGIEYLAEAARLFDEGMECEA
NODE_11_length_105595_cov_6.396472 consensus sequence	1	1		36295	35897	132.667	Query	0.8313	133	1	MENKKCYSEDWYERGESTAKWFQNDREEYERAAYDEDRERRGSNCGCSDSGENRPRNCERFRREAEIREREAREAFCESSEKKKEALAYECEARKLWEEAEKYWDEYSKYNYQGIEYLAEAARLFDEGMECEA
NODE_11_length_63781_cov_11.0008 consensus sequence	0.927	0.927		16053	15643	136.667	Query	0.8313	133	1	MENKKXXXXXYSEDWYERGESTAKWFQNDREEYERAAYDEDRERRGSNCGXSDSXXNRPRNCERFRREAEIREREAREAFCESSEXKKEALAYECEARKLWEZAEKYWDEYSKYNYQGIEYLAEAARLFDEGMECEA
NODE_9_length_160992_cov_6.75991 consensus sequence	1	1		87555	87157	132.667	Query	0.8313	133	1	MENKKCYSEDWYERGESTAKWFQNDREEYERAAYDEDRERRGSNCGCSDSGENRPRNCERFRREAEIREREAREAFCESSEKKKEALAYECEARKLWEEAEKYWDEYSKYNYQGIEYLAEAARLFDEGMECEA
NODE_8_length_169032_cov_8.88996 2 consensus sequence	0.934	0.934		139842	140252	136.667	Query	0.8313	133	1	MENKKXXXXXYSEDWYERGESTAKWFQNDREEYERAAYDEDRERRGSNCGCSDSXXNRPRNCERFRREAEIREREAREAFCESSEXKKEALAYECEARKLWEZAEKYWDEYSKYNYQGIEYLAEAARLFDEGMECEA
NODE_8_length_169032_cov_8.88996 1 consensus sequence	0.934	0.934		139842	140252	136.667	Query	0.8313	133	1	MENKKXXXXXYSEDWYERGESTAKWFQNDREEYERAAYDEDRERRGSNCGCSDSXXNRPRNCERFRREAEIREREAREAFCESSEXKKEALAYECEARKLWEZAEKYWDEYSKYNYQGIEYLAEAARLFDEGMECEA
NODE_7_length_161386_cov_9.600836 consensus sequence	0.934	0.934		123678	123268	136.667	Query	0.8313	133	1	MENKKXXXXXYSEDWYERGESTAKWFQNDREEYERAAYDEDRERRGSNCGCSDSXXNRPRNCERFRREAEIREREAREAFCESSEXKKEALAYECEARKLWEZAEKYWDEYSKYNYQGIEYLAEAARLFDEGMECEA
NODE_7_length_152525_cov_11.069955 consensus sequence	0.927	0.927		32612	33022	136.667	Query	0.8313	133	1	MENKKXXXXXYSEDWYERGESTAKWFQNDREEYERAAYDEDRERRGSNCGXSDSXXNRPRNCERFRREAEIREREAREAFCESSEXKKEALAYECEARKLWEZAEKYWDEYSKYNYQGIEYLAEAARLFDEGMECEA
NODE_6_length_293264_cov_13.2277 consensus sequence	0.985	0.985		27170	26772	132.667	Query	0.8313	133	1	MENKKCYSEDWYERGESTAKWFQNDREEYERXAYDEDRERRGSNCGCSDSGENRPRNCERFRREAEIREREAREAFCESSEKKKEALAYECEARKLWEEAEKYWDEYSKYNYXGIEYLAEAARLFDEGMECEA
NODE_6_length_253772_cov_7.639191 consensus sequence	0.942	0.942		241123	241533	136.667	Query	0.8313	133	1	MENKKXXXXXYSEDWYERGESTAKWFQNDREEYERAAYDEDRERRGSNCGCSDSGXNRPRNCERFRREAEIREREAREAFCESSEXKKEALAYECEARKLWEEAEKYWDEYSKYNYXGIEYLAEAARLFDEGMECEA
NODE_6_length_187864_cov_7.834769 consensus sequence	0.934	0.934		173974	174384	136.667	Query	0.8313	133	1	MENKKXXXXXYSEDWYERGESTAKWFQNDREEYERAAYDEDRERRGSNCGCSDSGXNRPRNCERFRREAEIREREAREAFCESSEXKKEALAYECEARKLWEEAEKYWDEYSKYNYXGIEYLAEAARLFDEGMECEX
NODE_6_length_171998_cov_10.755185 consensus sequence	0.942	0.942		15004	15414	136.667	Query	0.8313	133	1	MENKKXXXXXYSEDWYERGESTAKWFQNDREEYERAAXDEDRERRGSNCGCSDSGXNRPRNCERFRREAEIREREAREAFCESSEXKKEALAYECEARKLWEEAEKYWDEYSKYNYQGIEYLAEAARLFDEGMECEA
NODE_5_length_297330_cov_19.5411 consensus sequence	0.985	0.985		140564	140166	132.667	Query	0.8313	133	1	MENKKCYSEDWYERGESTAKWFQNDREEYERXAYDEDRERRGSNCGCSDSGENRPRNCERFRREAEIREREAREAFCESSEKKKEALAYECEARKLWEEAEKYWDEYSKYNYXGIEYLAEAARLFDEGMECEA
NODE_5_length_289396_cov_3.78909 consensus sequence	1	1		32122	31724	132.667	Query	0.8313	133	1	MENKKCYSEDWYERGESTAKWFQNDREEYERAAYDEDRERRGSNCGCSDSGENRPRNCERFRREAEIREREAREAFCESSEKKKEALAYECEARKLWEEAEKYWDEYSKYNYQGIEYLAEAARLFDEGMECEA
NODE_5_length_286229_cov_23.0976 consensus sequence	1	1		27410	27012	132.667	Query	0.8313	133	1	MENKKCYSEDWYERGESTAKWFQNDREEYERAAYDEDRERRGSNCGCSDSGENRPRNCERFRREAEIREREAREAFCESSEKKKEALAYECEARKLWEEAEKYWDEYSKYNYQGIEYLAEAARLFDEGMECEA
NODE_5_length_286229_cov_21.6511 consensus sequence	1	1		258820	259218	132.667	Query	0.8313	133	1	MENKKCYSEDWYERGESTAKWFQNDREEYERAAYDEDRERRGSNCGCSDSGENRPRNCERFRREAEIREREAREAFCESSEKKKEALAYECEARKLWEEAEKYWDEYSKYNYQGIEYLAEAARLFDEGMECEA
NODE_5_length_285331_cov_14.784898 consensus sequence	1	1		26475	26077	132.667	Query	0.8313	133	1	MENKKCYSEDWYERGESTAKWFQNDREEYERAAYDEDRERRGSNCGCSDSGENRPRNCERFRREAEIREREAREAFCESSEKKKEALAYECEARKLWEEAEKYWDEYSKYNYQGIEYLAEAARLFDEGMECEA
NODE_5_length_204689_cov_18.011317 consensus sequence	0.927	0.927		119856	119446	136.667	Query	0.8313	133	1	MENKKXXXXXYSEDWYERGESTAKWFQNDREEYERAAYDEDRERRGSNCGXSDSXXNRPRNCERFRREAEIREREAREAFCESSEXKKEALAYECEARKLWEZAEKYWDEYSKYNYQGIEYLAEAARLFDEGMECEA
NODE_5_length_204278_cov_12.370456 consensus sequence	0.927	0.927		119796	119386	136.667	Query	0.8313	133	1	MENKKXXXXXYSEDWYERGESTAKWFQNDREEYERAAYDEDRERRGSNCGXSDSXXNRPRNCERFRREAEIREREAREAFCESSEXKKEALAYECEARKLWEZAEKYWDEYSKYNYQGIEYLAEAARLFDEGMECEA
NODE_4_length_297809_cov_8.23368 consensus sequence	1	1		257275	257673	132.667	Query	0.8313	133	1	MENKKCYSEDWYERGESTAKWFQNDREEYERAAYDEDRERRGSNCGCSDSGENRPRNCERFRREAEIREREAREAFCESSEKKKEALAYECEARKLWEEAEKYWDEYSKYNYQGIEYLAEAARLFDEGMECEA
NODE_4_length_296530_cov_9.32233 consensus sequence	1	1		38973	38575	132.667	Query	0.8313	133	1	MENKKCYSEDWYERGESTAKWFQNDREEYERAAYDEDRERRGSNCGCSDSGENRPRNCERFRREAEIREREAREAFCESSEKKKEALAYECEARKLWEEAEKYWDEYSKYNYQGIEYLAEAARLFDEGMECEA
NODE_4_length_294556_cov_18.9684 consensus sequence	0.977	0.977		147826	147428	132.667	Query	0.8313	133	1	MENKKCYSEDWYERGESTAKWFQNDREEYERXXYDEDRERRGSNCGCSDSGENRPRNCERFRREAEIREREAREAFCESSEKKKEALAYECEARKLWEEAEKYWDEYSKYNYXGIEYLAEAARLFDEGMECEA
NODE_4_length_288242_cov_8.83925 consensus sequence	1	1		257558	257956	132.667	Query	0.8313	133	1	MENKKCYSEDWYERGESTAKWFQNDREEYERAAYDEDRERRGSNCGCSDSGENRPRNCERFRREAEIREREAREAFCESSEKKKEALAYECEARKLWEEAEKYWDEYSKYNYQGIEYLAEAARLFDEGMECEA
NODE_4_length_288095_cov_9.52431 consensus sequence	1	1		30685	30287	132.667	Query	0.8313	133	1	MENKKCYSEDWYERGESTAKWFQNDREEYERAAYDEDRERRGSNCGCSDSGENRPRNCERFRREAEIREREAREAFCESSEKKKEALAYECEARKLWEEAEKYWDEYSKYNYQGIEYLAEAARLFDEGMECEA
NODE_4_length_288095_cov_7.20984 consensus sequence	1	1		257411	257809	132.667	Query	0.8313	133	1	MENKKCYSEDWYERGESTAKWFQNDREEYERAAYDEDRERRGSNCGCSDSGENRPRNCERFRREAEIREREAREAFCESSEKKKEALAYECEARKLWEEAEKYWDEYSKYNYQGIEYLAEAARLFDEGMECEA
NODE_4_length_288095_cov_6.43234 consensus sequence	1	1		257411	257809	132.667	Query	0.8313	133	1	MENKKCYSEDWYERGESTAKWFQNDREEYERAAYDEDRERRGSNCGCSDSGENRPRNCERFRREAEIREREAREAFCESSEKKKEALAYECEARKLWEEAEKYWDEYSKYNYQGIEYLAEAARLFDEGMECEA
NODE_4_length_288060_cov_8.24197 consensus sequence	1	1		30685	30287	132.667	Query	0.8313	133	1	MENKKCYSEDWYERGESTAKWFQNDREEYERAAYDEDRERRGSNCGCSDSGENRPRNCERFRREAEIREREAREAFCESSEKKKEALAYECEARKLWEEAEKYWDEYSKYNYQGIEYLAEAARLFDEGMECEA
NODE_4_length_287959_cov_2.91379 consensus sequence	1	1		257275	257673	132.667	Query	0.8313	133	1	MENKKCYSEDWYERGESTAKWFQNDREEYERAAYDEDRERRGSNCGCSDSGENRPRNCERFRREAEIREREAREAFCESSEKKKEALAYECEARKLWEEAEKYWDEYSKYNYQGIEYLAEAARLFDEGMECEA
NODE_4_length_286549_cov_9.012159 consensus sequence	1	1		29131	28733	132.667	Query	0.8313	133	1	MENKKCYSEDWYERGESTAKWFQNDREEYERAAYDEDRERRGSNCGCSDSGENRPRNCERFRREAEIREREAREAFCESSEKKKEALAYECEARKLWEEAEKYWDEYSKYNYQGIEYLAEAARLFDEGMECEA
NODE_4_length_283711_cov_9.27594 consensus sequence	1	1		257275	257673	132.667	Query	0.8313	133	1	MENKKCYSEDWYERGESTAKWFQNDREEYERAAYDEDRERRGSNCGCSDSGENRPRNCERFRREAEIREREAREAFCESSEKKKEALAYECEARKLWEEAEKYWDEYSKYNYQGIEYLAEAARLFDEGMECEA
NODE_4_length_282846_cov_10.055529 consensus sequence	0.934	0.934		13197	12787	136.667	Query	0.8313	133	1	MENKKXXXXXYSEDWYERGESTAKWFQNDREEYERAAYDEDRERRGSNCGCSDSGXNRPRNCERFRREAEIREREAREAFCESSEXKKEALAYECEARKLWEEAEKYWDEYSKYNYXGIEYLAEAARLFDEGMECEX
NODE_4_length_238387_cov_8.162704 consensus sequence	0.927	0.927		32368	32778	136.667	Query	0.8313	133	1	MENKKXXXXXYSEDWYERGESTAKWFQNDREEYERAAYDEDRERRGSNCGXSDSXXNRPRNCERFRREAEIREREAREAFCESSEXKKEALAYECEARKLWEZAEKYWDEYSKYNYQGIEYLAEAARLFDEGMECEA
NODE_4_length_200310_cov_6.464677 consensus sequence	0.927	0.927		119811	119401	136.667	Query	0.8313	133	1	MENKKXXXXXYSEDWYERGESTAKWFQNDREEYERAAYDEDRERRGSNCGXSDSXXNRPRNCERFRREAEIREREAREAFCESSEXKKEALAYECEARKLWEZAEKYWDEYSKYNYQGIEYLAEAARLFDEGMECEA
NODE_3_length_355825_cov_4.1855 consensus sequence	1	1		98584	98186	132.667	Query	0.8313	133	1	MENKKCYSEDWYERGESTAKWFQNDREEYERAAYDEDRERRGSNCGCSDSGENRPRNCERFRREAEIREREAREAFCESSEKKKEALAYECEARKLWEEAEKYWDEYSKYNYQGIEYLAEAARLFDEGMECEA
NODE_3_length_342110_cov_10.555559 consensus sequence	0.942	0.942		14989	15399	136.667	Query	0.8313	133	1	MENKKXXXXXYSEDWYERGESTAKWFQNDREEYERAAXDEDRERRGSNCGCSDSGXNRPRNCERFRREAEIREREAREAFCESSEXKKEALAYECEARKLWEEAEKYWDEYSKYNYQGIEYLAEAARLFDEGMECEA
NODE_3_length_314544_cov_13.129179 consensus sequence	0.934	0.934		269650	270060	136.667	Query	0.8313	133	1	MENKKXXXXXYSEDWYERGESTAKWFQNDREEYERAAYDEDRERRGSNCGCSDSGXNRPRNCERFRREAEIREREAREAFCESSEXKKEALAYECEARKLWEEAEKYWDEYSKYNYXGIEYLAEAARLFDEGMECEX
NODE_3_length_291088_cov_13.669784 consensus sequence	0.927	0.927		206607	206197	136.667	Query	0.8313	133	1	MENKKXXXXXYSEDWYERGESTAKWFQNDREEYERAAYDEDRERRGSNCGXSDSXXNRPRNCERFRREAEIREREAREAFCESSEXKKEALAYECEARKLWEZAEKYWDEYSKYNYQGIEYLAEAARLFDEGMECEA
NODE_3_length_291045_cov_14.4522 consensus sequence	0.927	0.927		206477	206067	136.667	Query	0.8313	133	1	MENKKXXXXXYSEDWYERGESTAKWFQNDREEYERAAYDEDRERRGSNCGXSDSXXNRPRNCERFRREAEIREREAREAFCESSEXKKEALAYECEARKLWEZAEKYWDEYSKYNYQGIEYLAEAARLFDEGMECEA
NODE_3_length_290572_cov_9.616488 consensus sequence	0.927	0.927		84842	85252	136.667	Query	0.8313	133	1	MENKKXXXXXYSEDWYERGESTAKWFQNDREEYERAAYDEDRERRGSNCGXSDSXXNRPRNCERFRREAEIREREAREAFCESSEXKKEALAYECEARKLWEZAEKYWDEYSKYNYQGIEYLAEAARLFDEGMECEA
NODE_3_length_289495_cov_4.49392 consensus sequence	1	1		257381	257779	132.667	Query	0.8313	133	1	MENKKCYSEDWYERGESTAKWFQNDREEYERAAYDEDRERRGSNCGCSDSGENRPRNCERFRREAEIREREAREAFCESSEKKKEALAYECEARKLWEEAEKYWDEYSKYNYQGIEYLAEAARLFDEGMECEA
NODE_3_length_170134_cov_9.147208 2 consensus sequence	0.927	0.927		63534	63944	136.667	Query	0.8313	133	1	MENKKXXXXXYSEDWYERGESTAKWFQNDREEYERAAYDEDRERRGSNCGXSDSXXNRPRNCERFRREAEIREREAREAFCESSEXKKEALAYECEARKLWEZAEKYWDEYSKYNYQGIEYLAEAARLFDEGMECEA
NODE_3_length_170134_cov_9.147208 1 consensus sequence	0.927	0.927		63534	63944	136.667	Query	0.8313	133	1	MENKKXXXXXYSEDWYERGESTAKWFQNDREEYERAAYDEDRERRGSNCGXSDSXXNRPRNCERFRREAEIREREAREAFCESSEXKKEALAYECEARKLWEZAEKYWDEYSKYNYQGIEYLAEAARLFDEGMECEA
NODE_2_length_889528_cov_62.2046 consensus sequence	0.985	0.985		270404	270802	132.667	Query	0.8313	133	1	MENKKCYSEDWYERGESTAKWFQNDREEYERXAYDEDRERRGSNCGCSDSGENRPRNCERFRREAEIREREAREAFCESSEKKKEALAYECEARKLWEEAEKYWDEYSKYNYXGIEYLAEAARLFDEGMECEA
NODE_2_length_789808_cov_19.5726 consensus sequence	0.949	0.949		97024	97434	136.667	Query	0.8313	133	1	MENKKXXXXXYSEDWYERGESTAKWFQNDREEYERAAYDEDRERRGSNCGCSDSGENRPRNCERFRREAEIREREAREAFCESSEXKKEALAYECEARKLWEEAEKYWDEYSKYNYXGIEYLAEAARLFDEGMECEA
NODE_2_length_540339_cov_11.006 consensus sequence	1	1		217738	217340	132.667	Query	0.8313	133	1	MENKKCYSEDWYERGESTAKWFQNDREEYERAAYDEDRERRGSNCGCSDSGENRPRNCERFRREAEIREREAREAFCESSEKKKEALAYECEARKLWEEAEKYWDEYSKYNYQGIEYLAEAARLFDEGMECEA
NODE_2_length_530663_cov_9.053237 consensus sequence	1	1		257275	257673	132.667	Query	0.8313	133	1	MENKKCYSEDWYERGESTAKWFQNDREEYERAAYDEDRERRGSNCGCSDSGENRPRNCERFRREAEIREREAREAFCESSEKKKEALAYECEARKLWEEAEKYWDEYSKYNYQGIEYLAEAARLFDEGMECEA
NODE_2_length_530262_cov_7.518953 consensus sequence	1	1		272992	272594	132.667	Query	0.8313	133	1	MENKKCYSEDWYERGESTAKWFQNDREEYERAAYDEDRERRGSNCGCSDSGENRPRNCERFRREAEIREREAREAFCESSEKKKEALAYECEARKLWEEAEKYWDEYSKYNYQGIEYLAEAARLFDEGMECEA
NODE_2_length_529832_cov_10.2926 consensus sequence	1	1		257533	257931	132.667	Query	0.8313	133	1	MENKKCYSEDWYERGESTAKWFQNDREEYERAAYDEDRERRGSNCGCSDSGENRPRNCERFRREAEIREREAREAFCESSEKKKEALAYECEARKLWEEAEKYWDEYSKYNYQGIEYLAEAARLFDEGMECEA
NODE_2_length_526784_cov_10.646 consensus sequence	1	1		257275	257673	132.667	Query	0.8313	133	1	MENKKCYSEDWYERGESTAKWFQNDREEYERAAYDEDRERRGSNCGCSDSGENRPRNCERFRREAEIREREAREAFCESSEKKKEALAYECEARKLWEEAEKYWDEYSKYNYQGIEYLAEAARLFDEGMECEA
NODE_2_length_374448_cov_19.8038 consensus sequence	0.927	0.927		84569	84979	136.667	Query	0.8313	133	1	MENKKXXXXXYSEDWYERGESTAKWFQNDREEYERAAYDEDRERRGSNCGXSDSXXNRPRNCERFRREAEIREREAREAFCESSEXKKEALAYECEARKLWEZAEKYWDEYSKYNYQGIEYLAEAARLFDEGMECEA
NODE_2_length_342571_cov_8.756311 2 consensus sequence	0.942	0.942		14989	15399	136.667	Query	0.8313	133	1	MENKKXXXXXYSEDWYERGESTAKWFQNDREEYERAAXDEDRERRGSNCGCSDSGXNRPRNCERFRREAEIREREAREAFCESSEXKKEALAYECEARKLWEEAEKYWDEYSKYNYQGIEYLAEAARLFDEGMECEA
NODE_2_length_342571_cov_8.756311 1 consensus sequence	0.942	0.942		14989	15399	136.667	Query	0.8313	133	1	MENKKXXXXXYSEDWYERGESTAKWFQNDREEYERAAXDEDRERRGSNCGCSDSGXNRPRNCERFRREAEIREREAREAFCESSEXKKEALAYECEARKLWEEAEKYWDEYSKYNYQGIEYLAEAARLFDEGMECEA
NODE_2_length_342140_cov_9.807415 consensus sequence	0.942	0.942		14989	15399	136.667	Query	0.8313	133	1	MENKKXXXXXYSEDWYERGESTAKWFQNDREEYERAAXDEDRERRGSNCGCSDSGXNRPRNCERFRREAEIREREAREAFCESSEXKKEALAYECEARKLWEEAEKYWDEYSKYNYQGIEYLAEAARLFDEGMECEA
NODE_2_length_342140_cov_9.274728 consensus sequence	0.942	0.942		14989	15399	136.667	Query	0.8313	133	1	MENKKXXXXXYSEDWYERGESTAKWFQNDREEYERAAXDEDRERRGSNCGCSDSGXNRPRNCERFRREAEIREREAREAFCESSEXKKEALAYECEARKLWEEAEKYWDEYSKYNYQGIEYLAEAARLFDEGMECEA
NODE_2_length_291175_cov_13.814209 consensus sequence	0.927	0.927		84569	84979	136.667	Query	0.8313	133	1	MENKKXXXXXYSEDWYERGESTAKWFQNDREEYERAAYDEDRERRGSNCGXSDSXXNRPRNCERFRREAEIREREAREAFCESSEXKKEALAYECEARKLWEZAEKYWDEYSKYNYQGIEYLAEAARLFDEGMECEA
NODE_2_length_290465_cov_9.655698 consensus sequence	0.927	0.927		84500	84910	136.667	Query	0.8313	133	1	MENKKXXXXXYSEDWYERGESTAKWFQNDREEYERAAYDEDRERRGSNCGXSDSXXNRPRNCERFRREAEIREREAREAFCESSEXKKEALAYECEARKLWEZAEKYWDEYSKYNYQGIEYLAEAARLFDEGMECEA
NODE_2_length_127295_cov_12.258329 consensus sequence	0.942	0.942		112307	111897	136.667	Query	0.8313	133	1	MENKKXXXXXYSEDWYERGESTAKWFQNDREEYERAAXDEDRERRGSNCGCSDSGXNRPRNCERFRREAEIREREAREAFCESSEXKKEALAYECEARKLWEEAEKYWDEYSKYNYQGIEYLAEAARLFDEGMECEA
NODE_1_length_1759993_cov_10.673399 consensus sequence	1	1		1109196	1109594	132.667	Query	0.8313	133	1	MENKKCYSEDWYERGESTAKWFQNDREEYERAAYDEDRERRGSNCGCSDSGENRPRNCERFRREAEIREREAREAFCESSEKKKEALAYECEARKLWEEAEKYWDEYSKYNYQGIEYLAEAARLFDEGMECEA
NODE_1_length_1703950_cov_12.034800 consensus sequence	1	1		594516	594118	132.667	Query	0.8313	133	1	MENKKCYSEDWYERGESTAKWFQNDREEYERAAYDEDRERRGSNCGCSDSGENRPRNCERFRREAEIREREAREAFCESSEKKKEALAYECEARKLWEEAEKYWDEYSKYNYQGIEYLAEAARLFDEGMECEA
NODE_1_length_1151894_cov_12.0166 consensus sequence	0.985	0.985		1058468	1058866	132.667	Query	0.8313	133	1	MENKKCYSEDWYERGESTAKWFQNDREEYERXAYDEDRERRGSNCGCSDSGENRPRNCERFRREAEIREREAREAFCESSEKKKEALAYECEARKLWEEAEKYWDEYSKYNYXGIEYLAEAARLFDEGMECEA
NODE_1_length_1035305_cov_18.3266 consensus sequence	0.934	0.934		94156	93746	136.667	Query	0.8313	133	1	MENKKXXXXXYSEDWYERGESTAKWFQNDREEYERXAYDEDRERRGSNCGCSDSGXNRPRNCERFRREAEIREREAREAFCESSEXKKEALAYECEARKLWEEAEKYWDEYSKYNYXGIEYLAEAARLFDEGMECEA
NODE_1_length_855157_cov_8.442063 consensus sequence	0.942	0.942		13889	13479	136.667	Query	0.8313	133	1	MENKKXXXXXYSEDWYERGESTAKWFQNDREEYERAAYDEDRERRGSNCGCSDSGXNRPRNCERFRREAEIREREAREAFCESSEXKKEALAYECEARKLWEEAEKYWDEYSKYNYXGIEYLAEAARLFDEGMECEA
NODE_1_length_551698_cov_22.0864 consensus sequence	0.942	0.942		15018	15428	136.667	Query	0.8313	133	1	MENKKXXXXXYSEDWYERGESTAKWFQNDREEYERAAXDEDRERRGSNCGCSDSGXNRPRNCERFRREAEIREREAREAFCESSEXKKEALAYECEARKLWEEAEKYWDEYSKYNYQGIEYLAEAARLFDEGMECEA
NODE_1_length_536706_cov_6.582859 consensus sequence	0.942	0.942		521689	521279	136.667	Query	0.8313	133	1	MENKKXXXXXYSEDWYERGESTAKWFQNDREEYERAAXDEDRERRGSNCGCSDSGXNRPRNCERFRREAEIREREAREAFCESSEXKKEALAYECEARKLWEEAEKYWDEYSKYNYQGIEYLAEAARLFDEGMECEA
NODE_1_length_531122_cov_10.3442 consensus sequence	1	1		257375	257773	132.667	Query	0.8313	133	1	MENKKCYSEDWYERGESTAKWFQNDREEYERAAYDEDRERRGSNCGCSDSGENRPRNCERFRREAEIREREAREAFCESSEKKKEALAYECEARKLWEEAEKYWDEYSKYNYQGIEYLAEAARLFDEGMECEA
NODE_1_length_408187_cov_8.9525 consensus sequence	0.942	0.942		394685	395095	136.667	Query	0.8313	133	1	MENKKXXXXXYSEDWYERGESTAKWFQNDREEYERAAYDEDRERRGSNCGCSDSGXNRPRNCERFRREAEIREREAREAFCESSEXKKEALAYECEARKLWEEAEKYWDEYSKYNYXGIEYLAEAARLFDEGMECEA
NODE_1_length_343825_cov_29.82 consensus sequence	0.934	0.934		328808	328398	136.667	Query	0.8313	133	1	MENKKXXXXXYSEDWYERGESTAKWFQNDREEYERAAXDEDRERRGXNCGCSDSGXNRPRNCERFRREAEIREREAREAFCESSEXKKEALAYECEARKLWEEAEKYWDEYSKYNYQGIEYLAEAARLFDEGMECEA
NODE_1_length_343111_cov_5.1553 consensus sequence	0.934	0.934		328132	327722	136.667	Query	0.8313	133	1	MENKKXXXXXYSEDWYERGESTAKWFQNDREEYERAAXDEDRERRGXNCGCSDSGXNRPRNCERFRREAEIREREAREAFCESSEXKKEALAYECEARKLWEEAEKYWDEYSKYNYQGIEYLAEAARLFDEGMECEA
NODE_1_length_342516_cov_4.83159 consensus sequence	0.942	0.942		327583	327173	136.667	Query	0.8313	133	1	MENKKXXXXXYSEDWYERGESTAKWFQNDREEYERAAXDEDRERRGSNCGCSDSGXNRPRNCERFRREAEIREREAREAFCESSEXKKEALAYECEARKLWEEAEKYWDEYSKYNYQGIEYLAEAARLFDEGMECEA
CLO_FA5581AA_AS_NODE_17_length_62808_cov_59.052456 consensus sequence	0.985	0.985		38097	38495	132.667	Query	0.8313	133	1	MENKKCYSEDWYERGESTAKWFQNDREEYERXAYDEDRERRGSNCGCSDSGENRPRNCERFRREAEIREREAREAFCESSEKKKEALAYECEARKLWEEAEKYWDEYSKYNYXGIEYLAEAARLFDEGMECEA
CLO_FA5578AA_AS_NODE_2_length_451124_cov_64.879904 consensus sequence	0.927	0.927		162279	162689	136.667	Query	0.8313	133	1	MENKKXXXXXYSEDWYERGESTAKWFQNDREEYERAAYDEDRERRGSNCGXSDSXXNRPRNCERFRREAEIREREAREAFCESSEXKKEALAYECEARKLWEZAEKYWDEYSKYNYQGIEYLAEAARLFDEGMECEA
CLO_FA5555AA_AS_NODE_11_length_145685_cov_15.815180 consensus sequence	0.985	0.985		132800	133198	132.667	Query	0.8313	133	1	MENKKCYSEDWYERGESTAKWFQNDREEYERXAYDEDRERRGSNCGCSDSGENRPRNCERFRREAEIREREAREAFCESSEKKKEALAYECEARKLWEEAEKYWDEYSKYNYXGIEYLAEAARLFDEGMECEA
CLO_FA5221AA_AS_NODE_24_length_51248_cov_20.262808 consensus sequence	0.942	0.942		38197	38607	136.667	Query	0.8313	133	1	MENKKXXXXXYSEDWYERGESTAKWFQNDREEYERAAYDEDRERRGSNCGCSDSGXNRPRNCERFRREAEIREREAREAFCESSEXKKEALAYECEARKLWEEAEKYWDEYSKYNYXGIEYLAEAARLFDEGMECEA
CLO_FA5074AA_AS_NODE_23_length_50837_cov_15.683510 consensus sequence	0.985	0.985		38231	38629	132.667	Query	0.8313	133	1	MENKKCYSEDWYERGESTAKWFQNDREEYERXAYDEDRERRGSNCGCSDSGENRPRNCERFRREAEIREREAREAFCESSEKKKEALAYECEARKLWEEAEKYWDEYSKYNYXGIEYLAEAARLFDEGMECEA
CLO_FA4968AA_AS_NODE_1_length_1758559_cov_38.313268 consensus sequence	1	1		649621	649223	132.667	Query	0.8313	133	1	MENKKCYSEDWYERGESTAKWFQNDREEYERAAYDEDRERRGSNCGCSDSGENRPRNCERFRREAEIREREAREAFCESSEKKKEALAYECEARKLWEEAEKYWDEYSKYNYQGIEYLAEAARLFDEGMECEA
CLO_FA4964AA_AS_NODE_24_length_41125_cov_48.366213 consensus sequence	0.942	0.942		14943	15353	136.667	Query	0.8313	133	1	MENKKXXXXXYSEDWYERGESTAKWFQNDREEYERAAXDEDRERRGSNCGCSDSGXNRPRNCERFRREAEIREREAREAFCESSEXKKEALAYECEARKLWEEAEKYWDEYSKYNYQGIEYLAEAARLFDEGMECEA
CLO_FA4551AA_AS_NODE_22_length_51121_cov_55.078382 consensus sequence	0.985	0.985		12687	12289	132.667	Query	0.8313	133	1	MENKKCYSEDWYERGESTAKWFQNDREEYERXAYDEDRERRGSNCGCSDSGENRPRNCERFRREAEIREREAREAFCESSEKKKEALAYECEARKLWEEAEKYWDEYSKYNYXGIEYLAEAARLFDEGMECEA
CLO_FA4468AA_AS_NODE_12_length_109698_cov_32.957598 consensus sequence	0.985	0.985		12631	12233	132.667	Query	0.8313	133	1	MENKKCYSEDWYERGESTAKWFQNDREEYERXAYDEDRERRGSNCGCSDSGENRPRNCERFRREAEIREREAREAFCESSEKKKEALAYECEARKLWEEAEKYWDEYSKYNYXGIEYLAEAARLFDEGMECEA
CLO_FA4270AA_AS_NODE_13_length_109695_cov_44.076765 consensus sequence	0.985	0.985		12631	12233	132.667	Query	0.8313	133	1	MENKKCYSEDWYERGESTAKWFQNDREEYERXAYDEDRERRGSNCGCSDSGENRPRNCERFRREAEIREREAREAFCESSEKKKEALAYECEARKLWEEAEKYWDEYSKYNYXGIEYLAEAARLFDEGMECEA
CLO_FA4265AA_AS_NODE_2_length_498442_cov_28.368422 consensus sequence	0.942	0.942		13705	13295	136.667	Query	0.8313	133	1	MENKKXXXXXYSEDWYERGESTAKWFQNDREEYERAAYDEDRERRGSNCGCSDSGXNRPRNCERFRREAEIREREAREAFCESSEXKKEALAYECEARKLWEEAEKYWDEYSKYNYXGIEYLAEAARLFDEGMECEA
CLO_FA4014AA_AS_NODE_25_length_41392_cov_35.907743 consensus sequence	0.942	0.942		14943	15353	136.667	Query	0.8313	133	1	MENKKXXXXXYSEDWYERGESTAKWFQNDREEYERAAXDEDRERRGSNCGCSDSGXNRPRNCERFRREAEIREREAREAFCESSEXKKEALAYECEARKLWEEAEKYWDEYSKYNYQGIEYLAEAARLFDEGMECEA
CLO_FA3912AA_AS_NODE_5_length_191316_cov_37.245705 consensus sequence	0.927	0.927		84803	85213	136.667	Query	0.8313	133	1	MENKKXXXXXYSEDWYERGESTAKWFQNDREEYERAAYDEDRERRGSNCGXSDSXXNRPRNCERFRREAEIREREAREAFCESSEXKKEALAYECEARKLWEZAEKYWDEYSKYNYQGIEYLAEAARLFDEGMECEA
CLO_FA3571AA_AS_NODE_1_length_342899_cov_57.352561 consensus sequence	0.942	0.942		15027	15437	136.667	Query	0.8313	133	1	MENKKXXXXXYSEDWYERGESTAKWFQNDREEYERAAXDEDRERRGSNCGCSDSGXNRPRNCERFRREAEIREREAREAFCESSEXKKEALAYECEARKLWEEAEKYWDEYSKYNYQGIEYLAEAARLFDEGMECEA
CLO_FA3568AA_AS_NODE_1_length_688141_cov_58.156200 consensus sequence	1	1		38091	38489	132.667	Query	0.8313	133	1	MENKKCYSEDWYERGESTAKWFQNDREEYERAAYDEDRERRGSNCGCSDSGENRPRNCERFRREAEIREREAREAFCESSEKKKEALAYECEARKLWEEAEKYWDEYSKYNYQGIEYLAEAARLFDEGMECEA
CLO_FA3564AA_AS_NODE_9_length_190958_cov_56.961207 consensus sequence	0.949	0.949		97782	98192	136.667	Query	0.8313	133	1	MENKKXXXXXYSEDWYERGESTAKWFQNDREEYERAAYDEDRERRGSNCGCSDSGENRPRNCERFRREAEIREREAREAFCESSEXKKEALAYECEARKLWEEAEKYWDEYSKYNYXGIEYLAEAARLFDEGMECEA
CLO_FA3563AA_AS_NODE_2_length_342877_cov_54.994883 consensus sequence	0.942	0.942		15027	15437	136.667	Query	0.8313	133	1	MENKKXXXXXYSEDWYERGESTAKWFQNDREEYERAAXDEDRERRGSNCGCSDSGXNRPRNCERFRREAEIREREAREAFCESSEXKKEALAYECEARKLWEEAEKYWDEYSKYNYQGIEYLAEAARLFDEGMECEA
CLO_FA3557AA_AS_NODE_6_length_160556_cov_43.035430 consensus sequence	0.927	0.927		32407	32817	136.667	Query	0.8313	133	1	MENKKXXXXXYSEDWYERGESTAKWFQNDREEYERAAYDEDRERRGSNCGXSDSXXNRPRNCERFRREAEIREREAREAFCESSEXKKEALAYECEARKLWEZAEKYWDEYSKYNYQGIEYLAEAARLFDEGMECEA
CLO_FA3427AA_AS_NODE_27_length_55568_cov_55.361844 consensus sequence	1	1		34205	33807	132.667	Query	0.8313	133	1	MENKKCYSEDWYERGESTAKWFQNDREEYERAAYDEDRERRGSNCGCSDSGENRPRNCERFRREAEIREREAREAFCESSEKKKEALAYECEARKLWEEAEKYWDEYSKYNYQGIEYLAEAARLFDEGMECEA
CLO_FA3424AA_AS_NODE_2_length_321490_cov_18.953349 consensus sequence	0.927	0.927		288845	288435	136.667	Query	0.8313	133	1	MENKKXXXXXYSEDWYERGESTAKWFQNDREEYERAAYDEDRERRGSNCGXSDSXXNRPRNCERFRREAEIREREAREAFCESSEXKKEALAYECEARKLWEZAEKYWDEYSKYNYQGIEYLAEAARLFDEGMECEA
CLO_FA3418AA_AS_NODE_5_length_204330_cov_61.659324 consensus sequence	0.927	0.927		119849	119439	136.667	Query	0.8313	133	1	MENKKXXXXXYSEDWYERGESTAKWFQNDREEYERAAYDEDRERRGSNCGXSDSXXNRPRNCERFRREAEIREREAREAFCESSEXKKEALAYECEARKLWEZAEKYWDEYSKYNYQGIEYLAEAARLFDEGMECEA
CLO_FA3399AA_AS_NODE_63_length_22570_cov_8.520073 consensus sequence	0.942	0.942		22296	21886	136.667	Query	0.8313	133	1	MENKKXXXXXYSEDWYERGESTAKWFQNDREEYERAAXDEDRERRGSNCGCSDSGXNRPRNCERFRREAEIREREAREAFCESSEXKKEALAYECEARKLWEEAEKYWDEYSKYNYQGIEYLAEAARLFDEGMECEA
CLO_FA3331AA_AS_NODE_10_length_191391_cov_57.078713 consensus sequence	0.949	0.949		93610	93200	136.667	Query	0.8313	133	1	MENKKXXXXXYSEDWYERGESTAKWFQNDREEYERAAYDEDRERRGSNCGCSDSGENRPRNCERFRREAEIREREAREAFCESSEXKKEALAYECEARKLWEEAEKYWDEYSKYNYXGIEYLAEAARLFDEGMECEA
CLO_FA3229AA_AS_NODE_3_length_433275_cov_65.716122 consensus sequence	1	1		269283	268885	132.667	Query	0.8313	133	1	MENKKCYSEDWYERGESTAKWFQNDREEYERAAYDEDRERRGSNCGCSDSGENRPRNCERFRREAEIREREAREAFCESSEKKKEALAYECEARKLWEEAEKYWDEYSKYNYQGIEYLAEAARLFDEGMECEA
CLO_FA3078AA_AS_NODE_3_length_290486_cov_42.627888 consensus sequence	0.927	0.927		206004	205594	136.667	Query	0.8313	133	1	MENKKXXXXXYSEDWYERGESTAKWFQNDREEYERAAYDEDRERRGSNCGXSDSXXNRPRNCERFRREAEIREREAREAFCESSEXKKEALAYECEARKLWEZAEKYWDEYSKYNYQGIEYLAEAARLFDEGMECEA
CLO_FA2995AA_AS_NODE_7_length_152201_cov_48.001591 consensus sequence	0.927	0.927		119795	119385	136.667	Query	0.8313	133	1	MENKKXXXXXYSEDWYERGESTAKWFQNDREEYERAAYDEDRERRGSNCGXSDSXXNRPRNCERFRREAEIREREAREAFCESSEXKKEALAYECEARKLWEZAEKYWDEYSKYNYQGIEYLAEAARLFDEGMECEA
CLO_FA2994AA_AS_NODE_1_length_342898_cov_50.041410 consensus sequence	0.942	0.942		327872	327462	136.667	Query	0.8313	133	1	MENKKXXXXXYSEDWYERGESTAKWFQNDREEYERAAXDEDRERRGSNCGCSDSGXNRPRNCERFRREAEIREREAREAFCESSEXKKEALAYECEARKLWEEAEKYWDEYSKYNYQGIEYLAEAARLFDEGMECEA
CLO_FA2902AA_AS_NODE_1_length_342898_cov_44.622984 consensus sequence	0.942	0.942		15027	15437	136.667	Query	0.8313	133	1	MENKKXXXXXYSEDWYERGESTAKWFQNDREEYERAAXDEDRERRGSNCGCSDSGXNRPRNCERFRREAEIREREAREAFCESSEXKKEALAYECEARKLWEEAEKYWDEYSKYNYQGIEYLAEAARLFDEGMECEA
CLO_FA2745AA_AS_NODE_12_length_121703_cov_41.052140 consensus sequence	0.927	0.927		41086	40676	136.667	Query	0.8313	133	1	MENKKXXXXXYSEDWYERGESTAKWFQNDREEYERAAYDEDRERRGSNCGXSDSXXNRPRNCERFRREAEIREREAREAFCESSEXKKEALAYECEARKLWEZAEKYWDEYSKYNYQGIEYLAEAARLFDEGMECEA
CLO_FA2592AA_AS_NODE_6_length_283541_cov_53.911649 consensus sequence	0.934	0.934		269651	270061	136.667	Query	0.8313	133	1	MENKKXXXXXYSEDWYERGESTAKWFQNDREEYERAAYDEDRERRGSNCGCSDSGXNRPRNCERFRREAEIREREAREAFCESSEXKKEALAYECEARKLWEEAEKYWDEYSKYNYXGIEYLAEAARLFDEGMECEX
CLO_FA2586AA_AS_NODE_2_length_304519_cov_52.311450 2 consensus sequence	0.927	0.927		184605	185015	136.667	Query	0.8313	133	1	MENKKXXXXXYSEDWYERGESTAKWFQNDREEYERAAYDEDRERRGSNCGXSDSXXNRPRNCERFRREAEIREREAREAFCESSEXKKEALAYECEARKLWEZAEKYWDEYSKYNYQGIEYLAEAARLFDEGMECEA
CLO_FA2586AA_AS_NODE_2_length_304519_cov_52.311450 1 consensus sequence	0.927	0.927		119783	119373	136.667	Query	0.8313	133	1	MENKKXXXXXYSEDWYERGESTAKWFQNDREEYERAAYDEDRERRGSNCGXSDSXXNRPRNCERFRREAEIREREAREAFCESSEXKKEALAYECEARKLWEZAEKYWDEYSKYNYQGIEYLAEAARLFDEGMECEA
CLO_FA2559AA_AS_NODE_19_length_51029_cov_49.853071 consensus sequence	1	1		38330	38728	132.667	Query	0.8313	133	1	MENKKCYSEDWYERGESTAKWFQNDREEYERAAYDEDRERRGSNCGCSDSGENRPRNCERFRREAEIREREAREAFCESSEKKKEALAYECEARKLWEEAEKYWDEYSKYNYQGIEYLAEAARLFDEGMECEA
CLO_FA2529AA_AS_NODE_4_length_282339_cov_34.188713 consensus sequence	0.934	0.934		269650	270060	136.667	Query	0.8313	133	1	MENKKXXXXXYSEDWYERGESTAKWFQNDREEYERAAYDEDRERRGSNCGCSDSGXNRPRNCERFRREAEIREREAREAFCESSEXKKEALAYECEARKLWEEAEKYWDEYSKYNYXGIEYLAEAARLFDEGMECEX
CLO_FA2497AA_AS_NODE_14_length_109721_cov_57.859627 consensus sequence	0.985	0.985		97091	97489	132.667	Query	0.8313	133	1	MENKKCYSEDWYERGESTAKWFQNDREEYERXAYDEDRERRGSNCGCSDSGENRPRNCERFRREAEIREREAREAFCESSEKKKEALAYECEARKLWEEAEKYWDEYSKYNYXGIEYLAEAARLFDEGMECEA
CLO_FA2490AA_AS_NODE_2_length_357984_cov_56.140296 consensus sequence	0.942	0.942		342958	342548	136.667	Query	0.8313	133	1	MENKKXXXXXYSEDWYERGESTAKWFQNDREEYERAAXDEDRERRGSNCGCSDSGXNRPRNCERFRREAEIREREAREAFCESSEXKKEALAYECEARKLWEEAEKYWDEYSKYNYQGIEYLAEAARLFDEGMECEA
CLO_FA2204AA_AS_NODE_7_length_187214_cov_40.201350 consensus sequence	0.985	0.985		38163	38561	132.667	Query	0.8313	133	1	MENKKCYSEDWYERGESTAKWFQNDREEYERXAYDEDRERRGSNCGCSDSGENRPRNCERFRREAEIREREAREAFCESSEKKKEALAYECEARKLWEEAEKYWDEYSKYNYXGIEYLAEAARLFDEGMECEA
CLO_FA2021AA_AS_NODE_3_length_290485_cov_39.013456 consensus sequence	0.927	0.927		84482	84892	136.667	Query	0.8313	133	1	MENKKXXXXXYSEDWYERGESTAKWFQNDREEYERAAYDEDRERRGSNCGXSDSXXNRPRNCERFRREAEIREREAREAFCESSEXKKEALAYECEARKLWEZAEKYWDEYSKYNYQGIEYLAEAARLFDEGMECEA
CLO_FA1945AA_AS_NODE_44_length_32883_cov_28.739926 consensus sequence	1	1		4210	3812	132.667	Query	0.8313	133	1	MENKKCYSEDWYERGESTAKWFQNDREEYERAAYDEDRERRGSNCGCSDSGENRPRNCERFRREAEIREREAREAFCESSEKKKEALAYECEARKLWEEAEKYWDEYSKYNYQGIEYLAEAARLFDEGMECEA
CLO_FA1843AA_AS_NODE_135_length_9982_cov_27.856520 consensus sequence	0.985	0.985		4352	3954	132.667	Query	0.8313	133	1	MENKKCYSEDWYERGESTAKWFQNDREEYERXAYDEDRERRGSNCGCSDSGENRPRNCERFRREAEIREREAREAFCESSEKKKEALAYECEARKLWEEAEKYWDEYSKYNYXGIEYLAEAARLFDEGMECEA
CLO_FA1743AA_AS_NODE_22_length_63869_cov_31.471542 consensus sequence	0.942	0.942		26061	25651	136.667	Query	0.8313	133	1	MENKKXXXXXYSEDWYERGESTAKWFQNDREEYERAAYDEDRERRGSNCGCSDSGXNRPRNCERFRREAEIREREAREAFCESSEXKKEALAYECEARKLWEEAEKYWDEYSKYNYXGIEYLAEAARLFDEGMECEA
CLO_FA1740AA_AS_NODE_13_length_123064_cov_42.002758 consensus sequence	0.942	0.942		26063	25653	136.667	Query	0.8313	133	1	MENKKXXXXXYSEDWYERGESTAKWFQNDREEYERAAYDEDRERRGSNCGCSDSGXNRPRNCERFRREAEIREREAREAFCESSEXKKEALAYECEARKLWEEAEKYWDEYSKYNYXGIEYLAEAARLFDEGMECEA
CLO_FA1632AA_AS_NODE_53_length_24451_cov_43.500247 consensus sequence	0.942	0.942		20812	21222	136.667	Query	0.8313	133	1	MENKKXXXXXYSEDWYERGESTAKWFQNDREEYERAAYDEDRERRGSNCGCSDSGXNRPRNCERFRREAEIREREAREAFCESSEXKKEALAYECEARKLWEEAEKYWDEYSKYNYXGIEYLAEAARLFDEGMECEA
CLO_FA1620AA_AS_NODE_1_length_1706840_cov_31.905967 consensus sequence	1	1		589323	588925	132.667	Query	0.8313	133	1	MENKKCYSEDWYERGESTAKWFQNDREEYERAAYDEDRERRGSNCGCSDSGENRPRNCERFRREAEIREREAREAFCESSEKKKEALAYECEARKLWEEAEKYWDEYSKYNYQGIEYLAEAARLFDEGMECEA
CLO_EA9722AA_AS_NODE_14_length_91716_cov_18.598161 consensus sequence	0.985	0.985		79086	79484	132.667	Query	0.8313	133	1	MENKKCYSEDWYERGESTAKWFQNDREEYERXAYDEDRERRGSNCGCSDSGENRPRNCERFRREAEIREREAREAFCESSEKKKEALAYECEARKLWEEAEKYWDEYSKYNYXGIEYLAEAARLFDEGMECEA
CLO_EA9702AA_AS_NODE_5_length_204574_cov_17.804967 consensus sequence	0.927	0.927		84726	85136	136.667	Query	0.8313	133	1	MENKKXXXXXYSEDWYERGESTAKWFQNDREEYERAAYDEDRERRGSNCGXSDSXXNRPRNCERFRREAEIREREAREAFCESSEXKKEALAYECEARKLWEZAEKYWDEYSKYNYQGIEYLAEAARLFDEGMECEA
CLO_EA9699AA_AS_NODE_9_length_152119_cov_18.881579 consensus sequence	0.927	0.927		119796	119386	136.667	Query	0.8313	133	1	MENKKXXXXXYSEDWYERGESTAKWFQNDREEYERAAYDEDRERRGSNCGXSDSXXNRPRNCERFRREAEIREREAREAFCESSEXKKEALAYECEARKLWEZAEKYWDEYSKYNYQGIEYLAEAARLFDEGMECEA
CLO_EA9698AA_AS_NODE_1_length_341261_cov_18.564907 consensus sequence	0.942	0.942		326106	325696	136.667	Query	0.8313	133	1	MENKKXXXXXYSEDWYERGESTAKWFQNDREEYERAAXDEDRERRGSNCGCSDSGXNRPRNCERFRREAEIREREAREAFCESSEXKKEALAYECEARKLWEEAEKYWDEYSKYNYQGIEYLAEAARLFDEGMECEA
CLO_EA9667AA_AS_NODE_3_length_291088_cov_13.293706 consensus sequence	0.927	0.927		84482	84892	136.667	Query	0.8313	133	1	MENKKXXXXXYSEDWYERGESTAKWFQNDREEYERAAYDEDRERRGSNCGXSDSXXNRPRNCERFRREAEIREREAREAFCESSEXKKEALAYECEARKLWEZAEKYWDEYSKYNYQGIEYLAEAARLFDEGMECEA
CLO_EA9661AA_AS_NODE_24_length_51042_cov_10.906550 consensus sequence	0.942	0.942		38396	38806	136.667	Query	0.8313	133	1	MENKKXXXXXYSEDWYERGESTAKWFQNDREEYERAAYDEDRERRGSNCGCSDSGXNRPRNCERFRREAEIREREAREAFCESSEXKKEALAYECEARKLWEEAEKYWDEYSKYNYXGIEYLAEAARLFDEGMECEA
CLO_EA9614AA_AS_NODE_4_length_204424_cov_12.068224 consensus sequence	0.927	0.927		84576	84986	136.667	Query	0.8313	133	1	MENKKXXXXXYSEDWYERGESTAKWFQNDREEYERAAYDEDRERRGSNCGXSDSXXNRPRNCERFRREAEIREREAREAFCESSEXKKEALAYECEARKLWEZAEKYWDEYSKYNYQGIEYLAEAARLFDEGMECEA
CLO_EA9596AA_AS_NODE_1_length_508314_cov_18.662215 consensus sequence	0.942	0.942		13889	13479	136.667	Query	0.8313	133	1	MENKKXXXXXYSEDWYERGESTAKWFQNDREEYERAAYDEDRERRGSNCGCSDSGXNRPRNCERFRREAEIREREAREAFCESSEXKKEALAYECEARKLWEEAEKYWDEYSKYNYXGIEYLAEAARLFDEGMECEA
CLO_EA9595AA_AS_NODE_2_length_343268_cov_8.069995 consensus sequence	0.942	0.942		328275	327865	136.667	Query	0.8313	133	1	MENKKXXXXXYSEDWYERGESTAKWFQNDREEYERAAXDEDRERRGSNCGCSDSGXNRPRNCERFRREAEIREREAREAFCESSEXKKEALAYECEARKLWEEAEKYWDEYSKYNYQGIEYLAEAARLFDEGMECEA
CLO_EA9582AA_AS_NODE_1_length_341310_cov_18.357058 consensus sequence	0.942	0.942		15156	15566	136.667	Query	0.8313	133	1	MENKKXXXXXYSEDWYERGESTAKWFQNDREEYERAAXDEDRERRGSNCGCSDSGXNRPRNCERFRREAEIREREAREAFCESSEXKKEALAYECEARKLWEEAEKYWDEYSKYNYQGIEYLAEAARLFDEGMECEA
CLO_EA9580AA_AS_NODE_14_length_109683_cov_16.451632 consensus sequence	0.985	0.985		12619	12221	132.667	Query	0.8313	133	1	MENKKCYSEDWYERGESTAKWFQNDREEYERXAYDEDRERRGSNCGCSDSGENRPRNCERFRREAEIREREAREAFCESSEKKKEALAYECEARKLWEEAEKYWDEYSKYNYXGIEYLAEAARLFDEGMECEA
CLO_EA9543AA_AS_NODE_4_length_296005_cov_15.536498 consensus sequence	0.942	0.942		14943	15353	136.667	Query	0.8313	133	1	MENKKXXXXXYSEDWYERGESTAKWFQNDREEYERAAXDEDRERRGSNCGCSDSGXNRPRNCERFRREAEIREREAREAFCESSEXKKEALAYECEARKLWEEAEKYWDEYSKYNYQGIEYLAEAARLFDEGMECEA
CLO_EA9534AA_AS_NODE_28_length_50861_cov_12.752119 consensus sequence	0.985	0.985		38243	38641	132.667	Query	0.8313	133	1	MENKKCYSEDWYERGESTAKWFQNDREEYERXAYDEDRERRGSNCGCSDSGENRPRNCERFRREAEIREREAREAFCESSEKKKEALAYECEARKLWEEAEKYWDEYSKYNYXGIEYLAEAARLFDEGMECEA
CLO_EA9515AA_AS_NODE_2_length_304519_cov_18.276045 2 consensus sequence	0.927	0.927		184671	185081	136.667	Query	0.8313	133	1	MENKKXXXXXYSEDWYERGESTAKWFQNDREEYERAAYDEDRERRGSNCGXSDSXXNRPRNCERFRREAEIREREAREAFCESSEXKKEALAYECEARKLWEZAEKYWDEYSKYNYQGIEYLAEAARLFDEGMECEA
CLO_EA9515AA_AS_NODE_2_length_304519_cov_18.276045 1 consensus sequence	0.927	0.927		119849	119439	136.667	Query	0.8313	133	1	MENKKXXXXXYSEDWYERGESTAKWFQNDREEYERAAYDEDRERRGSNCGXSDSXXNRPRNCERFRREAEIREREAREAFCESSEXKKEALAYECEARKLWEZAEKYWDEYSKYNYQGIEYLAEAARLFDEGMECEA
CLO_EA9180AA_AS_NODE_7_length_202632_cov_13.433125 consensus sequence	1	1		164422	164820	132.667	Query	0.8313	133	1	MENKKCYSEDWYERGESTAKWFQNDREEYERAAYDEDRERRGSNCGCSDSGENRPRNCERFRREAEIREREAREAFCESSEKKKEALAYECEARKLWEEAEKYWDEYSKYNYQGIEYLAEAARLFDEGMECEA
CLO_EA9034AA_AS_NODE_8_length_191875_cov_18.211809 consensus sequence	0.985	0.985		97091	97489	132.667	Query	0.8313	133	1	MENKKCYSEDWYERGESTAKWFQNDREEYERXAYDEDRERRGSNCGCSDSGENRPRNCERFRREAEIREREAREAFCESSEKKKEALAYECEARKLWEEAEKYWDEYSKYNYXGIEYLAEAARLFDEGMECEA
CLO_EA9032AA_AS_NODE_4_length_259278_cov_21.468742 consensus sequence	0.927	0.927		226975	226565	136.667	Query	0.8313	133	1	MENKKXXXXXYSEDWYERGESTAKWFQNDREEYERAAYDEDRERRGSNCGXSDSXXNRPRNCERFRREAEIREREAREAFCESSEXKKEALAYECEARKLWEZAEKYWDEYSKYNYQGIEYLAEAARLFDEGMECEA
CLO_EA8746AA_AS_NODE_4_length_246051_cov_44.064589 consensus sequence	0.985	0.985		97000	97398	132.667	Query	0.8313	133	1	MENKKCYSEDWYERGESTAKWFQNDREEYERXAYDEDRERRGSNCGCSDSGENRPRNCERFRREAEIREREAREAFCESSEKKKEALAYECEARKLWEEAEKYWDEYSKYNYXGIEYLAEAARLFDEGMECEA
CLO_EA8741AA_AS_NODE_130_length_9982_cov_29.149772 consensus sequence	0.985	0.985		4352	3954	132.667	Query	0.8313	133	1	MENKKCYSEDWYERGESTAKWFQNDREEYERXAYDEDRERRGSNCGCSDSGENRPRNCERFRREAEIREREAREAFCESSEKKKEALAYECEARKLWEEAEKYWDEYSKYNYXGIEYLAEAARLFDEGMECEA
CLO_EA8005AA_AS_NODE_21_length_70685_cov_11.232107 consensus sequence	1	1		38183	38581	132.667	Query	0.8313	133	1	MENKKCYSEDWYERGESTAKWFQNDREEYERAAYDEDRERRGSNCGCSDSGENRPRNCERFRREAEIREREAREAFCESSEKKKEALAYECEARKLWEEAEKYWDEYSKYNYQGIEYLAEAARLFDEGMECEA
CLO_EA7932AA_AS_NODE_25_length_66917_cov_15.154649 consensus sequence	0.942	0.942		14942	15352	136.667	Query	0.8313	133	1	MENKKXXXXXYSEDWYERGESTAKWFQNDREEYERAAXDEDRERRGSNCGCSDSGXNRPRNCERFRREAEIREREAREAFCESSEXKKEALAYECEARKLWEEAEKYWDEYSKYNYQGIEYLAEAARLFDEGMECEA
CLO_EA7931AA_AS_NODE_1_length_538119_cov_17.028385 consensus sequence	0.942	0.942		523178	522768	136.667	Query	0.8313	133	1	MENKKXXXXXYSEDWYERGESTAKWFQNDREEYERAAXDEDRERRGSNCGCSDSGXNRPRNCERFRREAEIREREAREAFCESSEXKKEALAYECEARKLWEEAEKYWDEYSKYNYQGIEYLAEAARLFDEGMECEA
CLO_EA7927AA_AS_NODE_32_length_46215_cov_14.531375 consensus sequence	0.942	0.942		14942	15352	136.667	Query	0.8313	133	1	MENKKXXXXXYSEDWYERGESTAKWFQNDREEYERAAXDEDRERRGSNCGCSDSGXNRPRNCERFRREAEIREREAREAFCESSEXKKEALAYECEARKLWEEAEKYWDEYSKYNYQGIEYLAEAARLFDEGMECEA
CLO_EA7610AA_AS_NODE_3_length_290483_cov_55.158567 consensus sequence	0.927	0.927		84569	84979	136.667	Query	0.8313	133	1	MENKKXXXXXYSEDWYERGESTAKWFQNDREEYERAAYDEDRERRGSNCGXSDSXXNRPRNCERFRREAEIREREAREAFCESSEXKKEALAYECEARKLWEZAEKYWDEYSKYNYQGIEYLAEAARLFDEGMECEA
CLO_EA7376AA_AS_NODE_7_length_209950_cov_14.783641 consensus sequence	0.985	0.985		148852	148454	132.667	Query	0.8313	133	1	MENKKCYSEDWYERGESTAKWFQNDREEYERXAYDEDRERRGSNCGCSDSGENRPRNCERFRREAEIREREAREAFCESSEKKKEALAYECEARKLWEEAEKYWDEYSKYNYXGIEYLAEAARLFDEGMECEA
CLO_EA7373AA_AS_NODE_3_length_266658_cov_10.604710 consensus sequence	0.942	0.942		253607	254017	136.667	Query	0.8313	133	1	MENKKXXXXXYSEDWYERGESTAKWFQNDREEYERAAYDEDRERRGSNCGCSDSGXNRPRNCERFRREAEIREREAREAFCESSEXKKEALAYECEARKLWEEAEKYWDEYSKYNYXGIEYLAEAARLFDEGMECEA
CLO_EA7371AA_AS_NODE_24_length_50789_cov_15.994493 consensus sequence	0.942	0.942		12648	12238	136.667	Query	0.8313	133	1	MENKKXXXXXYSEDWYERGESTAKWFQNDREEYERAAYDEDRERRGSNCGCSDSGXNRPRNCERFRREAEIREREAREAFCESSEXKKEALAYECEARKLWEEAEKYWDEYSKYNYXGIEYLAEAARLFDEGMECEA
CLO_EA7359AA_AS_NODE_9_length_169008_cov_52.411509 consensus sequence	0.985	0.985		156302	156700	132.667	Query	0.8313	133	1	MENKKCYSEDWYERGESTAKWFQNDREEYERXAYDEDRERRGSNCGCSDSGENRPRNCERFRREAEIREREAREAFCESSEKKKEALAYECEARKLWEEAEKYWDEYSKYNYXGIEYLAEAARLFDEGMECEA
CLO_EA7358AA_AS_NODE_1_length_763212_cov_47.719225 consensus sequence	0.942	0.942		750103	750513	136.667	Query	0.8313	133	1	MENKKXXXXXYSEDWYERGESTAKWFQNDREEYERAAYDEDRERRGSNCGCSDSGXNRPRNCERFRREAEIREREAREAFCESSEXKKEALAYECEARKLWEEAEKYWDEYSKYNYXGIEYLAEAARLFDEGMECEA
CLO_EA7355AA_AS_NODE_1_length_460753_cov_53.862802 consensus sequence	0.942	0.942		447412	447822	136.667	Query	0.8313	133	1	MENKKXXXXXYSEDWYERGESTAKWFQNDREEYERAAYDEDRERRGSNCGCSDSGXNRPRNCERFRREAEIREREAREAFCESSEXKKEALAYECEARKLWEEAEKYWDEYSKYNYXGIEYLAEAARLFDEGMECEA
CLO_EA7346AA_AS_NODE_3_length_310310_cov_53.753642 consensus sequence	0.942	0.942		156551	156141	136.667	Query	0.8313	133	1	MENKKXXXXXYSEDWYERGESTAKWFQNDREEYERAAYDEDRERRGSNCGCSDSGXNRPRNCERFRREAEIREREAREAFCESSEXKKEALAYECEARKLWEEAEKYWDEYSKYNYXGIEYLAEAARLFDEGMECEA
CLO_EA7345AA_AS_NODE_4_length_203340_cov_34.958600 consensus sequence	0.942	0.942		189776	190186	136.667	Query	0.8313	133	1	MENKKXXXXXYSEDWYERGESTAKWFQNDREEYERAAYDEDRERRGSNCGCSDSGXNRPRNCERFRREAEIREREAREAFCESSEXKKEALAYECEARKLWEEAEKYWDEYSKYNYXGIEYLAEAARLFDEGMECEA
CLO_EA7318AA_AS_NODE_1_length_479672_cov_14.771231 consensus sequence	0.942	0.942		148607	148197	136.667	Query	0.8313	133	1	MENKKXXXXXYSEDWYERGESTAKWFQNDREEYERAAYDEDRERRGSNCGCSDSGXNRPRNCERFRREAEIREREAREAFCESSEXKKEALAYECEARKLWEEAEKYWDEYSKYNYXGIEYLAEAARLFDEGMECEA
CLO_EA7216AA_AS_NODE_15_length_101562_cov_15.028195 consensus sequence	0.985	0.985		12629	12231	132.667	Query	0.8313	133	1	MENKKCYSEDWYERGESTAKWFQNDREEYERXAYDEDRERRGSNCGCSDSGENRPRNCERFRREAEIREREAREAFCESSEKKKEALAYECEARKLWEEAEKYWDEYSKYNYXGIEYLAEAARLFDEGMECEA
CLO_EA7183AA_AS_NODE_3_length_177543_cov_15.442182 consensus sequence	1	1		87543	87145	132.667	Query	0.8313	133	1	MENKKCYSEDWYERGESTAKWFQNDREEYERAAYDEDRERRGSNCGCSDSGENRPRNCERFRREAEIREREAREAFCESSEKKKEALAYECEARKLWEEAEKYWDEYSKYNYQGIEYLAEAARLFDEGMECEA
CLO_EA6989AA_AS_NODE_5_length_251025_cov_29.593357 consensus sequence	0.985	0.985		156241	156639	132.667	Query	0.8313	133	1	MENKKCYSEDWYERGESTAKWFQNDREEYERXAYDEDRERRGSNCGCSDSGENRPRNCERFRREAEIREREAREAFCESSEKKKEALAYECEARKLWEEAEKYWDEYSKYNYXGIEYLAEAARLFDEGMECEA
CLO_EA6987AA_AS_NODE_3_length_483048_cov_36.617755 consensus sequence	1	1		444958	444560	132.667	Query	0.8313	133	1	MENKKCYSEDWYERGESTAKWFQNDREEYERAAYDEDRERRGSNCGCSDSGENRPRNCERFRREAEIREREAREAFCESSEKKKEALAYECEARKLWEEAEKYWDEYSKYNYQGIEYLAEAARLFDEGMECEA
CLO_EA6442AA_AS_NODE_1_length_483944_cov_13.087760 consensus sequence	0.942	0.942		326153	325743	136.667	Query	0.8313	133	1	MENKKXXXXXYSEDWYERGESTAKWFQNDREEYERAAXDEDRERRGSNCGCSDSGXNRPRNCERFRREAEIREREAREAFCESSEXKKEALAYECEARKLWEEAEKYWDEYSKYNYQGIEYLAEAARLFDEGMECEA
CLO_EA6389AA_AS_NODE_12_length_122783_cov_5.899379 consensus sequence	0.942	0.942		97049	97459	136.667	Query	0.8313	133	1	MENKKXXXXXYSEDWYERGESTAKWFQNDREEYERAAYDEDRERRGSNCGCSDSGXNRPRNCERFRREAEIREREAREAFCESSEXKKEALAYECEARKLWEEAEKYWDEYSKYNYXGIEYLAEAARLFDEGMECEA
CLO_EA6147AA_AS_NODE_19_length_50847_cov_42.595978 consensus sequence	0.942	0.942		38059	38469	136.667	Query	0.8313	133	1	MENKKXXXXXYSEDWYERGESTAKWFQNDREEYERAAYDEDRERRGSNCGCSDSGXNRPRNCERFRREAEIREREAREAFCESSEXKKEALAYECEARKLWEEAEKYWDEYSKYNYXGIEYLAEAARLFDEGMECEA
CLO_EA5824AA_AS_NODE_5_length_204497_cov_54.113735 consensus sequence	0.927	0.927		84649	85059	136.667	Query	0.8313	133	1	MENKKXXXXXYSEDWYERGESTAKWFQNDREEYERAAYDEDRERRGSNCGXSDSXXNRPRNCERFRREAEIREREAREAFCESSEXKKEALAYECEARKLWEZAEKYWDEYSKYNYQGIEYLAEAARLFDEGMECEA
CLO_EA5798AA_AS_NODE_10_length_123085_cov_42.082874 consensus sequence	0.942	0.942		97023	97433	136.667	Query	0.8313	133	1	MENKKXXXXXYSEDWYERGESTAKWFQNDREEYERAAYDEDRERRGSNCGCSDSGXNRPRNCERFRREAEIREREAREAFCESSEXKKEALAYECEARKLWEEAEKYWDEYSKYNYXGIEYLAEAARLFDEGMECEA
CLO_EA5623AA_AS_NODE_2_length_298494_cov_57.707391 consensus sequence	0.927	0.927		92491	92901	136.667	Query	0.8313	133	1	MENKKXXXXXYSEDWYERGESTAKWFQNDREEYERAAYDEDRERRGSNCGXSDSXXNRPRNCERFRREAEIREREAREAFCESSEXKKEALAYECEARKLWEZAEKYWDEYSKYNYQGIEYLAEAARLFDEGMECEA
CLO_EA5404AA_AS_NODE_1_length_618062_cov_56.411983 consensus sequence	0.942	0.942		602869	602459	136.667	Query	0.8313	133	1	MENKKXXXXXYSEDWYERGESTAKWFQNDREEYERAAXDEDRERRGSNCGCSDSGXNRPRNCERFRREAEIREREAREAFCESSEXKKEALAYECEARKLWEEAEKYWDEYSKYNYQGIEYLAEAARLFDEGMECEA
CLO_EA5377AA_AS_NODE_21_length_64688_cov_54.214836 consensus sequence	0.927	0.927		32646	33056	136.667	Query	0.8313	133	1	MENKKXXXXXYSEDWYERGESTAKWFQNDREEYERAAYDEDRERRGSNCGXSDSXXNRPRNCERFRREAEIREREAREAFCESSEXKKEALAYECEARKLWEZAEKYWDEYSKYNYQGIEYLAEAARLFDEGMECEA
CLO_EA4245AA_AS_NODE_6_length_275017_cov_62.598916 consensus sequence	1	1		38432	38830	132.667	Query	0.8313	133	1	MENKKCYSEDWYERGESTAKWFQNDREEYERAAYDEDRERRGSNCGCSDSGENRPRNCERFRREAEIREREAREAFCESSEKKKEALAYECEARKLWEEAEKYWDEYSKYNYQGIEYLAEAARLFDEGMECEA
CLO_DA8032AA_AS_NODE_2_length_389935_cov_25.726327 consensus sequence	0.942	0.942		377227	377637	136.667	Query	0.8313	133	1	MENKKXXXXXYSEDWYERGESTAKWFQNDREEYERAAYDEDRERRGSNCGCSDSGXNRPRNCERFRREAEIREREAREAFCESSEXKKEALAYECEARKLWEEAEKYWDEYSKYNYXGIEYLAEAARLFDEGMECEA
CLO_DA7985AA_AS_NODE_1_length_414351_cov_13.928279 consensus sequence	0.942	0.942		399413	399003	136.667	Query	0.8313	133	1	MENKKXXXXXYSEDWYERGESTAKWFQNDREEYERAAXDEDRERRGSNCGCSDSGXNRPRNCERFRREAEIREREAREAFCESSEXKKEALAYECEARKLWEEAEKYWDEYSKYNYQGIEYLAEAARLFDEGMECEA
CLO_DA7723AA_AS_NODE_1_length_342098_cov_46.283698 consensus sequence	0.942	0.942		327116	326706	136.667	Query	0.8313	133	1	MENKKXXXXXYSEDWYERGESTAKWFQNDREEYERAAXDEDRERRGSNCGCSDSGXNRPRNCERFRREAEIREREAREAFCESSEXKKEALAYECEARKLWEEAEKYWDEYSKYNYQGIEYLAEAARLFDEGMECEA
CLO_DA7612AA_AS_NODE_10_length_108839_cov_26.629329 consensus sequence	0.985	0.985		97307	97705	132.667	Query	0.8313	133	1	MENKKCYSEDWYERGESTAKWFQNDREEYERXAYDEDRERRGSNCGCSDSGENRPRNCERFRREAEIREREAREAFCESSEKKKEALAYECEARKLWEEAEKYWDEYSKYNYXGIEYLAEAARLFDEGMECEA
CLO_DA7541AA_AS_NODE_27_length_49853_cov_15.424401 consensus sequence	0.942	0.942		34837	34427	136.667	Query	0.8313	133	1	MENKKXXXXXYSEDWYERGESTAKWFQNDREEYERAAXDEDRERRGSNCGCSDSGXNRPRNCERFRREAEIREREAREAFCESSEXKKEALAYECEARKLWEEAEKYWDEYSKYNYQGIEYLAEAARLFDEGMECEA
CLO_DA5094AA_AS_NODE_3_length_261275_cov_17.526855 consensus sequence	0.942	0.942		14944	15354	136.667	Query	0.8313	133	1	MENKKXXXXXYSEDWYERGESTAKWFQNDREEYERAAXDEDRERRGSNCGCSDSGXNRPRNCERFRREAEIREREAREAFCESSEXKKEALAYECEARKLWEEAEKYWDEYSKYNYQGIEYLAEAARLFDEGMECEA
CLO_DA3439AA_AS_NODE_3_length_261274_cov_17.450214 consensus sequence	0.942	0.942		246331	245921	136.667	Query	0.8313	133	1	MENKKXXXXXYSEDWYERGESTAKWFQNDREEYERAAXDEDRERRGSNCGCSDSGXNRPRNCERFRREAEIREREAREAFCESSEXKKEALAYECEARKLWEEAEKYWDEYSKYNYQGIEYLAEAARLFDEGMECEA
CLO_DA3039AA_AS_NODE_4_length_282339_cov_15.091396 consensus sequence	0.934	0.934		12690	12280	136.667	Query	0.8313	133	1	MENKKXXXXXYSEDWYERGESTAKWFQNDREEYERAAYDEDRERRGSNCGCSDSGXNRPRNCERFRREAEIREREAREAFCESSEXKKEALAYECEARKLWEEAEKYWDEYSKYNYXGIEYLAEAARLFDEGMECEX
CLO_DA2948AA_AS_NODE_12_length_109672_cov_17.923137 consensus sequence	0.985	0.985		12631	12233	132.667	Query	0.8313	133	1	MENKKCYSEDWYERGESTAKWFQNDREEYERXAYDEDRERRGSNCGCSDSGENRPRNCERFRREAEIREREAREAFCESSEKKKEALAYECEARKLWEEAEKYWDEYSKYNYXGIEYLAEAARLFDEGMECEA
CLO_DA2938AA_AS_NODE_3_length_315076_cov_17.940009 consensus sequence	0.927	0.927		230595	230185	136.667	Query	0.8313	133	1	MENKKXXXXXYSEDWYERGESTAKWFQNDREEYERAAYDEDRERRGSNCGXSDSXXNRPRNCERFRREAEIREREAREAFCESSEXKKEALAYECEARKLWEZAEKYWDEYSKYNYQGIEYLAEAARLFDEGMECEA
CLO_DA2890AA_AS_NODE_15_length_123126_cov_16.158489 consensus sequence	0.942	0.942		26063	25653	136.667	Query	0.8313	133	1	MENKKXXXXXYSEDWYERGESTAKWFQNDREEYERAAYDEDRERRGSNCGCSDSGXNRPRNCERFRREAEIREREAREAFCESSEXKKEALAYECEARKLWEEAEKYWDEYSKYNYXGIEYLAEAARLFDEGMECEA
CLO_AA6486AA consensus sequence	1	1	Clostridium difficile complete genome, strain CF5	1783972	1783574	132.667	Query	0.8313	133	1	MENKKCYSEDWYERGESTAKWFQNDREEYERAAYDEDRERRGSNCGCSDSGENRPRNCERFRREAEIREREAREAFCESSEKKKEALAYECEARKLWEEAEKYWDEYSKYNYQGIEYLAEAARLFDEGMECEA
CAAKMD010000004.1 consensus sequence	0.927	0.927	Clostridioides difficile strain 078NET054 genome assembly, contig: ERS138056SCcontig000004, whole genome shotgun sequence	83825	84235	136.667	Query	0.8313	133	1	MENKKXXXXXYSEDWYERGESTAKWFQNDREEYERAAYDEDRERRGSNCGXSDSXXNRPRNCERFRREAEIREREAREAFCESSEXKKEALAYECEARKLWEZAEKYWDEYSKYNYQGIEYLAEAARLFDEGMECEA
CAAKMA010000004.1 consensus sequence	0.927	0.927	Clostridioides difficile strain 078NET052 genome assembly, contig: ERS138054SCcontig000004, whole genome shotgun sequence	84441	84851	136.667	Query	0.8313	133	1	MENKKXXXXXYSEDWYERGESTAKWFQNDREEYERAAYDEDRERRGSNCGXSDSXXNRPRNCERFRREAEIREREAREAFCESSEXKKEALAYECEARKLWEZAEKYWDEYSKYNYQGIEYLAEAARLFDEGMECEA
CAAKLR010000004.1 consensus sequence	0.927	0.927	Clostridioides difficile strain 078NET042 genome assembly, contig: ERS138044SCcontig000004, whole genome shotgun sequence	84441	84851	136.667	Query	0.8313	133	1	MENKKXXXXXYSEDWYERGESTAKWFQNDREEYERAAYDEDRERRGSNCGXSDSXXNRPRNCERFRREAEIREREAREAFCESSEXKKEALAYECEARKLWEZAEKYWDEYSKYNYQGIEYLAEAARLFDEGMECEA
CAAJZU010000004.1 consensus sequence	0.927	0.927	Clostridioides difficile strain 078GUE009 genome assembly, contig: ERS138095SCcontig000004, whole genome shotgun sequence	119786	119376	136.667	Query	0.8313	133	1	MENKKXXXXXYSEDWYERGESTAKWFQNDREEYERAAYDEDRERRGSNCGXSDSXXNRPRNCERFRREAEIREREAREAFCESSEXKKEALAYECEARKLWEZAEKYWDEYSKYNYQGIEYLAEAARLFDEGMECEA
CAAJZM010000004.1 consensus sequence	0.927	0.927	Clostridioides difficile strain 078GUE002 genome assembly, contig: ERS138088SCcontig000004, whole genome shotgun sequence	128120	127710	136.667	Query	0.8313	133	1	MENKKXXXXXYSEDWYERGESTAKWFQNDREEYERAAYDEDRERRGSNCGXSDSXXNRPRNCERFRREAEIREREAREAFCESSEXKKEALAYECEARKLWEZAEKYWDEYSKYNYQGIEYLAEAARLFDEGMECEA
CAAJUO010000001.1 consensus sequence	0.942	0.942	Clostridioides difficile strain Jap003 genome assembly, contig: ERS032965SCcontig000001, whole genome shotgun sequence	395872	396282	136.667	Query	0.8313	133	1	MENKKXXXXXYSEDWYERGESTAKWFQNDREEYERAAYDEDRERRGSNCGCSDSGXNRPRNCERFRREAEIREREAREAFCESSEXKKEALAYECEARKLWEEAEKYWDEYSKYNYXGIEYLAEAARLFDEGMECEA
CAAJUN010000002.1 consensus sequence	0.942	0.942	Clostridioides difficile strain Jap001 genome assembly, contig: ERS032963SCcontig000002, whole genome shotgun sequence	296882	297292	136.667	Query	0.8313	133	1	MENKKXXXXXYSEDWYERGESTAKWFQNDREEYERAAYDEDRERRGSNCGCSDSGXNRPRNCERFRREAEIREREAREAFCESSEXKKEALAYECEARKLWEEAEKYWDEYSKYNYXGIEYLAEAARLFDEGMECEA
CAAJSB010000002.1 consensus sequence	0.942	0.942	Clostridioides difficile strain Can006 genome assembly, contig: ERS017149SCcontig000002, whole genome shotgun sequence	12835	12425	136.667	Query	0.8313	133	1	MENKKXXXXXYSEDWYERGESTAKWFQNDREEYERAAYDEDRERRGSNCGCSDSGXNRPRNCERFRREAEIREREAREAFCESSEXKKEALAYECEARKLWEEAEKYWDEYSKYNYXGIEYLAEAARLFDEGMECEA
CAAJRX010000001.1 consensus sequence	0.942	0.942	Clostridioides difficile strain Can005 genome assembly, contig: ERS017148SCcontig000001, whole genome shotgun sequence	296897	297307	136.667	Query	0.8313	133	1	MENKKXXXXXYSEDWYERGESTAKWFQNDREEYERAAYDEDRERRGSNCGCSDSGXNRPRNCERFRREAEIREREAREAFCESSEXKKEALAYECEARKLWEEAEKYWDEYSKYNYXGIEYLAEAARLFDEGMECEA
CAAJRS010000001.1 consensus sequence	0.942	0.942	Clostridioides difficile strain BI-2 genome assembly, contig: ERS017141SCcontig000001, whole genome shotgun sequence	38333	38743	136.667	Query	0.8313	133	1	MENKKXXXXXYSEDWYERGESTAKWFQNDREEYERAAYDEDRERRGSNCGCSDSGXNRPRNCERFRREAEIREREAREAFCESSEXKKEALAYECEARKLWEEAEKYWDEYSKYNYXGIEYLAEAARLFDEGMECEA
CAAJRI010000001.1 consensus sequence	0.942	0.942	Clostridioides difficile strain BI-3 genome assembly, contig: ERS017142SCcontig000001, whole genome shotgun sequence	395871	396281	136.667	Query	0.8313	133	1	MENKKXXXXXYSEDWYERGESTAKWFQNDREEYERAAYDEDRERRGSNCGCSDSGXNRPRNCERFRREAEIREREAREAFCESSEXKKEALAYECEARKLWEEAEKYWDEYSKYNYXGIEYLAEAARLFDEGMECEA
CAAJQN010000004.1 consensus sequence	0.942	0.942	Clostridioides difficile strain LSTM021 genome assembly, contig: ERS017252SCcontig000004, whole genome shotgun sequence	297236	297646	136.667	Query	0.8313	133	1	MENKKXXXXXYSEDWYERGESTAKWFQNDREEYERAAYDEDRERRGSNCGCSDSGXNRPRNCERFRREAEIREREAREAFCESSEXKKEALAYECEARKLWEEAEKYWDEYSKYNYXGIEYLAEAARLFDEGMECEA
CAAJQH010000004.1 consensus sequence	0.942	0.942	Clostridioides difficile strain LSTM023 genome assembly, contig: ERS017254SCcontig000004, whole genome shotgun sequence	297007	297417	136.667	Query	0.8313	133	1	MENKKXXXXXYSEDWYERGESTAKWFQNDREEYERAAYDEDRERRGSNCGCSDSGXNRPRNCERFRREAEIREREAREAFCESSEXKKEALAYECEARKLWEEAEKYWDEYSKYNYXGIEYLAEAARLFDEGMECEA
AM180355.1 consensus sequence	0.985	0.985	Clostridium difficile 630 complete genome	1833293	1832895	132.667	Query	0.8313	133	1	MENKKCYSEDWYERGESTAKWFQNDREEYERXAYDEDRERRGSNCGCSDSGENRPRNCERFRREAEIREREAREAFCESSEKKKEALAYECEARKLWEEAEKYWDEYSKYNYXGIEYLAEAARLFDEGMECEA

## Sheet: CDIF27147_02282
Name	% Identical Sites	% Pairwise Identity	Description	Hit end	Hit start	Amino acid length	Query	Query coverage	Query end	Query start	Sequence
VUNU01000007.1 consensus sequence	0.994	0.994	Clostridioides difficile strain ATCC BAA-1801 Clostridium_difficile_BA1801_7, whole genome shotgun sequence	336432	336941	169.667	Query	1	170	1	MSDFKEILAEEIKNNPFGLIGKDWTLITAENEGKVNTMTASWGGLGVMWGKDVAFVVIRPQRYTKEFIDNTDKFSLTFFDEDFRKELSYCGKVSGREEDKISQIGFNIEHLNDTPYFKEAKMAIICKKXYSQKLEPQCFIAEGIDGRWYPQKDYHTLYIAEITNVLVKED
NZ_VALF01000001.1 consensus sequence	0.982	0.982	Clostridioides difficile strain WCH065050, whole genome shotgun sequence	360480	359971	169.667	Query	1	170	1	MSDFKEILAEEIKXNPFGLIGKDWTLITAENEGKVNTMTASWGGLGVMWGKDVAFVVIRPQRYTKEFIDNTDKFSLTFFDEDFRKELSYCGKVSGREEDKISQIGFNIEHLNBTPYFKEAKMAIICKKXYSQKLEPQCFIAEGIDGRWYPQKDYHTLYIAEITNVLVKED
NZ_QWVF01000014.1 consensus sequence	0.982	0.982	Clostridioides difficile strain LC1-14-0802 NODE_14_length_107567_cov_16.3025, whole genome shotgun sequence	94365	94874	169.667	Query	1	170	1	MSXFKEILAEEIKNNPFGLIGKDWTLITAENEGKVNTMTASWGGLGVMWGKDVAFVVIRPQRYTKEFIDNTDKFSLTFFDEDFRKELSYCGKVSGREEDKISQIGFNIEHLNDTPYFKEAKMAIICKKXYSQKLEPQCFIAEGIDGRWYPQKDYHTLYIAEITNVLXKED
NZ_QNWB01000001.1 consensus sequence	0.982	0.982	Clostridioides difficile strain GZ3 Scaffold1_1, whole genome shotgun sequence	550808	550299	169.667	Query	1	170	1	MSXFKEILAEEIKNNPFGLIGKDWTLITAENEGKVNTMTASWGGLGVMWGKDVAFVVIRPQRYTKEFIDNTDKFSLTFFDEDFRKELSYCGKVSGREEDKISQIGFNIEHLNDTPYFKEAKMAIICKKXYSQKLEPQCFIAEGIDGRWYPQKDYHTLYIAEITNVLXKED
NZ_NGUY01000001.1 consensus sequence	0.982	0.982	Clostridioides difficile strain WCHCD15108050 NODE_1_length_409033_cov_73.7162, whole genome shotgun sequence	48004	48513	169.667	Query	1	170	1	MSDFKEILAEEIKXNPFGLIGKDWTLITAENEGKVNTMTASWGGLGVMWGKDVAFVVIRPQRYTKEFIDNTDKFSLTFFDEDFRKELSYCGKVSGREEDKISQIGFNIEHLNBTPYFKEAKMAIICKKXYSQKLEPQCFIAEGIDGRWYPQKDYHTLYIAEITNVLVKED
NZ_NGUX01000003.1 consensus sequence	0.982	0.982	Clostridioides difficile strain WCHCD15116362 NODE_3_length_206533_cov_64.7451, whole genome shotgun sequence	48031	48540	169.667	Query	1	170	1	MSDFKEILAEEIKXNPFGLIGKDWTLITAENEGKVNTMTASWGGLGVMWGKDVAFVVIRPQRYTKEFIDNTDKFSLTFFDEDFRKELSYCGKVSGREEDKISQIGFNIEHLNBTPYFKEAKMAIICKKXYSQKLEPQCFIAEGIDGRWYPQKDYHTLYIAEITNVLVKED
NZ_MPGE01000008.1 consensus sequence	0.988	0.988	Clostridioides difficile strain 7454-NonSp/ST54 LCH7454_contig000008, whole genome shotgun sequence	37696	38205	169.667	Query	1	170	1	MSDFKEILAEEIKNNPFGLIGKDWTLITAENEGKVNTMTASWGGLGVMWGKDVAFVVIRPQRYTKEFIDNTDKFSLTFFDEDFRKELSYCGKVSGREEDKISQIGFNIEHLNDTPYFKEXKMAIICKKXYSQKLEPQCFIAEGIDGRWYPQKDYHTLYIAEITNVLVKED
NZ_MNBQ01000003.1 consensus sequence	0.994	0.994	Clostridioides difficile strain 5479-NonSp/ST229 5479_contig000003, whole genome shotgun sequence	143907	143398	169.667	Query	1	170	1	MSDFKEILAEEIKNNPFGLIGKDWTLITAENEGKVNTMTASWGGLGVMWGKDVAFVVIRPQRYTKEFIDNTDKFSLTFFDEDFRKELSYCGKVSGREEDKISQIGFNIEHLNDTPYFKEAKMAIICKKXYSQKLEPQCFIAEGIDGRWYPQKDYHTLYIAEITNVLVKED
NZ_MBGC02000001.1 consensus sequence	0.982	0.982	Clostridioides difficile strain WCHCD070103, whole genome shotgun sequence	363617	363108	169.667	Query	1	170	1	MSDFKEILAEEIKXNPFGLIGKDWTLITAENEGKVNTMTASWGGLGVMWGKDVAFVVIRPQRYTKEFIDNTDKFSLTFFDEDFRKELSYCGKVSGREEDKISQIGFNIEHLNBTPYFKEAKMAIICKKXYSQKLEPQCFIAEGIDGRWYPQKDYHTLYIAEITNVLVKED
NZ_JABBZF010000089.1 consensus sequence	0.982	0.982	Clostridioides difficile strain HC45 NODE_89_length_9418_cov_15.4795, whole genome shotgun sequence	5101	4592	169.667	Query	1	170	1	MSDFKEILAEEIKXNPFGLIGKDWTLITAENEGKVNTMTASWGGLGVMWGKDVAFVVIRPQRYTKEFIDNTDKFSLTFFDEDFRKELSYCGKVSGREEDKISQIGFNIEHLNBTPYFKEAKMAIICKKXYSQKLEPQCFIAEGIDGRWYPQKDYHTLYIAEITNVLVKED
NZ_JAAUXG010000086.1 consensus sequence	0.982	0.982	Clostridioides difficile strain HC129 NODE_86_length_16540_cov_17.3771, whole genome shotgun sequence	7927	7418	169.667	Query	1	170	1	MSDFKEILAEEIKXNPFGLIGKDWTLITAENEGKVNTMTASWGGLGVMWGKDVAFVVIRPQRYTKEFIDNTDKFSLTFFDEDFRKELSYCGKVSGREEDKISQIGFNIEHLNBTPYFKEAKMAIICKKXYSQKLEPQCFIAEGIDGRWYPQKDYHTLYIAEITNVLVKED
NZ_JAATWN010000071.1 consensus sequence	0.982	0.982	Clostridioides difficile strain HC20 NODE_71_length_20489_cov_25.7431, whole genome shotgun sequence	6312	5803	169.667	Query	1	170	1	MSDFKEILAEEIKXNPFGLIGKDWTLITAENEGKVNTMTASWGGLGVMWGKDVAFVVIRPQRYTKEFIDNTDKFSLTFFDEDFRKELSYCGKVSGREEDKISQIGFNIEHLNBTPYFKEAKMAIICKKXYSQKLEPQCFIAEGIDGRWYPQKDYHTLYIAEITNVLVKED
NZ_FUMH01000001.1 consensus sequence	0.982	0.982	Clostridioides difficile strain VRECD0010, whole genome shotgun sequence	536600	537109	169.667	Query	1	170	1	MSXFKEILAEEIKNNPFGLIGKDWTLITAENEGKVNTMTASWGGLGVMWGKDVAFVVIRPQRYTKEFIDNTDKFSLTFFDEDFRKELSYCGKVSGREEDKISQIGFNIEHLNDTPYFKEAKMAIICKKXYSQKLEPQCFIAEGIDGRWYPQKDYHTLYIAEITNVLXKED
NZ_CP016318.1 consensus sequence	0.988	0.988	Clostridioides difficile strain 630 delta erm, complete genome	2412697	2413206	169.667	Query	1	170	1	MSDFKEILAEEIKNNPFGLIGKDWTLITAENEGKVNTMTASWGGLGVMWGKDVAFVVIRPQRYTKEFIDNTDKFSLTFFDEDFRKELSYCGKVSGREEDKISQIGFNIEHLNDTPYFKEXKMAIICKKXYSQKLEPQCFIAEGIDGRWYPQKDYHTLYIAEITNVLVKED
NZ_CP011968.1 consensus sequence	0.988	0.988	Clostridioides difficile ATCC 9689 = DSM 1296 chromosome, complete genome	2310051	2310560	169.667	Query	1	170	1	MSDFKEILAEEIKNNPFGLIGKDWTLITAENEGKVNTMTASWGGLGVMWGKDVAFVVIRPQRYTKEFIDNTDKFSLTFFDEDFRKELSYCGKVSGREEDKISQIGFNIEHLNDTPYFKEXKMAIICKKXYSQKLEPQCFIAEGIDGRWYPQKDYHTLYIAEITNVLVKED
NZ_CAADCF010000011.1 consensus sequence	0.97	0.97	Clostridioides difficile strain 078GUE010, whole genome shotgun sequence	92731	92225	168.667	Query	0.9941	169	1	MSDFKEILAEEIKXNPFGLIGKDWTLITAENEGKVNTMTASWGGLGVMWGKDVAFVVIRPQRYTKEFIDNTDKFSLTFFDEDFRKELSYCGKVSGREEDKISQXGFNIEHLNBTPYFKEAKMAJICKKXYSQKLEPQCFIAEGIDGRWYPQKDYHTLYIAEITNVLVKE
NZ_BIVR01000019.1 consensus sequence	0.982	0.982	Clostridioides difficile strain FD253 sequence019, whole genome shotgun sequence	37651	38160	169.667	Query	1	170	1	MSXFKEILAEEIKNNPFGLIGKDWTLITAENEGKVNTMTASWGGLGVMWGKDVAFVVIRPQRYTKEFIDNTDKFSLTFFDEDFRKELSYCGKVSGREEDKISQIGFNIEHLNDTPYFKEAKMAIICKKXYSQKLEPQCFIAEGIDGRWYPQKDYHTLYIAEITNVLXKED
NZ_BIRW01000024.1 consensus sequence	0.982	0.982	Clostridioides difficile strain FD140 sequence024, whole genome shotgun sequence	60968	61477	169.667	Query	1	170	1	MSXFKEILAEEIKNNPFGLIGKDWTLITAENEGKVNTMTASWGGLGVMWGKDVAFVVIRPQRYTKEFIDNTDKFSLTFFDEDFRKELSYCGKVSGREEDKISQIGFNIEHLNDTPYFKEAKMAIICKKXYSQKLEPQCFIAEGIDGRWYPQKDYHTLYIAEITNVLXKED
NZ_BIQV01000075.1 consensus sequence	0.982	0.982	Clostridioides difficile strain FD113 sequence075, whole genome shotgun sequence	13063	12554	169.667	Query	1	170	1	MSDFKEILAEEIKXNPFGLIGKDWTLITAENEGKVNTMTASWGGLGVMWGKDVAFVVIRPQRYTKEFIDNTDKFSLTFFDEDFRKELSYCGKVSGREEDKISQIGFNIEHLNBTPYFKEAKMAIICKKXYSQKLEPQCFIAEGIDGRWYPQKDYHTLYIAEITNVLVKED
NZ_BIPC01000027.1 consensus sequence	0.982	0.982	Clostridioides difficile strain FD063 sequence027, whole genome shotgun sequence	13363	12854	169.667	Query	1	170	1	MSXFKEILAEEIKNNPFGLIGKDWTLITAENEGKVNTMTASWGGLGVMWGKDVAFVVIRPQRYTKEFIDNTDKFSLTFFDEDFRKELSYCGKVSGREEDKISQIGFNIEHLNDTPYFKEAKMAIICKKXYSQKLEPQCFIAEGIDGRWYPQKDYHTLYIAEITNVLXKED
NZ_BIOK01000014.1 consensus sequence	0.982	0.982	Clostridioides difficile strain FD045 sequence14, whole genome shotgun sequence	57518	57009	169.667	Query	1	170	1	MSDFKEILAEEIKXNPFGLIGKDWTLITAENEGKVNTMTASWGGLGVMWGKDVAFVVIRPQRYTKEFIDNTDKFSLTFFDEDFRKELSYCGKVSGREEDKISQIGFNIEHLNBTPYFKEAKMAIICKKXYSQKLEPQCFIAEGIDGRWYPQKDYHTLYIAEITNVLVKED
NZ_BBYC01000214.1 consensus sequence	0.994	0.994	Clostridioides difficile strain KY64, whole genome shotgun sequence	35513	35004	169.667	Query	1	170	1	MSDFKEILAEEIKNNPFGLIGKDWTLITAENEGKVNTMTASWGGLGVMWGKDVAFVVIRPQRYTKEFIDNTDKFSLTFFDEDFRKELSYCGKVSGREEDKISQIGFNIEHLNDTPYFKEAKMAIICKKXYSQKLEPQCFIAEGIDGRWYPQKDYHTLYIAEITNVLVKED
NZ_AHJJ01000113.1 consensus sequence	0.988	0.988	Clostridioides difficile CD37 scaffold_113, whole genome shotgun sequence	30634	30125	169.667	Query	1	170	1	MSDFKEILAEEIKNNPFGLIGKDWTLITAENEGKVNTMTASWGGLGVMWGKDVAFVVIRPQRYTKEFIDNTDKFSLTFFDEDFRKELSYCGKVSGREEDKISQIGFNIEHLNDTPYFKEXKMAIICKKXYSQKLEPQCFIAEGIDGRWYPQKDYHTLYIAEITNVLVKED
NODE_153_length_5384_cov_10.018886 consensus sequence	0.982	0.982		4733	5242	169.667	Query	1	170	1	MSDFKEILAEEIKXNPFGLIGKDWTLITAENEGKVNTMTASWGGLGVMWGKDVAFVVIRPQRYTKEFIDNTDKFSLTFFDEDFRKELSYCGKVSGREEDKISQIGFNIEHLNBTPYFKEAKMAIICKKXYSQKLEPQCFIAEGIDGRWYPQKDYHTLYIAEITNVLVKED
NODE_103_length_9151_cov_3.926175 consensus sequence	0.982	0.982		8519	9028	169.667	Query	1	170	1	MSXFKEILAEEIKNNPFGLIGKDWTLITAENEGKVNTMTASWGGLGVMWGKDVAFVVIRPQRYTKEFIDNTDKFSLTFFDEDFRKELSYCGKVSGREEDKISQIGFNIEHLNDTPYFKEAKMAIICKKXYSQKLEPQCFIAEGIDGRWYPQKDYHTLYIAEITNVLXKED
NODE_88_length_14809_cov_3.87739 consensus sequence	1	1		6377	5868	169.667	Query	1	170	1	MSDFKEILAEEIKNNPFGLIGKDWTLITAENEGKVNTMTASWGGLGVMWGKDVAFVVIRPQRYTKEFIDNTDKFSLTFFDEDFRKELSYCGKVSGREEDKISQIGFNIEHLNDTPYFKEAKMAIICKKIYSQKLEPQCFIAEGIDGRWYPQKDYHTLYIAEITNVLVKED
NODE_85_length_13975_cov_2.20618 consensus sequence	0.982	0.982		5354	4845	169.667	Query	1	170	1	MSXFKEILAEEIKNNPFGLIGKDWTLITAENEGKVNTMTASWGGLGVMWGKDVAFVVIRPQRYTKEFIDNTDKFSLTFFDEDFRKELSYCGKVSGREEDKISQIGFNIEHLNDTPYFKEAKMAIICKKXYSQKLEPQCFIAEGIDGRWYPQKDYHTLYIAEITNVLXKED
NODE_83_length_15892_cov_6.867860 consensus sequence	0.988	0.988		642	133	169.667	Query	1	170	1	MSDFKEILAEEIKNNPFGLIGKDWTLITAENEGKVNTMTASWGGLGVMWGKDVAFVVIRPQRYTKEFIDNTDKFSLTFFDEDFRKELSYCGKVSGREEDKISQIGFNIEHLNDTPYFKEXKMAIICKKXYSQKLEPQCFIAEGIDGRWYPQKDYHTLYIAEITNVLVKED
NODE_79_length_14899_cov_3.882984 consensus sequence	0.982	0.982		14242	14751	169.667	Query	1	170	1	MSDFKEILAEEIKXNPFGLIGKDWTLITAENEGKVNTMTASWGGLGVMWGKDVAFVVIRPQRYTKEFIDNTDKFSLTFFDEDFRKELSYCGKVSGREEDKISQIGFNIEHLNBTPYFKEAKMAIICKKXYSQKLEPQCFIAEGIDGRWYPQKDYHTLYIAEITNVLVKED
NODE_73_length_17568_cov_35.262600 consensus sequence	0.988	0.988		13194	12685	169.667	Query	1	170	1	MSDFKEILAEEIKNNPFGLIGKDWTLITAENEGKVNTMTASWGGLGVMWGKDVAFVVIRPQRYTKEFIDNTDKFSLTFFDEDFRKELSYCGKVSGREEDKISQIGFNIEHLNDTPYFKEXKMAIICKKXYSQKLEPQCFIAEGIDGRWYPQKDYHTLYIAEITNVLVKED
NODE_53_length_27322_cov_3.16985 consensus sequence	0.982	0.982		14187	14696	169.667	Query	1	170	1	MSXFKEILAEEIKNNPFGLIGKDWTLITAENEGKVNTMTASWGGLGVMWGKDVAFVVIRPQRYTKEFIDNTDKFSLTFFDEDFRKELSYCGKVSGREEDKISQIGFNIEHLNDTPYFKEAKMAIICKKXYSQKLEPQCFIAEGIDGRWYPQKDYHTLYIAEITNVLXKED
NODE_51_length_30186_cov_5.69549 consensus sequence	0.982	0.982		14237	14746	169.667	Query	1	170	1	MSDFKEILAEEIKXNPFGLIGKDWTLITAENEGKVNTMTASWGGLGVMWGKDVAFVVIRPQRYTKEFIDNTDKFSLTFFDEDFRKELSYCGKVSGREEDKISQIGFNIEHLNBTPYFKEAKMAIICKKXYSQKLEPQCFIAEGIDGRWYPQKDYHTLYIAEITNVLVKED
NODE_45_length_27447_cov_6.22297 consensus sequence	0.982	0.982		13197	12688	169.667	Query	1	170	1	MSDFKEILAEEIKXNPFGLIGKDWTLITAENEGKVNTMTASWGGLGVMWGKDVAFVVIRPQRYTKEFIDNTDKFSLTFFDEDFRKELSYCGKVSGREEDKISQIGFNIEHLNBTPYFKEAKMAIICKKXYSQKLEPQCFIAEGIDGRWYPQKDYHTLYIAEITNVLVKED
NODE_31_length_44026_cov_5.3595 consensus sequence	1	1		37686	38195	169.667	Query	1	170	1	MSDFKEILAEEIKNNPFGLIGKDWTLITAENEGKVNTMTASWGGLGVMWGKDVAFVVIRPQRYTKEFIDNTDKFSLTFFDEDFRKELSYCGKVSGREEDKISQIGFNIEHLNDTPYFKEAKMAIICKKIYSQKLEPQCFIAEGIDGRWYPQKDYHTLYIAEITNVLVKED
NODE_28_length_48947_cov_4.55909 consensus sequence	0.982	0.982		34695	34186	169.667	Query	1	170	1	MSDFKEILAEEIKXNPFGLIGKDWTLITAENEGKVNTMTASWGGLGVMWGKDVAFVVIRPQRYTKEFIDNTDKFSLTFFDEDFRKELSYCGKVSGREEDKISQIGFNIEHLNBTPYFKEAKMAIICKKXYSQKLEPQCFIAEGIDGRWYPQKDYHTLYIAEITNVLVKED
NODE_27_length_48875_cov_6.41494 consensus sequence	0.982	0.982		14231	14740	169.667	Query	1	170	1	MSDFKEILAEEIKXNPFGLIGKDWTLITAENEGKVNTMTASWGGLGVMWGKDVAFVVIRPQRYTKEFIDNTDKFSLTFFDEDFRKELSYCGKVSGREEDKISQIGFNIEHLNBTPYFKEAKMAIICKKXYSQKLEPQCFIAEGIDGRWYPQKDYHTLYIAEITNVLVKED
NODE_25_length_67424_cov_8.469236 consensus sequence	0.97	0.97		37649	38155	168.667	Query	0.9941	169	1	MSDFKEILAEEIKXNPFGLIGKDWTLITAENEGKVNTMTASWGGLGVMWGKDVAFVVIRPQRYTKEFIDNTDKFSLTFFDEDFRKELSYCGKVSGREEDKISQXGFNIEHLNBTPYFKEAKMAJICKKXYSQKLEPQCFIAEGIDGRWYPQKDYHTLYIAEITNVLVKE
NODE_25_length_67424_cov_8.469236 consensus sequence	0.97	0.97		37649	38155	168.667	Query	0.9941	169	1	MSDFKEILAEEIKXNPFGLIGKDWTLITAENEGKVNTMTASWGGLGVMWGKDVAFVVIRPQRYTKEFIDNTDKFSLTFFDEDFRKELSYCGKVSGREEDKISQXGFNIEHLNBTPYFKEAKMAJICKKXYSQKLEPQCFIAEGIDGRWYPQKDYHTLYIAEITNVLVKE
NODE_24_length_51111_cov_26.7514 consensus sequence	0.994	0.994		37790	38299	169.667	Query	1	170	1	MSDFKEILAEEIKNNPFGLIGKDWTLITAENEGKVNTMTASWGGLGVMWGKDVAFVVIRPQRYTKEFIDNTDKFSLTFFDEDFRKELSYCGKVSGREEDKISQIGFNIEHLNDTPYFKEAKMAIICKKXYSQKLEPQCFIAEGIDGRWYPQKDYHTLYIAEITNVLVKED
NODE_23_length_64510_cov_7.846975 consensus sequence	0.988	0.988		48190	48699	169.667	Query	1	170	1	MSDFKEILAEEIKNNPFGLIGKDWTLITAENEGKVNTMTASWGGLGVMWGKDVAFVVIRPQRYTKEFIDNTDKFSLTFFDEDFRKELSYCGKVSGREEDKISQIGFNIEHLNDTPYFKEXKMAIICKKXYSQKLEPQCFIAEGIDGRWYPQKDYHTLYIAEITNVLVKED
NODE_22_length_64499_cov_9.016318 consensus sequence	0.988	0.988		48192	48701	169.667	Query	1	170	1	MSDFKEILAEEIKNNPFGLIGKDWTLITAENEGKVNTMTASWGGLGVMWGKDVAFVVIRPQRYTKEFIDNTDKFSLTFFDEDFRKELSYCGKVSGREEDKISQIGFNIEHLNDTPYFKEXKMAIICKKXYSQKLEPQCFIAEGIDGRWYPQKDYHTLYIAEITNVLVKED
NODE_22_length_45075_cov_9.47223 consensus sequence	0.97	0.97		29791	29285	168.667	Query	0.9941	169	1	MSDFKEILAEEIKXNPFGLIGKDWTLITAENEGKVNTMTASWGGLGVMWGKDVAFVVIRPQRYTKEFIDNTDKFSLTFFDEDFRKELSYCGKVSGREEDKISQXGFNIEHLNBTPYFKEAKMAJICKKXYSQKLEPQCFIAEGIDGRWYPQKDYHTLYIAEITNVLVKE
NODE_21_length_82853_cov_8.53392 consensus sequence	0.982	0.982		34668	34159	169.667	Query	1	170	1	MSDFKEILAEEIKXNPFGLIGKDWTLITAENEGKVNTMTASWGGLGVMWGKDVAFVVIRPQRYTKEFIDNTDKFSLTFFDEDFRKELSYCGKVSGREEDKISQIGFNIEHLNBTPYFKEAKMAIICKKXYSQKLEPQCFIAEGIDGRWYPQKDYHTLYIAEITNVLVKED
NODE_20_length_83213_cov_5.730355 consensus sequence	0.988	0.988		48190	48699	169.667	Query	1	170	1	MSDFKEILAEEIKNNPFGLIGKDWTLITAENEGKVNTMTASWGGLGVMWGKDVAFVVIRPQRYTKEFIDNTDKFSLTFFDEDFRKELSYCGKVSGREEDKISQIGFNIEHLNDTPYFKEXKMAIICKKXYSQKLEPQCFIAEGIDGRWYPQKDYHTLYIAEITNVLVKED
NODE_20_length_67525_cov_12.4272 consensus sequence	0.97	0.97		48117	48623	168.667	Query	0.9941	169	1	MSDFKEILAEEIKXNPFGLIGKDWTLITAENEGKVNTMTASWGGLGVMWGKDVAFVVIRPQRYTKEFIDNTDKFSLTFFDEDFRKELSYCGKVSGREEDKISQXGFNIEHLNBTPYFKEAKMAJICKKXYSQKLEPQCFIAEGIDGRWYPQKDYHTLYIAEITNVLVKE
NODE_17_length_69143_cov_9.72206 consensus sequence	0.97	0.97		48117	48623	168.667	Query	0.9941	169	1	MSDFKEILAEEIKXNPFGLIGKDWTLITAENEGKVNTMTASWGGLGVMWGKDVAFVVIRPQRYTKEFIDNTDKFSLTFFDEDFRKELSYCGKVSGREEDKISQXGFNIEHLNBTPYFKEAKMAJICKKXYSQKLEPQCFIAEGIDGRWYPQKDYHTLYIAEITNVLVKE
NODE_14_length_127623_cov_17.484062 consensus sequence	0.97	0.97		48117	48623	168.667	Query	0.9941	169	1	MSDFKEILAEEIKXNPFGLIGKDWTLITAENEGKVNTMTASWGGLGVMWGKDVAFVVIRPQRYTKEFIDNTDKFSLTFFDEDFRKELSYCGKVSGREEDKISQXGFNIEHLNBTPYFKEAKMAJICKKXYSQKLEPQCFIAEGIDGRWYPQKDYHTLYIAEITNVLVKE
NODE_14_length_122549_cov_9.55108 consensus sequence	0.97	0.97		48928	49434	168.667	Query	0.9941	169	1	MSDFKEILAEEIKXNPFGLIGKDWTLITAENEGKVNTMTASWGGLGVMWGKDVAFVVIRPQRYTKEFIDNTDKFSLTFFDEDFRKELSYCGKVSGREEDKISQXGFNIEHLNBTPYFKEAKMAJICKKXYSQKLEPQCFIAEGIDGRWYPQKDYHTLYIAEITNVLVKE
NODE_14_length_122549_cov_9.55108 consensus sequence	0.97	0.97		48928	49434	168.667	Query	0.9941	169	1	MSDFKEILAEEIKXNPFGLIGKDWTLITAENEGKVNTMTASWGGLGVMWGKDVAFVVIRPQRYTKEFIDNTDKFSLTFFDEDFRKELSYCGKVSGREEDKISQXGFNIEHLNBTPYFKEAKMAJICKKXYSQKLEPQCFIAEGIDGRWYPQKDYHTLYIAEITNVLVKE
NODE_14_length_107993_cov_40.751201 consensus sequence	0.988	0.988		94790	95299	169.667	Query	1	170	1	MSDFKEILAEEIKNNPFGLIGKDWTLITAENEGKVNTMTASWGGLGVMWGKDVAFVVIRPQRYTKEFIDNTDKFSLTFFDEDFRKELSYCGKVSGREEDKISQIGFNIEHLNDTPYFKEXKMAIICKKXYSQKLEPQCFIAEGIDGRWYPQKDYHTLYIAEITNVLVKED
NODE_12_length_140883_cov_12.063202 consensus sequence	0.97	0.97		92767	92261	168.667	Query	0.9941	169	1	MSDFKEILAEEIKXNPFGLIGKDWTLITAENEGKVNTMTASWGGLGVMWGKDVAFVVIRPQRYTKEFIDNTDKFSLTFFDEDFRKELSYCGKVSGREEDKISQXGFNIEHLNBTPYFKEAKMAJICKKXYSQKLEPQCFIAEGIDGRWYPQKDYHTLYIAEITNVLVKE
NODE_12_length_140806_cov_7.457457 consensus sequence	0.97	0.97		48079	48585	168.667	Query	0.9941	169	1	MSDFKEILAEEIKXNPFGLIGKDWTLITAENEGKVNTMTASWGGLGVMWGKDVAFVVIRPQRYTKEFIDNTDKFSLTFFDEDFRKELSYCGKVSGREEDKISQXGFNIEHLNBTPYFKEAKMAJICKKXYSQKLEPQCFIAEGIDGRWYPQKDYHTLYIAEITNVLVKE
NODE_10_length_140881_cov_12.364871 consensus sequence	0.97	0.97		48117	48623	168.667	Query	0.9941	169	1	MSDFKEILAEEIKXNPFGLIGKDWTLITAENEGKVNTMTASWGGLGVMWGKDVAFVVIRPQRYTKEFIDNTDKFSLTFFDEDFRKELSYCGKVSGREEDKISQXGFNIEHLNBTPYFKEAKMAJICKKXYSQKLEPQCFIAEGIDGRWYPQKDYHTLYIAEITNVLVKE
NODE_10_length_111260_cov_8.795045 consensus sequence	0.97	0.97		51063	51569	168.667	Query	0.9941	169	1	MSDFKEILAEEIKXNPFGLIGKDWTLITAENEGKVNTMTASWGGLGVMWGKDVAFVVIRPQRYTKEFIDNTDKFSLTFFDEDFRKELSYCGKVSGREEDKISQXGFNIEHLNBTPYFKEAKMAJICKKXYSQKLEPQCFIAEGIDGRWYPQKDYHTLYIAEITNVLVKE
NODE_9_length_140804_cov_9.257208 consensus sequence	0.97	0.97		48079	48585	168.667	Query	0.9941	169	1	MSDFKEILAEEIKXNPFGLIGKDWTLITAENEGKVNTMTASWGGLGVMWGKDVAFVVIRPQRYTKEFIDNTDKFSLTFFDEDFRKELSYCGKVSGREEDKISQXGFNIEHLNBTPYFKEAKMAJICKKXYSQKLEPQCFIAEGIDGRWYPQKDYHTLYIAEITNVLVKE
NODE_9_length_140804_cov_6.378766 consensus sequence	0.97	0.97		48079	48585	168.667	Query	0.9941	169	1	MSDFKEILAEEIKXNPFGLIGKDWTLITAENEGKVNTMTASWGGLGVMWGKDVAFVVIRPQRYTKEFIDNTDKFSLTFFDEDFRKELSYCGKVSGREEDKISQXGFNIEHLNBTPYFKEAKMAJICKKXYSQKLEPQCFIAEGIDGRWYPQKDYHTLYIAEITNVLVKE
NODE_9_length_140253_cov_5.182115 consensus sequence	0.97	0.97		92177	91671	168.667	Query	0.9941	169	1	MSDFKEILAEEIKXNPFGLIGKDWTLITAENEGKVNTMTASWGGLGVMWGKDVAFVVIRPQRYTKEFIDNTDKFSLTFFDEDFRKELSYCGKVSGREEDKISQXGFNIEHLNBTPYFKEAKMAJICKKXYSQKLEPQCFIAEGIDGRWYPQKDYHTLYIAEITNVLVKE
NODE_9_length_139726_cov_7.453490 consensus sequence	0.97	0.97		91650	91144	168.667	Query	0.9941	169	1	MSDFKEILAEEIKXNPFGLIGKDWTLITAENEGKVNTMTASWGGLGVMWGKDVAFVVIRPQRYTKEFIDNTDKFSLTFFDEDFRKELSYCGKVSGREEDKISQXGFNIEHLNBTPYFKEAKMAJICKKXYSQKLEPQCFIAEGIDGRWYPQKDYHTLYIAEITNVLVKE
NODE_8_length_239732_cov_3.96963 consensus sequence	0.982	0.982		190067	189558	169.667	Query	1	170	1	MSXFKEILAEEIKNNPFGLIGKDWTLITAENEGKVNTMTASWGGLGVMWGKDVAFVVIRPQRYTKEFIDNTDKFSLTFFDEDFRKELSYCGKVSGREEDKISQIGFNIEHLNDTPYFKEAKMAIICKKXYSQKLEPQCFIAEGIDGRWYPQKDYHTLYIAEITNVLXKED
NODE_8_length_215496_cov_10.300860 consensus sequence	0.994	0.994		167398	166889	169.667	Query	1	170	1	MSDFKEILAEEIKNNPFGLIGKDWTLITAENEGKVNTMTASWGGLGVMWGKDVAFVVIRPQRYTKEFIDNTDKFSLTFFDEDFRKELSYCGKVSGREEDKISQIGFNIEHLNDTPYFKEAKMAIICKKXYSQKLEPQCFIAEGIDGRWYPQKDYHTLYIAEITNVLVKED
NODE_8_length_191966_cov_13.7038 consensus sequence	0.994	0.994		48168	48677	169.667	Query	1	170	1	MSDFKEILAEEIKNNPFGLIGKDWTLITAENEGKVNTMTASWGGLGVMWGKDVAFVVIRPQRYTKEFIDNTDKFSLTFFDEDFRKELSYCGKVSGREEDKISQIGFNIEHLNDTPYFKEAKMAIICKKXYSQKLEPQCFIAEGIDGRWYPQKDYHTLYIAEITNVLVKED
NODE_8_length_162219_cov_6.07258 consensus sequence	0.982	0.982		146081	146590	169.667	Query	1	170	1	MSXFKEILAEEIKNNPFGLIGKDWTLITAENEGKVNTMTASWGGLGVMWGKDVAFVVIRPQRYTKEFIDNTDKFSLTFFDEDFRKELSYCGKVSGREEDKISQIGFNIEHLNDTPYFKEAKMAIICKKXYSQKLEPQCFIAEGIDGRWYPQKDYHTLYIAEITNVLXKED
NODE_7_length_260131_cov_9.28005 consensus sequence	0.988	0.988		48289	48798	169.667	Query	1	170	1	MSDFKEILAEEIKNNPFGLIGKDWTLITAENEGKVNTMTASWGGLGVMWGKDVAFVVIRPQRYTKEFIDNTDKFSLTFFDEDFRKELSYCGKVSGREEDKISQIGFNIEHLNDTPYFKEXKMAIICKKXYSQKLEPQCFIAEGIDGRWYPQKDYHTLYIAEITNVLVKED
NODE_7_length_259923_cov_11.299 consensus sequence	0.988	0.988		48196	48705	169.667	Query	1	170	1	MSDFKEILAEEIKNNPFGLIGKDWTLITAENEGKVNTMTASWGGLGVMWGKDVAFVVIRPQRYTKEFIDNTDKFSLTFFDEDFRKELSYCGKVSGREEDKISQIGFNIEHLNDTPYFKEXKMAIICKKXYSQKLEPQCFIAEGIDGRWYPQKDYHTLYIAEITNVLVKED
NODE_7_length_246893_cov_4.56338 consensus sequence	0.982	0.982		197188	196679	169.667	Query	1	170	1	MSXFKEILAEEIKNNPFGLIGKDWTLITAENEGKVNTMTASWGGLGVMWGKDVAFVVIRPQRYTKEFIDNTDKFSLTFFDEDFRKELSYCGKVSGREEDKISQIGFNIEHLNDTPYFKEAKMAIICKKXYSQKLEPQCFIAEGIDGRWYPQKDYHTLYIAEITNVLXKED
NODE_7_length_206461_cov_9.038842 consensus sequence	0.982	0.982		48043	48552	169.667	Query	1	170	1	MSDFKEILAEEIKXNPFGLIGKDWTLITAENEGKVNTMTASWGGLGVMWGKDVAFVVIRPQRYTKEFIDNTDKFSLTFFDEDFRKELSYCGKVSGREEDKISQIGFNIEHLNBTPYFKEAKMAIICKKXYSQKLEPQCFIAEGIDGRWYPQKDYHTLYIAEITNVLVKED
NODE_7_length_206461_cov_8.662222 consensus sequence	0.982	0.982		158419	157910	169.667	Query	1	170	1	MSDFKEILAEEIKXNPFGLIGKDWTLITAENEGKVNTMTASWGGLGVMWGKDVAFVVIRPQRYTKEFIDNTDKFSLTFFDEDFRKELSYCGKVSGREEDKISQIGFNIEHLNBTPYFKEAKMAIICKKXYSQKLEPQCFIAEGIDGRWYPQKDYHTLYIAEITNVLVKED
NODE_7_length_206461_cov_8.662222 consensus sequence	0.982	0.982		158419	157910	169.667	Query	1	170	1	MSDFKEILAEEIKXNPFGLIGKDWTLITAENEGKVNTMTASWGGLGVMWGKDVAFVVIRPQRYTKEFIDNTDKFSLTFFDEDFRKELSYCGKVSGREEDKISQIGFNIEHLNBTPYFKEAKMAIICKKXYSQKLEPQCFIAEGIDGRWYPQKDYHTLYIAEITNVLVKED
NODE_7_length_206337_cov_10.257312 consensus sequence	0.982	0.982		158295	157786	169.667	Query	1	170	1	MSDFKEILAEEIKXNPFGLIGKDWTLITAENEGKVNTMTASWGGLGVMWGKDVAFVVIRPQRYTKEFIDNTDKFSLTFFDEDFRKELSYCGKVSGREEDKISQIGFNIEHLNBTPYFKEAKMAIICKKXYSQKLEPQCFIAEGIDGRWYPQKDYHTLYIAEITNVLVKED
NODE_7_length_141152_cov_12.5593 consensus sequence	0.97	0.97		48117	48623	168.667	Query	0.9941	169	1	MSDFKEILAEEIKXNPFGLIGKDWTLITAENEGKVNTMTASWGGLGVMWGKDVAFVVIRPQRYTKEFIDNTDKFSLTFFDEDFRKELSYCGKVSGREEDKISQXGFNIEHLNBTPYFKEAKMAJICKKXYSQKLEPQCFIAEGIDGRWYPQKDYHTLYIAEITNVLVKE
NODE_6_length_249892_cov_9.95241 consensus sequence	0.982	0.982		200187	199678	169.667	Query	1	170	1	MSXFKEILAEEIKNNPFGLIGKDWTLITAENEGKVNTMTASWGGLGVMWGKDVAFVVIRPQRYTKEFIDNTDKFSLTFFDEDFRKELSYCGKVSGREEDKISQIGFNIEHLNDTPYFKEAKMAIICKKXYSQKLEPQCFIAEGIDGRWYPQKDYHTLYIAEITNVLXKED
NODE_6_length_249892_cov_9.86937 consensus sequence	0.982	0.982		200187	199678	169.667	Query	1	170	1	MSXFKEILAEEIKNNPFGLIGKDWTLITAENEGKVNTMTASWGGLGVMWGKDVAFVVIRPQRYTKEFIDNTDKFSLTFFDEDFRKELSYCGKVSGREEDKISQIGFNIEHLNDTPYFKEAKMAIICKKXYSQKLEPQCFIAEGIDGRWYPQKDYHTLYIAEITNVLXKED
NODE_6_length_249892_cov_9.80753 consensus sequence	0.982	0.982		200187	199678	169.667	Query	1	170	1	MSXFKEILAEEIKNNPFGLIGKDWTLITAENEGKVNTMTASWGGLGVMWGKDVAFVVIRPQRYTKEFIDNTDKFSLTFFDEDFRKELSYCGKVSGREEDKISQIGFNIEHLNDTPYFKEAKMAIICKKXYSQKLEPQCFIAEGIDGRWYPQKDYHTLYIAEITNVLXKED
NODE_6_length_249892_cov_8.69276 consensus sequence	0.982	0.982		200187	199678	169.667	Query	1	170	1	MSXFKEILAEEIKNNPFGLIGKDWTLITAENEGKVNTMTASWGGLGVMWGKDVAFVVIRPQRYTKEFIDNTDKFSLTFFDEDFRKELSYCGKVSGREEDKISQIGFNIEHLNDTPYFKEAKMAIICKKXYSQKLEPQCFIAEGIDGRWYPQKDYHTLYIAEITNVLXKED
NODE_6_length_249892_cov_8.67362 consensus sequence	0.982	0.982		200187	199678	169.667	Query	1	170	1	MSXFKEILAEEIKNNPFGLIGKDWTLITAENEGKVNTMTASWGGLGVMWGKDVAFVVIRPQRYTKEFIDNTDKFSLTFFDEDFRKELSYCGKVSGREEDKISQIGFNIEHLNDTPYFKEAKMAIICKKXYSQKLEPQCFIAEGIDGRWYPQKDYHTLYIAEITNVLXKED
NODE_6_length_246893_cov_3.04139 consensus sequence	0.982	0.982		197188	196679	169.667	Query	1	170	1	MSXFKEILAEEIKNNPFGLIGKDWTLITAENEGKVNTMTASWGGLGVMWGKDVAFVVIRPQRYTKEFIDNTDKFSLTFFDEDFRKELSYCGKVSGREEDKISQIGFNIEHLNDTPYFKEAKMAIICKKXYSQKLEPQCFIAEGIDGRWYPQKDYHTLYIAEITNVLXKED
NODE_6_length_239800_cov_9.495438 consensus sequence	0.982	0.982		190087	189578	169.667	Query	1	170	1	MSXFKEILAEEIKNNPFGLIGKDWTLITAENEGKVNTMTASWGGLGVMWGKDVAFVVIRPQRYTKEFIDNTDKFSLTFFDEDFRKELSYCGKVSGREEDKISQIGFNIEHLNDTPYFKEAKMAIICKKXYSQKLEPQCFIAEGIDGRWYPQKDYHTLYIAEITNVLXKED
NODE_6_length_207158_cov_9.661127 consensus sequence	0.982	0.982		159116	158607	169.667	Query	1	170	1	MSDFKEILAEEIKXNPFGLIGKDWTLITAENEGKVNTMTASWGGLGVMWGKDVAFVVIRPQRYTKEFIDNTDKFSLTFFDEDFRKELSYCGKVSGREEDKISQIGFNIEHLNBTPYFKEAKMAIICKKXYSQKLEPQCFIAEGIDGRWYPQKDYHTLYIAEITNVLVKED
NODE_6_length_167774_cov_6.340113 consensus sequence	0.982	0.982		49607	50116	169.667	Query	1	170	1	MSDFKEILAEEIKXNPFGLIGKDWTLITAENEGKVNTMTASWGGLGVMWGKDVAFVVIRPQRYTKEFIDNTDKFSLTFFDEDFRKELSYCGKVSGREEDKISQIGFNIEHLNBTPYFKEAKMAIICKKXYSQKLEPQCFIAEGIDGRWYPQKDYHTLYIAEITNVLVKED
NODE_6_length_155563_cov_5.613736 consensus sequence	0.982	0.982		49706	50215	169.667	Query	1	170	1	MSXFKEILAEEIKNNPFGLIGKDWTLITAENEGKVNTMTASWGGLGVMWGKDVAFVVIRPQRYTKEFIDNTDKFSLTFFDEDFRKELSYCGKVSGREEDKISQIGFNIEHLNDTPYFKEAKMAIICKKXYSQKLEPQCFIAEGIDGRWYPQKDYHTLYIAEITNVLXKED
NODE_6_length_143535_cov_7.392295 consensus sequence	0.982	0.982		37678	38187	169.667	Query	1	170	1	MSXFKEILAEEIKNNPFGLIGKDWTLITAENEGKVNTMTASWGGLGVMWGKDVAFVVIRPQRYTKEFIDNTDKFSLTFFDEDFRKELSYCGKVSGREEDKISQIGFNIEHLNDTPYFKEAKMAIICKKXYSQKLEPQCFIAEGIDGRWYPQKDYHTLYIAEITNVLXKED
NODE_5_length_255118_cov_10.4148 consensus sequence	0.982	0.982		205413	204904	169.667	Query	1	170	1	MSXFKEILAEEIKNNPFGLIGKDWTLITAENEGKVNTMTASWGGLGVMWGKDVAFVVIRPQRYTKEFIDNTDKFSLTFFDEDFRKELSYCGKVSGREEDKISQIGFNIEHLNDTPYFKEAKMAIICKKXYSQKLEPQCFIAEGIDGRWYPQKDYHTLYIAEITNVLXKED
NODE_5_length_249892_cov_9.13567 consensus sequence	0.982	0.982		200187	199678	169.667	Query	1	170	1	MSXFKEILAEEIKNNPFGLIGKDWTLITAENEGKVNTMTASWGGLGVMWGKDVAFVVIRPQRYTKEFIDNTDKFSLTFFDEDFRKELSYCGKVSGREEDKISQIGFNIEHLNDTPYFKEAKMAIICKKXYSQKLEPQCFIAEGIDGRWYPQKDYHTLYIAEITNVLXKED
NODE_5_length_249892_cov_7.69325 consensus sequence	0.982	0.982		200187	199678	169.667	Query	1	170	1	MSXFKEILAEEIKNNPFGLIGKDWTLITAENEGKVNTMTASWGGLGVMWGKDVAFVVIRPQRYTKEFIDNTDKFSLTFFDEDFRKELSYCGKVSGREEDKISQIGFNIEHLNDTPYFKEAKMAIICKKXYSQKLEPQCFIAEGIDGRWYPQKDYHTLYIAEITNVLXKED
NODE_5_length_249892_cov_7.11063 consensus sequence	0.982	0.982		200187	199678	169.667	Query	1	170	1	MSXFKEILAEEIKNNPFGLIGKDWTLITAENEGKVNTMTASWGGLGVMWGKDVAFVVIRPQRYTKEFIDNTDKFSLTFFDEDFRKELSYCGKVSGREEDKISQIGFNIEHLNDTPYFKEAKMAIICKKXYSQKLEPQCFIAEGIDGRWYPQKDYHTLYIAEITNVLXKED
NODE_5_length_208120_cov_29.3667 consensus sequence	0.982	0.982		158553	158044	169.667	Query	1	170	1	MSDFKEILAEEIKXNPFGLIGKDWTLITAENEGKVNTMTASWGGLGVMWGKDVAFVVIRPQRYTKEFIDNTDKFSLTFFDEDFRKELSYCGKVSGREEDKISQIGFNIEHLNBTPYFKEAKMAIICKKXYSQKLEPQCFIAEGIDGRWYPQKDYHTLYIAEITNVLVKED
NODE_4_length_282720_cov_6.925808 consensus sequence	0.988	0.988		234531	234022	169.667	Query	1	170	1	MSDFKEILAEEIKNNPFGLIGKDWTLITAENEGKVNTMTASWGGLGVMWGKDVAFVVIRPQRYTKEFIDNTDKFSLTFFDEDFRKELSYCGKVSGREEDKISQIGFNIEHLNDTPYFKEXKMAIICKKXYSQKLEPQCFIAEGIDGRWYPQKDYHTLYIAEITNVLVKED
NODE_4_length_279454_cov_5.748141 consensus sequence	0.988	0.988		16309	15800	169.667	Query	1	170	1	MSDFKEILAEEIKNNPFGLIGKDWTLITAENEGKVNTMTASWGGLGVMWGKDVAFVVIRPQRYTKEFIDNTDKFSLTFFDEDFRKELSYCGKVSGREEDKISQIGFNIEHLNDTPYFKEXKMAIICKKXYSQKLEPQCFIAEGIDGRWYPQKDYHTLYIAEITNVLVKED
NODE_4_length_259641_cov_5.74483 consensus sequence	0.988	0.988		48190	48699	169.667	Query	1	170	1	MSDFKEILAEEIKNNPFGLIGKDWTLITAENEGKVNTMTASWGGLGVMWGKDVAFVVIRPQRYTKEFIDNTDKFSLTFFDEDFRKELSYCGKVSGREEDKISQIGFNIEHLNDTPYFKEXKMAIICKKXYSQKLEPQCFIAEGIDGRWYPQKDYHTLYIAEITNVLVKED
NODE_4_length_255114_cov_6.16182 consensus sequence	0.982	0.982		49706	50215	169.667	Query	1	170	1	MSXFKEILAEEIKNNPFGLIGKDWTLITAENEGKVNTMTASWGGLGVMWGKDVAFVVIRPQRYTKEFIDNTDKFSLTFFDEDFRKELSYCGKVSGREEDKISQIGFNIEHLNDTPYFKEAKMAIICKKXYSQKLEPQCFIAEGIDGRWYPQKDYHTLYIAEITNVLXKED
NODE_4_length_207385_cov_5.15437 consensus sequence	0.982	0.982		48043	48552	169.667	Query	1	170	1	MSDFKEILAEEIKXNPFGLIGKDWTLITAENEGKVNTMTASWGGLGVMWGKDVAFVVIRPQRYTKEFIDNTDKFSLTFFDEDFRKELSYCGKVSGREEDKISQIGFNIEHLNBTPYFKEAKMAIICKKXYSQKLEPQCFIAEGIDGRWYPQKDYHTLYIAEITNVLVKED
NODE_3_length_282753_cov_9.157105 consensus sequence	0.994	0.994		152251	151742	169.667	Query	1	170	1	MSDFKEILAEEIKNNPFGLIGKDWTLITAENEGKVNTMTASWGGLGVMWGKDVAFVVIRPQRYTKEFIDNTDKFSLTFFDEDFRKELSYCGKVSGREEDKISQIGFNIEHLNDTPYFKEAKMAIICKKXYSQKLEPQCFIAEGIDGRWYPQKDYHTLYIAEITNVLVKED
NODE_3_length_254284_cov_9.09808 consensus sequence	1	1		204630	204121	169.667	Query	1	170	1	MSDFKEILAEEIKNNPFGLIGKDWTLITAENEGKVNTMTASWGGLGVMWGKDVAFVVIRPQRYTKEFIDNTDKFSLTFFDEDFRKELSYCGKVSGREEDKISQIGFNIEHLNDTPYFKEAKMAIICKKIYSQKLEPQCFIAEGIDGRWYPQKDYHTLYIAEITNVLVKED
NODE_3_length_138407_cov_34.0953 consensus sequence	0.994	0.994		39855	39346	169.667	Query	1	170	1	MSDFKEILAEEIKNNPFGLIGKDWTLITAENEGKVNTMTASWGGLGVMWGKDVAFVVIRPQRYTKEFIDNTDKFSLTFFDEDFRKELSYCGKVSGREEDKISQIGFNIEHLNDTPYFKEAKMAIICKKXYSQKLEPQCFIAEGIDGRWYPQKDYHTLYIAEITNVLVKED
NODE_2_length_414083_cov_6.190677 consensus sequence	0.982	0.982		49568	50077	169.667	Query	1	170	1	MSDFKEILAEEIKXNPFGLIGKDWTLITAENEGKVNTMTASWGGLGVMWGKDVAFVVIRPQRYTKEFIDNTDKFSLTFFDEDFRKELSYCGKVSGREEDKISQIGFNIEHLNBTPYFKEAKMAIICKKXYSQKLEPQCFIAEGIDGRWYPQKDYHTLYIAEITNVLVKED
NODE_2_length_345720_cov_13.445892 consensus sequence	0.994	0.994		161982	162491	169.667	Query	1	170	1	MSDFKEILAEEIKNNPFGLIGKDWTLITAENEGKVNTMTASWGGLGVMWGKDVAFVVIRPQRYTKEFIDNTDKFSLTFFDEDFRKELSYCGKVSGREEDKISQIGFNIEHLNDTPYFKEAKMAIICKKXYSQKLEPQCFIAEGIDGRWYPQKDYHTLYIAEITNVLVKED
NODE_2_length_259866_cov_5.07892 consensus sequence	0.988	0.988		48190	48699	169.667	Query	1	170	1	MSDFKEILAEEIKNNPFGLIGKDWTLITAENEGKVNTMTASWGGLGVMWGKDVAFVVIRPQRYTKEFIDNTDKFSLTFFDEDFRKELSYCGKVSGREEDKISQIGFNIEHLNDTPYFKEXKMAIICKKXYSQKLEPQCFIAEGIDGRWYPQKDYHTLYIAEITNVLVKED
NODE_1_length_1759993_cov_10.673399 consensus sequence	0.982	0.982		551221	550712	169.667	Query	1	170	1	MSXFKEILAEEIKNNPFGLIGKDWTLITAENEGKVNTMTASWGGLGVMWGKDVAFVVIRPQRYTKEFIDNTDKFSLTFFDEDFRKELSYCGKVSGREEDKISQIGFNIEHLNDTPYFKEAKMAIICKKXYSQKLEPQCFIAEGIDGRWYPQKDYHTLYIAEITNVLXKED
NODE_1_length_1703950_cov_12.034800 consensus sequence	0.982	0.982		1152496	1153005	169.667	Query	1	170	1	MSXFKEILAEEIKNNPFGLIGKDWTLITAENEGKVNTMTASWGGLGVMWGKDVAFVVIRPQRYTKEFIDNTDKFSLTFFDEDFRKELSYCGKVSGREEDKISQIGFNIEHLNDTPYFKEAKMAIICKKXYSQKLEPQCFIAEGIDGRWYPQKDYHTLYIAEITNVLXKED
NODE_1_length_1151894_cov_12.0166 consensus sequence	0.994	0.994		497527	497018	169.667	Query	1	170	1	MSDFKEILAEEIKNNPFGLIGKDWTLITAENEGKVNTMTASWGGLGVMWGKDVAFVVIRPQRYTKEFIDNTDKFSLTFFDEDFRKELSYCGKVSGREEDKISQIGFNIEHLNDTPYFKEAKMAIICKKXYSQKLEPQCFIAEGIDGRWYPQKDYHTLYIAEITNVLVKED
NODE_1_length_1130519_cov_18.791 consensus sequence	0.988	0.988		735745	735236	169.667	Query	1	170	1	MSDFKEILAEEIKNNPFGLIGKDWTLITAENEGKVNTMTASWGGLGVMWGKDVAFVVIRPQRYTKEFIDNTDKFSLTFFDEDFRKELSYCGKVSGREEDKISQIGFNIEHLNDTPYFKEXKMAIICKKXYSQKLEPQCFIAEGIDGRWYPQKDYHTLYIAEITNVLVKED
NODE_1_length_1108008_cov_18.9135 consensus sequence	0.988	0.988		697347	696838	169.667	Query	1	170	1	MSDFKEILAEEIKNNPFGLIGKDWTLITAENEGKVNTMTASWGGLGVMWGKDVAFVVIRPQRYTKEFIDNTDKFSLTFFDEDFRKELSYCGKVSGREEDKISQIGFNIEHLNDTPYFKEXKMAIICKKXYSQKLEPQCFIAEGIDGRWYPQKDYHTLYIAEITNVLVKED
NODE_1_length_1044245_cov_62.7593 consensus sequence	0.988	0.988		348337	348846	169.667	Query	1	170	1	MSDFKEILAEEIKNNPFGLIGKDWTLITAENEGKVNTMTASWGGLGVMWGKDVAFVVIRPQRYTKEFIDNTDKFSLTFFDEDFRKELSYCGKVSGREEDKISQIGFNIEHLNDTPYFKEXKMAIICKKXYSQKLEPQCFIAEGIDGRWYPQKDYHTLYIAEITNVLVKED
NODE_1_length_1035305_cov_18.3266 consensus sequence	0.988	0.988		346968	347477	169.667	Query	1	170	1	MSDFKEILAEEIKNNPFGLIGKDWTLITAENEGKVNTMTASWGGLGVMWGKDVAFVVIRPQRYTKEFIDNTDKFSLTFFDEDFRKELSYCGKVSGREEDKISQIGFNIEHLNDTPYFKEXKMAIICKKXYSQKLEPQCFIAEGIDGRWYPQKDYHTLYIAEITNVLVKED
NODE_1_length_989649_cov_19.0156 consensus sequence	0.988	0.988		700823	700314	169.667	Query	1	170	1	MSDFKEILAEEIKNNPFGLIGKDWTLITAENEGKVNTMTASWGGLGVMWGKDVAFVVIRPQRYTKEFIDNTDKFSLTFFDEDFRKELSYCGKVSGREEDKISQIGFNIEHLNDTPYFKEXKMAIICKKXYSQKLEPQCFIAEGIDGRWYPQKDYHTLYIAEITNVLVKED
NODE_1_length_929995_cov_12.475643 consensus sequence	0.988	0.988		348336	348845	169.667	Query	1	170	1	MSDFKEILAEEIKNNPFGLIGKDWTLITAENEGKVNTMTASWGGLGVMWGKDVAFVVIRPQRYTKEFIDNTDKFSLTFFDEDFRKELSYCGKVSGREEDKISQIGFNIEHLNDTPYFKEXKMAIICKKXYSQKLEPQCFIAEGIDGRWYPQKDYHTLYIAEITNVLVKED
NODE_1_length_857322_cov_22.8838 consensus sequence	0.982	0.982		557700	557191	169.667	Query	1	170	1	MSXFKEILAEEIKNNPFGLIGKDWTLITAENEGKVNTMTASWGGLGVMWGKDVAFVVIRPQRYTKEFIDNTDKFSLTFFDEDFRKELSYCGKVSGREEDKISQIGFNIEHLNDTPYFKEAKMAIICKKXYSQKLEPQCFIAEGIDGRWYPQKDYHTLYIAEITNVLXKED
NODE_1_length_857322_cov_22.0847 consensus sequence	0.982	0.982		557700	557191	169.667	Query	1	170	1	MSXFKEILAEEIKNNPFGLIGKDWTLITAENEGKVNTMTASWGGLGVMWGKDVAFVVIRPQRYTKEFIDNTDKFSLTFFDEDFRKELSYCGKVSGREEDKISQIGFNIEHLNDTPYFKEAKMAIICKKXYSQKLEPQCFIAEGIDGRWYPQKDYHTLYIAEITNVLXKED
NODE_1_length_857194_cov_15.394971 consensus sequence	0.982	0.982		299200	299709	169.667	Query	1	170	1	MSXFKEILAEEIKNNPFGLIGKDWTLITAENEGKVNTMTASWGGLGVMWGKDVAFVVIRPQRYTKEFIDNTDKFSLTFFDEDFRKELSYCGKVSGREEDKISQIGFNIEHLNDTPYFKEAKMAIICKKXYSQKLEPQCFIAEGIDGRWYPQKDYHTLYIAEITNVLXKED
NODE_1_length_855157_cov_8.442063 consensus sequence	0.994	0.994		558351	558860	169.667	Query	1	170	1	MSDFKEILAEEIKNNPFGLIGKDWTLITAENEGKVNTMTASWGGLGVMWGKDVAFVVIRPQRYTKEFIDNTDKFSLTFFDEDFRKELSYCGKVSGREEDKISQIGFNIEHLNDTPYFKEAKMAIICKKXYSQKLEPQCFIAEGIDGRWYPQKDYHTLYIAEITNVLVKED
NODE_1_length_850446_cov_7.740627 consensus sequence	0.982	0.982		550926	550417	169.667	Query	1	170	1	MSXFKEILAEEIKNNPFGLIGKDWTLITAENEGKVNTMTASWGGLGVMWGKDVAFVVIRPQRYTKEFIDNTDKFSLTFFDEDFRKELSYCGKVSGREEDKISQIGFNIEHLNDTPYFKEAKMAIICKKXYSQKLEPQCFIAEGIDGRWYPQKDYHTLYIAEITNVLXKED
NODE_1_length_780775_cov_16.498139 consensus sequence	0.988	0.988		49780	50289	169.667	Query	1	170	1	MSDFKEILAEEIKNNPFGLIGKDWTLITAENEGKVNTMTASWGGLGVMWGKDVAFVVIRPQRYTKEFIDNTDKFSLTFFDEDFRKELSYCGKVSGREEDKISQIGFNIEHLNDTPYFKEXKMAIICKKXYSQKLEPQCFIAEGIDGRWYPQKDYHTLYIAEITNVLVKED
NODE_1_length_780763_cov_18.277250 consensus sequence	0.988	0.988		49780	50289	169.667	Query	1	170	1	MSDFKEILAEEIKNNPFGLIGKDWTLITAENEGKVNTMTASWGGLGVMWGKDVAFVVIRPQRYTKEFIDNTDKFSLTFFDEDFRKELSYCGKVSGREEDKISQIGFNIEHLNDTPYFKEXKMAIICKKXYSQKLEPQCFIAEGIDGRWYPQKDYHTLYIAEITNVLVKED
NODE_1_length_753187_cov_15.659289 consensus sequence	0.988	0.988		49584	50093	169.667	Query	1	170	1	MSDFKEILAEEIKNNPFGLIGKDWTLITAENEGKVNTMTASWGGLGVMWGKDVAFVVIRPQRYTKEFIDNTDKFSLTFFDEDFRKELSYCGKVSGREEDKISQIGFNIEHLNDTPYFKEXKMAIICKKXYSQKLEPQCFIAEGIDGRWYPQKDYHTLYIAEITNVLVKED
NODE_1_length_753123_cov_11.410812 consensus sequence	0.988	0.988		703540	703031	169.667	Query	1	170	1	MSDFKEILAEEIKNNPFGLIGKDWTLITAENEGKVNTMTASWGGLGVMWGKDVAFVVIRPQRYTKEFIDNTDKFSLTFFDEDFRKELSYCGKVSGREEDKISQIGFNIEHLNDTPYFKEXKMAIICKKXYSQKLEPQCFIAEGIDGRWYPQKDYHTLYIAEITNVLVKED
NODE_1_length_732844_cov_13.3774 consensus sequence	0.994	0.994		288755	289264	169.667	Query	1	170	1	MSDFKEILAEEIKNNPFGLIGKDWTLITAENEGKVNTMTASWGGLGVMWGKDVAFVVIRPQRYTKEFIDNTDKFSLTFFDEDFRKELSYCGKVSGREEDKISQIGFNIEHLNDTPYFKEAKMAIICKKXYSQKLEPQCFIAEGIDGRWYPQKDYHTLYIAEITNVLVKED
NODE_1_length_602938_cov_9.411607 consensus sequence	0.988	0.988		554747	554238	169.667	Query	1	170	1	MSDFKEILAEEIKNNPFGLIGKDWTLITAENEGKVNTMTASWGGLGVMWGKDVAFVVIRPQRYTKEFIDNTDKFSLTFFDEDFRKELSYCGKVSGREEDKISQIGFNIEHLNDTPYFKEXKMAIICKKXYSQKLEPQCFIAEGIDGRWYPQKDYHTLYIAEITNVLVKED
NODE_1_length_600631_cov_9.643719 consensus sequence	0.982	0.982		550926	550417	169.667	Query	1	170	1	MSXFKEILAEEIKNNPFGLIGKDWTLITAENEGKVNTMTASWGGLGVMWGKDVAFVVIRPQRYTKEFIDNTDKFSLTFFDEDFRKELSYCGKVSGREEDKISQIGFNIEHLNDTPYFKEAKMAIICKKXYSQKLEPQCFIAEGIDGRWYPQKDYHTLYIAEITNVLXKED
NODE_1_length_600631_cov_4.28039 consensus sequence	0.982	0.982		49706	50215	169.667	Query	1	170	1	MSXFKEILAEEIKNNPFGLIGKDWTLITAENEGKVNTMTASWGGLGVMWGKDVAFVVIRPQRYTKEFIDNTDKFSLTFFDEDFRKELSYCGKVSGREEDKISQIGFNIEHLNDTPYFKEAKMAIICKKXYSQKLEPQCFIAEGIDGRWYPQKDYHTLYIAEITNVLXKED
NODE_1_length_600630_cov_10.988 consensus sequence	0.982	0.982		49706	50215	169.667	Query	1	170	1	MSXFKEILAEEIKNNPFGLIGKDWTLITAENEGKVNTMTASWGGLGVMWGKDVAFVVIRPQRYTKEFIDNTDKFSLTFFDEDFRKELSYCGKVSGREEDKISQIGFNIEHLNDTPYFKEAKMAIICKKXYSQKLEPQCFIAEGIDGRWYPQKDYHTLYIAEITNVLXKED
NODE_1_length_600500_cov_10.7052 consensus sequence	0.982	0.982		49706	50215	169.667	Query	1	170	1	MSXFKEILAEEIKNNPFGLIGKDWTLITAENEGKVNTMTASWGGLGVMWGKDVAFVVIRPQRYTKEFIDNTDKFSLTFFDEDFRKELSYCGKVSGREEDKISQIGFNIEHLNDTPYFKEAKMAIICKKXYSQKLEPQCFIAEGIDGRWYPQKDYHTLYIAEITNVLXKED
NODE_1_length_563428_cov_10.9228 consensus sequence	0.982	0.982		62054	62563	169.667	Query	1	170	1	MSXFKEILAEEIKNNPFGLIGKDWTLITAENEGKVNTMTASWGGLGVMWGKDVAFVVIRPQRYTKEFIDNTDKFSLTFFDEDFRKELSYCGKVSGREEDKISQIGFNIEHLNDTPYFKEAKMAIICKKXYSQKLEPQCFIAEGIDGRWYPQKDYHTLYIAEITNVLXKED
NODE_1_length_554104_cov_10.320483 consensus sequence	0.994	0.994		370366	370875	169.667	Query	1	170	1	MSDFKEILAEEIKNNPFGLIGKDWTLITAENEGKVNTMTASWGGLGVMWGKDVAFVVIRPQRYTKEFIDNTDKFSLTFFDEDFRKELSYCGKVSGREEDKISQIGFNIEHLNDTPYFKEAKMAIICKKXYSQKLEPQCFIAEGIDGRWYPQKDYHTLYIAEITNVLVKED
NODE_1_length_551698_cov_22.0864 consensus sequence	0.982	0.982		502131	501622	169.667	Query	1	170	1	MSDFKEILAEEIKXNPFGLIGKDWTLITAENEGKVNTMTASWGGLGVMWGKDVAFVVIRPQRYTKEFIDNTDKFSLTFFDEDFRKELSYCGKVSGREEDKISQIGFNIEHLNBTPYFKEAKMAIICKKXYSQKLEPQCFIAEGIDGRWYPQKDYHTLYIAEITNVLVKED
NODE_1_length_548101_cov_5.675297 consensus sequence	0.988	0.988		499600	499091	169.667	Query	1	170	1	MSDFKEILAEEIKNNPFGLIGKDWTLITAENEGKVNTMTASWGGLGVMWGKDVAFVVIRPQRYTKEFIDNTDKFSLTFFDEDFRKELSYCGKVSGREEDKISQIGFNIEHLNDTPYFKEXKMAIICKKXYSQKLEPQCFIAEGIDGRWYPQKDYHTLYIAEITNVLVKED
NODE_1_length_526095_cov_8.036989 consensus sequence	0.994	0.994		183739	183230	169.667	Query	1	170	1	MSDFKEILAEEIKNNPFGLIGKDWTLITAENEGKVNTMTASWGGLGVMWGKDVAFVVIRPQRYTKEFIDNTDKFSLTFFDEDFRKELSYCGKVSGREEDKISQIGFNIEHLNDTPYFKEAKMAIICKKXYSQKLEPQCFIAEGIDGRWYPQKDYHTLYIAEITNVLVKED
NODE_1_length_525976_cov_7.944049 consensus sequence	0.994	0.994		183701	183192	169.667	Query	1	170	1	MSDFKEILAEEIKNNPFGLIGKDWTLITAENEGKVNTMTASWGGLGVMWGKDVAFVVIRPQRYTKEFIDNTDKFSLTFFDEDFRKELSYCGKVSGREEDKISQIGFNIEHLNDTPYFKEAKMAIICKKXYSQKLEPQCFIAEGIDGRWYPQKDYHTLYIAEITNVLVKED
NODE_1_length_482857_cov_9.712326 consensus sequence	0.97	0.97		92699	92193	168.667	Query	0.9941	169	1	MSDFKEILAEEIKXNPFGLIGKDWTLITAENEGKVNTMTASWGGLGVMWGKDVAFVVIRPQRYTKEFIDNTDKFSLTFFDEDFRKELSYCGKVSGREEDKISQXGFNIEHLNBTPYFKEAKMAJICKKXYSQKLEPQCFIAEGIDGRWYPQKDYHTLYIAEITNVLVKE
NODE_1_length_467148_cov_14.8908 consensus sequence	0.97	0.97		94067	93561	168.667	Query	0.9941	169	1	MSDFKEILAEEIKXNPFGLIGKDWTLITAENEGKVNTMTASWGGLGVMWGKDVAFVVIRPQRYTKEFIDNTDKFSLTFFDEDFRKELSYCGKVSGREEDKISQXGFNIEHLNBTPYFKEAKMAJICKKXYSQKLEPQCFIAEGIDGRWYPQKDYHTLYIAEITNVLVKE
NODE_1_length_466900_cov_20.2947 consensus sequence	0.97	0.97		93877	93371	168.667	Query	0.9941	169	1	MSDFKEILAEEIKXNPFGLIGKDWTLITAENEGKVNTMTASWGGLGVMWGKDVAFVVIRPQRYTKEFIDNTDKFSLTFFDEDFRKELSYCGKVSGREEDKISQXGFNIEHLNBTPYFKEAKMAJICKKXYSQKLEPQCFIAEGIDGRWYPQKDYHTLYIAEITNVLVKE
NODE_1_length_465107_cov_14.313818 consensus sequence	0.97	0.97		92765	92259	168.667	Query	0.9941	169	1	MSDFKEILAEEIKXNPFGLIGKDWTLITAENEGKVNTMTASWGGLGVMWGKDVAFVVIRPQRYTKEFIDNTDKFSLTFFDEDFRKELSYCGKVSGREEDKISQXGFNIEHLNBTPYFKEAKMAJICKKXYSQKLEPQCFIAEGIDGRWYPQKDYHTLYIAEITNVLVKE
NODE_1_length_465013_cov_10.993280 consensus sequence	0.97	0.97		92765	92259	168.667	Query	0.9941	169	1	MSDFKEILAEEIKXNPFGLIGKDWTLITAENEGKVNTMTASWGGLGVMWGKDVAFVVIRPQRYTKEFIDNTDKFSLTFFDEDFRKELSYCGKVSGREEDKISQXGFNIEHLNBTPYFKEAKMAJICKKXYSQKLEPQCFIAEGIDGRWYPQKDYHTLYIAEITNVLVKE
NODE_1_length_413400_cov_11.202702 consensus sequence	0.982	0.982		48067	48576	169.667	Query	1	170	1	MSDFKEILAEEIKXNPFGLIGKDWTLITAENEGKVNTMTASWGGLGVMWGKDVAFVVIRPQRYTKEFIDNTDKFSLTFFDEDFRKELSYCGKVSGREEDKISQIGFNIEHLNBTPYFKEAKMAIICKKXYSQKLEPQCFIAEGIDGRWYPQKDYHTLYIAEITNVLVKED
NODE_1_length_410996_cov_5.06779 consensus sequence	0.982	0.982		48043	48552	169.667	Query	1	170	1	MSDFKEILAEEIKXNPFGLIGKDWTLITAENEGKVNTMTASWGGLGVMWGKDVAFVVIRPQRYTKEFIDNTDKFSLTFFDEDFRKELSYCGKVSGREEDKISQIGFNIEHLNBTPYFKEAKMAIICKKXYSQKLEPQCFIAEGIDGRWYPQKDYHTLYIAEITNVLVKED
NODE_1_length_315046_cov_12.938114 consensus sequence	0.97	0.97		92765	92259	168.667	Query	0.9941	169	1	MSDFKEILAEEIKXNPFGLIGKDWTLITAENEGKVNTMTASWGGLGVMWGKDVAFVVIRPQRYTKEFIDNTDKFSLTFFDEDFRKELSYCGKVSGREEDKISQXGFNIEHLNBTPYFKEAKMAJICKKXYSQKLEPQCFIAEGIDGRWYPQKDYHTLYIAEITNVLVKE
CLO_FA5581AA_AS_NODE_4_length_402543_cov_59.088406 consensus sequence	0.994	0.994		237002	237511	169.667	Query	1	170	1	MSDFKEILAEEIKNNPFGLIGKDWTLITAENEGKVNTMTASWGGLGVMWGKDVAFVVIRPQRYTKEFIDNTDKFSLTFFDEDFRKELSYCGKVSGREEDKISQIGFNIEHLNDTPYFKEAKMAIICKKXYSQKLEPQCFIAEGIDGRWYPQKDYHTLYIAEITNVLVKED
CLO_FA5578AA_AS_NODE_1_length_586683_cov_65.938381 consensus sequence	0.97	0.97		214435	213929	168.667	Query	0.9941	169	1	MSDFKEILAEEIKXNPFGLIGKDWTLITAENEGKVNTMTASWGGLGVMWGKDVAFVVIRPQRYTKEFIDNTDKFSLTFFDEDFRKELSYCGKVSGREEDKISQXGFNIEHLNBTPYFKEAKMAJICKKXYSQKLEPQCFIAEGIDGRWYPQKDYHTLYIAEITNVLVKE
CLO_FA5555AA_AS_NODE_2_length_400840_cov_14.330199 consensus sequence	0.988	0.988		32919	33428	169.667	Query	1	170	1	MSDFKEILAEEIKNNPFGLIGKDWTLITAENEGKVNTMTASWGGLGVMWGKDVAFVVIRPQRYTKEFIDNTDKFSLTFFDEDFRKELSYCGKVSGREEDKISQIGFNIEHLNDTPYFKEXKMAIICKKXYSQKLEPQCFIAEGIDGRWYPQKDYHTLYIAEITNVLVKED
CLO_FA5221AA_AS_NODE_3_length_354424_cov_20.000946 consensus sequence	1	1		149745	150254	169.667	Query	1	170	1	MSDFKEILAEEIKNNPFGLIGKDWTLITAENEGKVNTMTASWGGLGVMWGKDVAFVVIRPQRYTKEFIDNTDKFSLTFFDEDFRKELSYCGKVSGREEDKISQIGFNIEHLNDTPYFKEAKMAIICKKIYSQKLEPQCFIAEGIDGRWYPQKDYHTLYIAEITNVLVKED
CLO_FA5074AA_AS_NODE_6_length_259739_cov_16.375817 consensus sequence	0.988	0.988		48309	48818	169.667	Query	1	170	1	MSDFKEILAEEIKNNPFGLIGKDWTLITAENEGKVNTMTASWGGLGVMWGKDVAFVVIRPQRYTKEFIDNTDKFSLTFFDEDFRKELSYCGKVSGREEDKISQIGFNIEHLNDTPYFKEXKMAIICKKXYSQKLEPQCFIAEGIDGRWYPQKDYHTLYIAEITNVLVKED
CLO_FA4968AA_AS_NODE_1_length_1758559_cov_38.313268 consensus sequence	0.982	0.982		1207536	1208045	169.667	Query	1	170	1	MSXFKEILAEEIKNNPFGLIGKDWTLITAENEGKVNTMTASWGGLGVMWGKDVAFVVIRPQRYTKEFIDNTDKFSLTFFDEDFRKELSYCGKVSGREEDKISQIGFNIEHLNDTPYFKEAKMAIICKKXYSQKLEPQCFIAEGIDGRWYPQKDYHTLYIAEITNVLXKED
CLO_FA4964AA_AS_NODE_2_length_408230_cov_47.158519 consensus sequence	0.982	0.982		359906	359397	169.667	Query	1	170	1	MSDFKEILAEEIKXNPFGLIGKDWTLITAENEGKVNTMTASWGGLGVMWGKDVAFVVIRPQRYTKEFIDNTDKFSLTFFDEDFRKELSYCGKVSGREEDKISQIGFNIEHLNBTPYFKEAKMAIICKKXYSQKLEPQCFIAEGIDGRWYPQKDYHTLYIAEITNVLVKED
CLO_FA4551AA_AS_NODE_1_length_479398_cov_55.001872 consensus sequence	0.994	0.994		236017	236526	169.667	Query	1	170	1	MSDFKEILAEEIKNNPFGLIGKDWTLITAENEGKVNTMTASWGGLGVMWGKDVAFVVIRPQRYTKEFIDNTDKFSLTFFDEDFRKELSYCGKVSGREEDKISQIGFNIEHLNDTPYFKEAKMAIICKKXYSQKLEPQCFIAEGIDGRWYPQKDYHTLYIAEITNVLVKED
CLO_FA4468AA_AS_NODE_2_length_781198_cov_33.486229 consensus sequence	0.988	0.988		731419	730910	169.667	Query	1	170	1	MSDFKEILAEEIKNNPFGLIGKDWTLITAENEGKVNTMTASWGGLGVMWGKDVAFVVIRPQRYTKEFIDNTDKFSLTFFDEDFRKELSYCGKVSGREEDKISQIGFNIEHLNDTPYFKEXKMAIICKKXYSQKLEPQCFIAEGIDGRWYPQKDYHTLYIAEITNVLVKED
CLO_FA4270AA_AS_NODE_1_length_780959_cov_43.373842 consensus sequence	0.988	0.988		49780	50289	169.667	Query	1	170	1	MSDFKEILAEEIKNNPFGLIGKDWTLITAENEGKVNTMTASWGGLGVMWGKDVAFVVIRPQRYTKEFIDNTDKFSLTFFDEDFRKELSYCGKVSGREEDKISQIGFNIEHLNDTPYFKEXKMAIICKKXYSQKLEPQCFIAEGIDGRWYPQKDYHTLYIAEITNVLVKED
CLO_FA4265AA_AS_NODE_4_length_237732_cov_28.425357 consensus sequence	0.994	0.994		49792	50301	169.667	Query	1	170	1	MSDFKEILAEEIKNNPFGLIGKDWTLITAENEGKVNTMTASWGGLGVMWGKDVAFVVIRPQRYTKEFIDNTDKFSLTFFDEDFRKELSYCGKVSGREEDKISQIGFNIEHLNDTPYFKEAKMAIICKKXYSQKLEPQCFIAEGIDGRWYPQKDYHTLYIAEITNVLVKED
CLO_FA4014AA_AS_NODE_1_length_408641_cov_31.617406 consensus sequence	0.982	0.982		360317	359808	169.667	Query	1	170	1	MSDFKEILAEEIKXNPFGLIGKDWTLITAENEGKVNTMTASWGGLGVMWGKDVAFVVIRPQRYTKEFIDNTDKFSLTFFDEDFRKELSYCGKVSGREEDKISQIGFNIEHLNBTPYFKEAKMAIICKKXYSQKLEPQCFIAEGIDGRWYPQKDYHTLYIAEITNVLVKED
CLO_FA3912AA_AS_NODE_10_length_140881_cov_34.032198 consensus sequence	0.97	0.97		92765	92259	168.667	Query	0.9941	169	1	MSDFKEILAEEIKXNPFGLIGKDWTLITAENEGKVNTMTASWGGLGVMWGKDVAFVVIRPQRYTKEFIDNTDKFSLTFFDEDFRKELSYCGKVSGREEDKISQXGFNIEHLNBTPYFKEAKMAJICKKXYSQKLEPQCFIAEGIDGRWYPQKDYHTLYIAEITNVLVKE
CLO_FA3571AA_AS_NODE_9_length_206855_cov_57.156491 consensus sequence	0.982	0.982		158550	158041	169.667	Query	1	170	1	MSDFKEILAEEIKXNPFGLIGKDWTLITAENEGKVNTMTASWGGLGVMWGKDVAFVVIRPQRYTKEFIDNTDKFSLTFFDEDFRKELSYCGKVSGREEDKISQIGFNIEHLNBTPYFKEAKMAIICKKXYSQKLEPQCFIAEGIDGRWYPQKDYHTLYIAEITNVLVKED
CLO_FA3568AA_AS_NODE_3_length_404855_cov_54.880199 consensus sequence	0.982	0.982		190117	189608	169.667	Query	1	170	1	MSXFKEILAEEIKNNPFGLIGKDWTLITAENEGKVNTMTASWGGLGVMWGKDVAFVVIRPQRYTKEFIDNTDKFSLTFFDEDFRKELSYCGKVSGREEDKISQIGFNIEHLNDTPYFKEAKMAIICKKXYSQKLEPQCFIAEGIDGRWYPQKDYHTLYIAEITNVLXKED
CLO_FA3564AA_AS_NODE_4_length_261711_cov_56.494686 consensus sequence	0.988	0.988		213602	213093	169.667	Query	1	170	1	MSDFKEILAEEIKNNPFGLIGKDWTLITAENEGKVNTMTASWGGLGVMWGKDVAFVVIRPQRYTKEFIDNTDKFSLTFFDEDFRKELSYCGKVSGREEDKISQIGFNIEHLNDTPYFKEXKMAIICKKXYSQKLEPQCFIAEGIDGRWYPQKDYHTLYIAEITNVLVKED
CLO_FA3563AA_AS_NODE_7_length_206855_cov_56.186646 consensus sequence	0.982	0.982		48306	48815	169.667	Query	1	170	1	MSDFKEILAEEIKXNPFGLIGKDWTLITAENEGKVNTMTASWGGLGVMWGKDVAFVVIRPQRYTKEFIDNTDKFSLTFFDEDFRKELSYCGKVSGREEDKISQIGFNIEHLNBTPYFKEAKMAIICKKXYSQKLEPQCFIAEGIDGRWYPQKDYHTLYIAEITNVLVKED
CLO_FA3557AA_AS_NODE_9_length_140881_cov_42.325106 consensus sequence	0.97	0.97		92765	92259	168.667	Query	0.9941	169	1	MSDFKEILAEEIKXNPFGLIGKDWTLITAENEGKVNTMTASWGGLGVMWGKDVAFVVIRPQRYTKEFIDNTDKFSLTFFDEDFRKELSYCGKVSGREEDKISQXGFNIEHLNBTPYFKEAKMAJICKKXYSQKLEPQCFIAEGIDGRWYPQKDYHTLYIAEITNVLVKE
CLO_FA3427AA_AS_NODE_1_length_239838_cov_26.272182 consensus sequence	0.982	0.982		49744	50253	169.667	Query	1	170	1	MSXFKEILAEEIKNNPFGLIGKDWTLITAENEGKVNTMTASWGGLGVMWGKDVAFVVIRPQRYTKEFIDNTDKFSLTFFDEDFRKELSYCGKVSGREEDKISQIGFNIEHLNDTPYFKEAKMAIICKKXYSQKLEPQCFIAEGIDGRWYPQKDYHTLYIAEITNVLXKED
CLO_FA3424AA_AS_NODE_12_length_140815_cov_16.441765 consensus sequence	0.97	0.97		92699	92193	168.667	Query	0.9941	169	1	MSDFKEILAEEIKXNPFGLIGKDWTLITAENEGKVNTMTASWGGLGVMWGKDVAFVVIRPQRYTKEFIDNTDKFSLTFFDEDFRKELSYCGKVSGREEDKISQXGFNIEHLNBTPYFKEAKMAJICKKXYSQKLEPQCFIAEGIDGRWYPQKDYHTLYIAEITNVLVKE
CLO_FA3418AA_AS_NODE_12_length_140749_cov_60.304625 consensus sequence	0.97	0.97		92633	92127	168.667	Query	0.9941	169	1	MSDFKEILAEEIKXNPFGLIGKDWTLITAENEGKVNTMTASWGGLGVMWGKDVAFVVIRPQRYTKEFIDNTDKFSLTFFDEDFRKELSYCGKVSGREEDKISQXGFNIEHLNBTPYFKEAKMAJICKKXYSQKLEPQCFIAEGIDGRWYPQKDYHTLYIAEITNVLVKE
CLO_FA3399AA_AS_NODE_26_length_53102_cov_9.717338 consensus sequence	0.982	0.982		5049	4540	169.667	Query	1	170	1	MSDFKEILAEEIKXNPFGLIGKDWTLITAENEGKVNTMTASWGGLGVMWGKDVAFVVIRPQRYTKEFIDNTDKFSLTFFDEDFRKELSYCGKVSGREEDKISQIGFNIEHLNBTPYFKEAKMAIICKKXYSQKLEPQCFIAEGIDGRWYPQKDYHTLYIAEITNVLVKED
CLO_FA3331AA_AS_NODE_9_length_198143_cov_56.752798 consensus sequence	0.994	0.994		48175	48684	169.667	Query	1	170	1	MSDFKEILAEEIKNNPFGLIGKDWTLITAENEGKVNTMTASWGGLGVMWGKDVAFVVIRPQRYTKEFIDNTDKFSLTFFDEDFRKELSYCGKVSGREEDKISQIGFNIEHLNDTPYFKEAKMAIICKKXYSQKLEPQCFIAEGIDGRWYPQKDYHTLYIAEITNVLVKED
CLO_FA3229AA_AS_NODE_1_length_893393_cov_65.670381 consensus sequence	0.982	0.982		505063	504554	169.667	Query	1	170	1	MSXFKEILAEEIKNNPFGLIGKDWTLITAENEGKVNTMTASWGGLGVMWGKDVAFVVIRPQRYTKEFIDNTDKFSLTFFDEDFRKELSYCGKVSGREEDKISQIGFNIEHLNDTPYFKEAKMAIICKKXYSQKLEPQCFIAEGIDGRWYPQKDYHTLYIAEITNVLXKED
CLO_FA3078AA_AS_NODE_12_length_140881_cov_40.965401 consensus sequence	0.97	0.97		48117	48623	168.667	Query	0.9941	169	1	MSDFKEILAEEIKXNPFGLIGKDWTLITAENEGKVNTMTASWGGLGVMWGKDVAFVVIRPQRYTKEFIDNTDKFSLTFFDEDFRKELSYCGKVSGREEDKISQXGFNIEHLNBTPYFKEAKMAJICKKXYSQKLEPQCFIAEGIDGRWYPQKDYHTLYIAEITNVLVKE
CLO_FA2995AA_AS_NODE_10_length_140881_cov_47.106008 consensus sequence	0.97	0.97		92765	92259	168.667	Query	0.9941	169	1	MSDFKEILAEEIKXNPFGLIGKDWTLITAENEGKVNTMTASWGGLGVMWGKDVAFVVIRPQRYTKEFIDNTDKFSLTFFDEDFRKELSYCGKVSGREEDKISQXGFNIEHLNBTPYFKEAKMAJICKKXYSQKLEPQCFIAEGIDGRWYPQKDYHTLYIAEITNVLVKE
CLO_FA2994AA_AS_NODE_9_length_166339_cov_49.898040 consensus sequence	0.982	0.982		7790	8299	169.667	Query	1	170	1	MSDFKEILAEEIKXNPFGLIGKDWTLITAENEGKVNTMTASWGGLGVMWGKDVAFVVIRPQRYTKEFIDNTDKFSLTFFDEDFRKELSYCGKVSGREEDKISQIGFNIEHLNBTPYFKEAKMAIICKKXYSQKLEPQCFIAEGIDGRWYPQKDYHTLYIAEITNVLVKED
CLO_FA2902AA_AS_NODE_8_length_206846_cov_44.665614 consensus sequence	0.982	0.982		48306	48815	169.667	Query	1	170	1	MSDFKEILAEEIKXNPFGLIGKDWTLITAENEGKVNTMTASWGGLGVMWGKDVAFVVIRPQRYTKEFIDNTDKFSLTFFDEDFRKELSYCGKVSGREEDKISQIGFNIEHLNBTPYFKEAKMAIICKKXYSQKLEPQCFIAEGIDGRWYPQKDYHTLYIAEITNVLVKED
CLO_FA2745AA_AS_NODE_20_length_73467_cov_39.502154 consensus sequence	0.97	0.97		48117	48623	168.667	Query	0.9941	169	1	MSDFKEILAEEIKXNPFGLIGKDWTLITAENEGKVNTMTASWGGLGVMWGKDVAFVVIRPQRYTKEFIDNTDKFSLTFFDEDFRKELSYCGKVSGREEDKISQXGFNIEHLNBTPYFKEAKMAJICKKXYSQKLEPQCFIAEGIDGRWYPQKDYHTLYIAEITNVLVKE
CLO_FA2592AA_AS_NODE_1_length_525955_cov_54.152327 consensus sequence	0.994	0.994		183739	183230	169.667	Query	1	170	1	MSDFKEILAEEIKNNPFGLIGKDWTLITAENEGKVNTMTASWGGLGVMWGKDVAFVVIRPQRYTKEFIDNTDKFSLTFFDEDFRKELSYCGKVSGREEDKISQIGFNIEHLNDTPYFKEAKMAIICKKXYSQKLEPQCFIAEGIDGRWYPQKDYHTLYIAEITNVLVKED
CLO_FA2586AA_AS_NODE_12_length_140881_cov_51.527097 consensus sequence	0.97	0.97		48117	48623	168.667	Query	0.9941	169	1	MSDFKEILAEEIKXNPFGLIGKDWTLITAENEGKVNTMTASWGGLGVMWGKDVAFVVIRPQRYTKEFIDNTDKFSLTFFDEDFRKELSYCGKVSGREEDKISQXGFNIEHLNBTPYFKEAKMAJICKKXYSQKLEPQCFIAEGIDGRWYPQKDYHTLYIAEITNVLVKE
CLO_FA2559AA_AS_NODE_2_length_490374_cov_50.372777 consensus sequence	0.982	0.982		300258	300767	169.667	Query	1	170	1	MSXFKEILAEEIKNNPFGLIGKDWTLITAENEGKVNTMTASWGGLGVMWGKDVAFVVIRPQRYTKEFIDNTDKFSLTFFDEDFRKELSYCGKVSGREEDKISQIGFNIEHLNDTPYFKEAKMAIICKKXYSQKLEPQCFIAEGIDGRWYPQKDYHTLYIAEITNVLXKED
CLO_FA2529AA_AS_NODE_1_length_526810_cov_34.867630 consensus sequence	0.994	0.994		343072	343581	169.667	Query	1	170	1	MSDFKEILAEEIKNNPFGLIGKDWTLITAENEGKVNTMTASWGGLGVMWGKDVAFVVIRPQRYTKEFIDNTDKFSLTFFDEDFRKELSYCGKVSGREEDKISQIGFNIEHLNDTPYFKEAKMAIICKKXYSQKLEPQCFIAEGIDGRWYPQKDYHTLYIAEITNVLVKED
CLO_FA2497AA_AS_NODE_1_length_746937_cov_59.395467 consensus sequence	0.988	0.988		49780	50289	169.667	Query	1	170	1	MSDFKEILAEEIKNNPFGLIGKDWTLITAENEGKVNTMTASWGGLGVMWGKDVAFVVIRPQRYTKEFIDNTDKFSLTFFDEDFRKELSYCGKVSGREEDKISQIGFNIEHLNDTPYFKEXKMAIICKKXYSQKLEPQCFIAEGIDGRWYPQKDYHTLYIAEITNVLVKED
CLO_FA2490AA_AS_NODE_1_length_428697_cov_56.020263 consensus sequence	0.982	0.982		7790	8299	169.667	Query	1	170	1	MSDFKEILAEEIKXNPFGLIGKDWTLITAENEGKVNTMTASWGGLGVMWGKDVAFVVIRPQRYTKEFIDNTDKFSLTFFDEDFRKELSYCGKVSGREEDKISQIGFNIEHLNBTPYFKEAKMAIICKKXYSQKLEPQCFIAEGIDGRWYPQKDYHTLYIAEITNVLVKED
CLO_FA2204AA_AS_NODE_1_length_492480_cov_40.806799 consensus sequence	0.994	0.994		14380	14889	169.667	Query	1	170	1	MSDFKEILAEEIKNNPFGLIGKDWTLITAENEGKVNTMTASWGGLGVMWGKDVAFVVIRPQRYTKEFIDNTDKFSLTFFDEDFRKELSYCGKVSGREEDKISQIGFNIEHLNDTPYFKEAKMAIICKKXYSQKLEPQCFIAEGIDGRWYPQKDYHTLYIAEITNVLVKED
CLO_FA2021AA_AS_NODE_1_length_659557_cov_41.523975 consensus sequence	0.97	0.97		445123	445629	168.667	Query	0.9941	169	1	MSDFKEILAEEIKXNPFGLIGKDWTLITAENEGKVNTMTASWGGLGVMWGKDVAFVVIRPQRYTKEFIDNTDKFSLTFFDEDFRKELSYCGKVSGREEDKISQXGFNIEHLNBTPYFKEAKMAJICKKXYSQKLEPQCFIAEGIDGRWYPQKDYHTLYIAEITNVLVKE
CLO_FA1945AA_AS_NODE_128_length_8402_cov_23.059335 consensus sequence	0.982	0.982		4041	3532	169.667	Query	1	170	1	MSXFKEILAEEIKNNPFGLIGKDWTLITAENEGKVNTMTASWGGLGVMWGKDVAFVVIRPQRYTKEFIDNTDKFSLTFFDEDFRKELSYCGKVSGREEDKISQIGFNIEHLNDTPYFKEAKMAIICKKXYSQKLEPQCFIAEGIDGRWYPQKDYHTLYIAEITNVLXKED
CLO_FA1843AA_AS_NODE_125_length_10634_cov_24.675645 consensus sequence	0.994	0.994		6313	5804	169.667	Query	1	170	1	MSDFKEILAEEIKNNPFGLIGKDWTLITAENEGKVNTMTASWGGLGVMWGKDVAFVVIRPQRYTKEFIDNTDKFSLTFFDEDFRKELSYCGKVSGREEDKISQIGFNIEHLNDTPYFKEAKMAIICKKXYSQKLEPQCFIAEGIDGRWYPQKDYHTLYIAEITNVLVKED
CLO_FA1743AA_AS_NODE_54_length_17549_cov_31.654402 consensus sequence	0.994	0.994		4314	4823	169.667	Query	1	170	1	MSDFKEILAEEIKNNPFGLIGKDWTLITAENEGKVNTMTASWGGLGVMWGKDVAFVVIRPQRYTKEFIDNTDKFSLTFFDEDFRKELSYCGKVSGREEDKISQIGFNIEHLNDTPYFKEAKMAIICKKXYSQKLEPQCFIAEGIDGRWYPQKDYHTLYIAEITNVLVKED
CLO_FA1740AA_AS_NODE_3_length_261815_cov_45.748246 consensus sequence	0.994	0.994		117268	117777	169.667	Query	1	170	1	MSDFKEILAEEIKNNPFGLIGKDWTLITAENEGKVNTMTASWGGLGVMWGKDVAFVVIRPQRYTKEFIDNTDKFSLTFFDEDFRKELSYCGKVSGREEDKISQIGFNIEHLNDTPYFKEAKMAIICKKXYSQKLEPQCFIAEGIDGRWYPQKDYHTLYIAEITNVLVKED
CLO_FA1632AA_AS_NODE_72_length_19733_cov_37.419157 consensus sequence	0.994	0.994		6293	5784	169.667	Query	1	170	1	MSDFKEILAEEIKNNPFGLIGKDWTLITAENEGKVNTMTASWGGLGVMWGKDVAFVVIRPQRYTKEFIDNTDKFSLTFFDEDFRKELSYCGKVSGREEDKISQIGFNIEHLNDTPYFKEAKMAIICKKXYSQKLEPQCFIAEGIDGRWYPQKDYHTLYIAEITNVLVKED
CLO_FA1620AA_AS_NODE_1_length_1706840_cov_31.905967 consensus sequence	0.982	0.982		1148846	1149355	169.667	Query	1	170	1	MSXFKEILAEEIKNNPFGLIGKDWTLITAENEGKVNTMTASWGGLGVMWGKDVAFVVIRPQRYTKEFIDNTDKFSLTFFDEDFRKELSYCGKVSGREEDKISQIGFNIEHLNDTPYFKEAKMAIICKKXYSQKLEPQCFIAEGIDGRWYPQKDYHTLYIAEITNVLXKED
CLO_EA9722AA_AS_NODE_2_length_699366_cov_18.445928 consensus sequence	0.988	0.988		245094	245603	169.667	Query	1	170	1	MSDFKEILAEEIKNNPFGLIGKDWTLITAENEGKVNTMTASWGGLGVMWGKDVAFVVIRPQRYTKEFIDNTDKFSLTFFDEDFRKELSYCGKVSGREEDKISQIGFNIEHLNDTPYFKEXKMAIICKKXYSQKLEPQCFIAEGIDGRWYPQKDYHTLYIAEITNVLVKED
CLO_EA9702AA_AS_NODE_11_length_140881_cov_17.584815 consensus sequence	0.97	0.97		92765	92259	168.667	Query	0.9941	169	1	MSDFKEILAEEIKXNPFGLIGKDWTLITAENEGKVNTMTASWGGLGVMWGKDVAFVVIRPQRYTKEFIDNTDKFSLTFFDEDFRKELSYCGKVSGREEDKISQXGFNIEHLNBTPYFKEAKMAJICKKXYSQKLEPQCFIAEGIDGRWYPQKDYHTLYIAEITNVLVKE
CLO_EA9699AA_AS_NODE_3_length_320463_cov_19.449619 consensus sequence	0.97	0.97		91578	91072	168.667	Query	0.9941	169	1	MSDFKEILAEEIKXNPFGLIGKDWTLITAENEGKVNTMTASWGGLGVMWGKDVAFVVIRPQRYTKEFIDNTDKFSLTFFDEDFRKELSYCGKVSGREEDKISQXGFNIEHLNBTPYFKEAKMAJICKKXYSQKLEPQCFIAEGIDGRWYPQKDYHTLYIAEITNVLVKE
CLO_EA9698AA_AS_NODE_5_length_204746_cov_18.460275 consensus sequence	0.982	0.982		48306	48815	169.667	Query	1	170	1	MSDFKEILAEEIKXNPFGLIGKDWTLITAENEGKVNTMTASWGGLGVMWGKDVAFVVIRPQRYTKEFIDNTDKFSLTFFDEDFRKELSYCGKVSGREEDKISQIGFNIEHLNBTPYFKEAKMAIICKKXYSQKLEPQCFIAEGIDGRWYPQKDYHTLYIAEITNVLVKED
CLO_EA9667AA_AS_NODE_12_length_140881_cov_12.874433 consensus sequence	0.97	0.97		48117	48623	168.667	Query	0.9941	169	1	MSDFKEILAEEIKXNPFGLIGKDWTLITAENEGKVNTMTASWGGLGVMWGKDVAFVVIRPQRYTKEFIDNTDKFSLTFFDEDFRKELSYCGKVSGREEDKISQXGFNIEHLNBTPYFKEAKMAJICKKXYSQKLEPQCFIAEGIDGRWYPQKDYHTLYIAEITNVLVKE
CLO_EA9661AA_AS_NODE_7_length_220206_cov_10.902390 consensus sequence	0.994	0.994		48235	48744	169.667	Query	1	170	1	MSDFKEILAEEIKNNPFGLIGKDWTLITAENEGKVNTMTASWGGLGVMWGKDVAFVVIRPQRYTKEFIDNTDKFSLTFFDEDFRKELSYCGKVSGREEDKISQIGFNIEHLNDTPYFKEAKMAIICKKXYSQKLEPQCFIAEGIDGRWYPQKDYHTLYIAEITNVLVKED
CLO_EA9614AA_AS_NODE_6_length_175877_cov_11.888267 consensus sequence	0.97	0.97		92764	92258	168.667	Query	0.9941	169	1	MSDFKEILAEEIKXNPFGLIGKDWTLITAENEGKVNTMTASWGGLGVMWGKDVAFVVIRPQRYTKEFIDNTDKFSLTFFDEDFRKELSYCGKVSGREEDKISQXGFNIEHLNBTPYFKEAKMAJICKKXYSQKLEPQCFIAEGIDGRWYPQKDYHTLYIAEITNVLVKE
CLO_EA9596AA_AS_NODE_7_length_228458_cov_18.510242 consensus sequence	0.994	0.994		178672	178163	169.667	Query	1	170	1	MSDFKEILAEEIKNNPFGLIGKDWTLITAENEGKVNTMTASWGGLGVMWGKDVAFVVIRPQRYTKEFIDNTDKFSLTFFDEDFRKELSYCGKVSGREEDKISQIGFNIEHLNDTPYFKEAKMAIICKKXYSQKLEPQCFIAEGIDGRWYPQKDYHTLYIAEITNVLVKED
CLO_EA9595AA_AS_NODE_6_length_206855_cov_8.186487 consensus sequence	0.982	0.982		158550	158041	169.667	Query	1	170	1	MSDFKEILAEEIKXNPFGLIGKDWTLITAENEGKVNTMTASWGGLGVMWGKDVAFVVIRPQRYTKEFIDNTDKFSLTFFDEDFRKELSYCGKVSGREEDKISQIGFNIEHLNBTPYFKEAKMAIICKKXYSQKLEPQCFIAEGIDGRWYPQKDYHTLYIAEITNVLVKED
CLO_EA9582AA_AS_NODE_6_length_206753_cov_17.988080 consensus sequence	0.982	0.982		48306	48815	169.667	Query	1	170	1	MSDFKEILAEEIKXNPFGLIGKDWTLITAENEGKVNTMTASWGGLGVMWGKDVAFVVIRPQRYTKEFIDNTDKFSLTFFDEDFRKELSYCGKVSGREEDKISQIGFNIEHLNBTPYFKEAKMAIICKKXYSQKLEPQCFIAEGIDGRWYPQKDYHTLYIAEITNVLVKED
CLO_EA9580AA_AS_NODE_1_length_743889_cov_17.119319 consensus sequence	0.988	0.988		49780	50289	169.667	Query	1	170	1	MSDFKEILAEEIKNNPFGLIGKDWTLITAENEGKVNTMTASWGGLGVMWGKDVAFVVIRPQRYTKEFIDNTDKFSLTFFDEDFRKELSYCGKVSGREEDKISQIGFNIEHLNDTPYFKEXKMAIICKKXYSQKLEPQCFIAEGIDGRWYPQKDYHTLYIAEITNVLVKED
CLO_EA9543AA_AS_NODE_1_length_412636_cov_15.393669 consensus sequence	0.982	0.982		364331	363822	169.667	Query	1	170	1	MSDFKEILAEEIKXNPFGLIGKDWTLITAENEGKVNTMTASWGGLGVMWGKDVAFVVIRPQRYTKEFIDNTDKFSLTFFDEDFRKELSYCGKVSGREEDKISQIGFNIEHLNBTPYFKEAKMAIICKKXYSQKLEPQCFIAEGIDGRWYPQKDYHTLYIAEITNVLVKED
CLO_EA9534AA_AS_NODE_1_length_547862_cov_13.376711 consensus sequence	0.988	0.988		49780	50289	169.667	Query	1	170	1	MSDFKEILAEEIKNNPFGLIGKDWTLITAENEGKVNTMTASWGGLGVMWGKDVAFVVIRPQRYTKEFIDNTDKFSLTFFDEDFRKELSYCGKVSGREEDKISQIGFNIEHLNDTPYFKEXKMAIICKKXYSQKLEPQCFIAEGIDGRWYPQKDYHTLYIAEITNVLVKED
CLO_EA9515AA_AS_NODE_11_length_141586_cov_18.098516 consensus sequence	0.97	0.97		93470	92964	168.667	Query	0.9941	169	1	MSDFKEILAEEIKXNPFGLIGKDWTLITAENEGKVNTMTASWGGLGVMWGKDVAFVVIRPQRYTKEFIDNTDKFSLTFFDEDFRKELSYCGKVSGREEDKISQXGFNIEHLNBTPYFKEAKMAJICKKXYSQKLEPQCFIAEGIDGRWYPQKDYHTLYIAEITNVLVKE
CLO_EA9180AA_AS_NODE_3_length_244893_cov_12.354249 consensus sequence	0.982	0.982		48325	48834	169.667	Query	1	170	1	MSXFKEILAEEIKNNPFGLIGKDWTLITAENEGKVNTMTASWGGLGVMWGKDVAFVVIRPQRYTKEFIDNTDKFSLTFFDEDFRKELSYCGKVSGREEDKISQIGFNIEHLNDTPYFKEAKMAIICKKXYSQKLEPQCFIAEGIDGRWYPQKDYHTLYIAEITNVLXKED
CLO_EA9034AA_AS_NODE_1_length_1152170_cov_18.885757 consensus sequence	0.988	0.988		458042	458551	169.667	Query	1	170	1	MSDFKEILAEEIKNNPFGLIGKDWTLITAENEGKVNTMTASWGGLGVMWGKDVAFVVIRPQRYTKEFIDNTDKFSLTFFDEDFRKELSYCGKVSGREEDKISQIGFNIEHLNDTPYFKEXKMAIICKKXYSQKLEPQCFIAEGIDGRWYPQKDYHTLYIAEITNVLVKED
CLO_EA9032AA_AS_NODE_11_length_141384_cov_20.765258 consensus sequence	0.97	0.97		48117	48623	168.667	Query	0.9941	169	1	MSDFKEILAEEIKXNPFGLIGKDWTLITAENEGKVNTMTASWGGLGVMWGKDVAFVVIRPQRYTKEFIDNTDKFSLTFFDEDFRKELSYCGKVSGREEDKISQXGFNIEHLNBTPYFKEAKMAJICKKXYSQKLEPQCFIAEGIDGRWYPQKDYHTLYIAEITNVLVKE
CLO_EA8746AA_AS_NODE_1_length_492224_cov_45.250249 consensus sequence	0.994	0.994		14380	14889	169.667	Query	1	170	1	MSDFKEILAEEIKNNPFGLIGKDWTLITAENEGKVNTMTASWGGLGVMWGKDVAFVVIRPQRYTKEFIDNTDKFSLTFFDEDFRKELSYCGKVSGREEDKISQIGFNIEHLNDTPYFKEAKMAIICKKXYSQKLEPQCFIAEGIDGRWYPQKDYHTLYIAEITNVLVKED
CLO_EA8741AA_AS_NODE_102_length_13400_cov_25.152490 consensus sequence	0.994	0.994		4322	4831	169.667	Query	1	170	1	MSDFKEILAEEIKNNPFGLIGKDWTLITAENEGKVNTMTASWGGLGVMWGKDVAFVVIRPQRYTKEFIDNTDKFSLTFFDEDFRKELSYCGKVSGREEDKISQIGFNIEHLNDTPYFKEAKMAIICKKXYSQKLEPQCFIAEGIDGRWYPQKDYHTLYIAEITNVLVKED
CLO_EA8005AA_AS_NODE_13_length_113660_cov_10.625739 consensus sequence	0.982	0.982		100542	101051	169.667	Query	1	170	1	MSXFKEILAEEIKNNPFGLIGKDWTLITAENEGKVNTMTASWGGLGVMWGKDVAFVVIRPQRYTKEFIDNTDKFSLTFFDEDFRKELSYCGKVSGREEDKISQIGFNIEHLNDTPYFKEAKMAIICKKXYSQKLEPQCFIAEGIDGRWYPQKDYHTLYIAEITNVLXKED
CLO_EA7932AA_AS_NODE_8_length_107636_cov_15.390228 consensus sequence	0.982	0.982		13289	12780	169.667	Query	1	170	1	MSDFKEILAEEIKXNPFGLIGKDWTLITAENEGKVNTMTASWGGLGVMWGKDVAFVVIRPQRYTKEFIDNTDKFSLTFFDEDFRKELSYCGKVSGREEDKISQIGFNIEHLNBTPYFKEAKMAIICKKXYSQKLEPQCFIAEGIDGRWYPQKDYHTLYIAEITNVLVKED
CLO_EA7931AA_AS_NODE_5_length_163656_cov_15.429398 consensus sequence	0.982	0.982		150416	150925	169.667	Query	1	170	1	MSDFKEILAEEIKXNPFGLIGKDWTLITAENEGKVNTMTASWGGLGVMWGKDVAFVVIRPQRYTKEFIDNTDKFSLTFFDEDFRKELSYCGKVSGREEDKISQIGFNIEHLNBTPYFKEAKMAIICKKXYSQKLEPQCFIAEGIDGRWYPQKDYHTLYIAEITNVLVKED
CLO_EA7927AA_AS_NODE_5_length_160369_cov_14.764887 consensus sequence	0.982	0.982		37649	38158	169.667	Query	1	170	1	MSDFKEILAEEIKXNPFGLIGKDWTLITAENEGKVNTMTASWGGLGVMWGKDVAFVVIRPQRYTKEFIDNTDKFSLTFFDEDFRKELSYCGKVSGREEDKISQIGFNIEHLNBTPYFKEAKMAIICKKXYSQKLEPQCFIAEGIDGRWYPQKDYHTLYIAEITNVLVKED
CLO_EA7610AA_AS_NODE_1_length_436716_cov_54.306519 consensus sequence	0.97	0.97		222282	222788	168.667	Query	0.9941	169	1	MSDFKEILAEEIKXNPFGLIGKDWTLITAENEGKVNTMTASWGGLGVMWGKDVAFVVIRPQRYTKEFIDNTDKFSLTFFDEDFRKELSYCGKVSGREEDKISQXGFNIEHLNBTPYFKEAKMAJICKKXYSQKLEPQCFIAEGIDGRWYPQKDYHTLYIAEITNVLVKE
CLO_EA7376AA_AS_NODE_1_length_717691_cov_14.332506 consensus sequence	0.988	0.988		219268	218759	169.667	Query	1	170	1	MSDFKEILAEEIKNNPFGLIGKDWTLITAENEGKVNTMTASWGGLGVMWGKDVAFVVIRPQRYTKEFIDNTDKFSLTFFDEDFRKELSYCGKVSGREEDKISQIGFNIEHLNDTPYFKEXKMAIICKKXYSQKLEPQCFIAEGIDGRWYPQKDYHTLYIAEITNVLVKED
CLO_EA7373AA_AS_NODE_2_length_349896_cov_11.164897 consensus sequence	1	1		149612	150121	169.667	Query	1	170	1	MSDFKEILAEEIKNNPFGLIGKDWTLITAENEGKVNTMTASWGGLGVMWGKDVAFVVIRPQRYTKEFIDNTDKFSLTFFDEDFRKELSYCGKVSGREEDKISQIGFNIEHLNDTPYFKEAKMAIICKKIYSQKLEPQCFIAEGIDGRWYPQKDYHTLYIAEITNVLVKED
CLO_EA7371AA_AS_NODE_1_length_546470_cov_17.274114 consensus sequence	1	1		396167	395658	169.667	Query	1	170	1	MSDFKEILAEEIKNNPFGLIGKDWTLITAENEGKVNTMTASWGGLGVMWGKDVAFVVIRPQRYTKEFIDNTDKFSLTFFDEDFRKELSYCGKVSGREEDKISQIGFNIEHLNDTPYFKEAKMAIICKKIYSQKLEPQCFIAEGIDGRWYPQKDYHTLYIAEITNVLVKED
CLO_EA7359AA_AS_NODE_1_length_1182247_cov_58.776049 consensus sequence	0.988	0.988		787535	787026	169.667	Query	1	170	1	MSDFKEILAEEIKNNPFGLIGKDWTLITAENEGKVNTMTASWGGLGVMWGKDVAFVVIRPQRYTKEFIDNTDKFSLTFFDEDFRKELSYCGKVSGREEDKISQIGFNIEHLNDTPYFKEXKMAIICKKXYSQKLEPQCFIAEGIDGRWYPQKDYHTLYIAEITNVLVKED
CLO_EA7358AA_AS_NODE_1_length_763212_cov_47.719225 consensus sequence	1	1		204693	204184	169.667	Query	1	170	1	MSDFKEILAEEIKNNPFGLIGKDWTLITAENEGKVNTMTASWGGLGVMWGKDVAFVVIRPQRYTKEFIDNTDKFSLTFFDEDFRKELSYCGKVSGREEDKISQIGFNIEHLNDTPYFKEAKMAIICKKIYSQKLEPQCFIAEGIDGRWYPQKDYHTLYIAEITNVLVKED
CLO_EA7355AA_AS_NODE_3_length_302735_cov_55.770634 consensus sequence	1	1		98043	98552	169.667	Query	1	170	1	MSDFKEILAEEIKNNPFGLIGKDWTLITAENEGKVNTMTASWGGLGVMWGKDVAFVVIRPQRYTKEFIDNTDKFSLTFFDEDFRKELSYCGKVSGREEDKISQIGFNIEHLNDTPYFKEAKMAIICKKIYSQKLEPQCFIAEGIDGRWYPQKDYHTLYIAEITNVLVKED
CLO_EA7346AA_AS_NODE_1_length_596369_cov_52.095996 consensus sequence	1	1		391690	392199	169.667	Query	1	170	1	MSDFKEILAEEIKNNPFGLIGKDWTLITAENEGKVNTMTASWGGLGVMWGKDVAFVVIRPQRYTKEFIDNTDKFSLTFFDEDFRKELSYCGKVSGREEDKISQIGFNIEHLNDTPYFKEAKMAIICKKIYSQKLEPQCFIAEGIDGRWYPQKDYHTLYIAEITNVLVKED
CLO_EA7345AA_AS_NODE_2_length_268950_cov_37.114685 consensus sequence	1	1		147124	146615	169.667	Query	1	170	1	MSDFKEILAEEIKNNPFGLIGKDWTLITAENEGKVNTMTASWGGLGVMWGKDVAFVVIRPQRYTKEFIDNTDKFSLTFFDEDFRKELSYCGKVSGREEDKISQIGFNIEHLNDTPYFKEAKMAIICKKIYSQKLEPQCFIAEGIDGRWYPQKDYHTLYIAEITNVLVKED
CLO_EA7318AA_AS_NODE_3_length_443703_cov_15.220731 consensus sequence	0.994	0.994		198758	198249	169.667	Query	1	170	1	MSDFKEILAEEIKNNPFGLIGKDWTLITAENEGKVNTMTASWGGLGVMWGKDVAFVVIRPQRYTKEFIDNTDKFSLTFFDEDFRKELSYCGKVSGREEDKISQIGFNIEHLNDTPYFKEAKMAIICKKXYSQKLEPQCFIAEGIDGRWYPQKDYHTLYIAEITNVLVKED
CLO_EA7216AA_AS_NODE_21_length_84749_cov_15.051439 consensus sequence	0.988	0.988		49778	50287	169.667	Query	1	170	1	MSDFKEILAEEIKNNPFGLIGKDWTLITAENEGKVNTMTASWGGLGVMWGKDVAFVVIRPQRYTKEFIDNTDKFSLTFFDEDFRKELSYCGKVSGREEDKISQIGFNIEHLNDTPYFKEXKMAIICKKXYSQKLEPQCFIAEGIDGRWYPQKDYHTLYIAEITNVLVKED
CLO_EA7183AA_AS_NODE_24_length_62937_cov_15.714347 consensus sequence	0.982	0.982		49740	50249	169.667	Query	1	170	1	MSXFKEILAEEIKNNPFGLIGKDWTLITAENEGKVNTMTASWGGLGVMWGKDVAFVVIRPQRYTKEFIDNTDKFSLTFFDEDFRKELSYCGKVSGREEDKISQIGFNIEHLNDTPYFKEAKMAIICKKXYSQKLEPQCFIAEGIDGRWYPQKDYHTLYIAEITNVLXKED
CLO_EA6989AA_AS_NODE_1_length_996889_cov_30.930915 consensus sequence	0.988	0.988		302762	303271	169.667	Query	1	170	1	MSDFKEILAEEIKNNPFGLIGKDWTLITAENEGKVNTMTASWGGLGVMWGKDVAFVVIRPQRYTKEFIDNTDKFSLTFFDEDFRKELSYCGKVSGREEDKISQIGFNIEHLNDTPYFKEXKMAIICKKXYSQKLEPQCFIAEGIDGRWYPQKDYHTLYIAEITNVLVKED
CLO_EA6987AA_AS_NODE_1_length_1071234_cov_36.562215 consensus sequence	0.982	0.982		520015	520524	169.667	Query	1	170	1	MSXFKEILAEEIKNNPFGLIGKDWTLITAENEGKVNTMTASWGGLGVMWGKDVAFVVIRPQRYTKEFIDNTDKFSLTFFDEDFRKELSYCGKVSGREEDKISQIGFNIEHLNDTPYFKEAKMAIICKKXYSQKLEPQCFIAEGIDGRWYPQKDYHTLYIAEITNVLXKED
CLO_EA6442AA_AS_NODE_4_length_206749_cov_12.405258 consensus sequence	0.982	0.982		158446	157937	169.667	Query	1	170	1	MSDFKEILAEEIKXNPFGLIGKDWTLITAENEGKVNTMTASWGGLGVMWGKDVAFVVIRPQRYTKEFIDNTDKFSLTFFDEDFRKELSYCGKVSGREEDKISQIGFNIEHLNBTPYFKEAKMAIICKKXYSQKLEPQCFIAEGIDGRWYPQKDYHTLYIAEITNVLVKED
CLO_EA6389AA_AS_NODE_7_length_192153_cov_5.957282 consensus sequence	0.994	0.994		143978	143469	169.667	Query	1	170	1	MSDFKEILAEEIKNNPFGLIGKDWTLITAENEGKVNTMTASWGGLGVMWGKDVAFVVIRPQRYTKEFIDNTDKFSLTFFDEDFRKELSYCGKVSGREEDKISQIGFNIEHLNDTPYFKEAKMAIICKKXYSQKLEPQCFIAEGIDGRWYPQKDYHTLYIAEITNVLVKED
CLO_EA6147AA_AS_NODE_2_length_553662_cov_44.020279 consensus sequence	0.994	0.994		246661	246152	169.667	Query	1	170	1	MSDFKEILAEEIKNNPFGLIGKDWTLITAENEGKVNTMTASWGGLGVMWGKDVAFVVIRPQRYTKEFIDNTDKFSLTFFDEDFRKELSYCGKVSGREEDKISQIGFNIEHLNDTPYFKEAKMAIICKKXYSQKLEPQCFIAEGIDGRWYPQKDYHTLYIAEITNVLVKED
CLO_EA5824AA_AS_NODE_12_length_140881_cov_51.306592 consensus sequence	0.97	0.97		48117	48623	168.667	Query	0.9941	169	1	MSDFKEILAEEIKXNPFGLIGKDWTLITAENEGKVNTMTASWGGLGVMWGKDVAFVVIRPQRYTKEFIDNTDKFSLTFFDEDFRKELSYCGKVSGREEDKISQXGFNIEHLNBTPYFKEAKMAJICKKXYSQKLEPQCFIAEGIDGRWYPQKDYHTLYIAEITNVLVKE
CLO_EA5798AA_AS_NODE_7_length_191947_cov_41.621478 consensus sequence	0.994	0.994		143849	143340	169.667	Query	1	170	1	MSDFKEILAEEIKNNPFGLIGKDWTLITAENEGKVNTMTASWGGLGVMWGKDVAFVVIRPQRYTKEFIDNTDKFSLTFFDEDFRKELSYCGKVSGREEDKISQIGFNIEHLNDTPYFKEAKMAIICKKXYSQKLEPQCFIAEGIDGRWYPQKDYHTLYIAEITNVLVKED
CLO_EA5623AA_AS_NODE_12_length_140881_cov_53.606505 consensus sequence	0.97	0.97		92765	92259	168.667	Query	0.9941	169	1	MSDFKEILAEEIKXNPFGLIGKDWTLITAENEGKVNTMTASWGGLGVMWGKDVAFVVIRPQRYTKEFIDNTDKFSLTFFDEDFRKELSYCGKVSGREEDKISQXGFNIEHLNBTPYFKEAKMAJICKKXYSQKLEPQCFIAEGIDGRWYPQKDYHTLYIAEITNVLVKE
CLO_EA5404AA_AS_NODE_3_length_412930_cov_54.953847 consensus sequence	0.982	0.982		364877	364368	169.667	Query	1	170	1	MSDFKEILAEEIKXNPFGLIGKDWTLITAENEGKVNTMTASWGGLGVMWGKDVAFVVIRPQRYTKEFIDNTDKFSLTFFDEDFRKELSYCGKVSGREEDKISQIGFNIEHLNBTPYFKEAKMAIICKKXYSQKLEPQCFIAEGIDGRWYPQKDYHTLYIAEITNVLVKED
CLO_EA5377AA_AS_NODE_9_length_140881_cov_53.943760 consensus sequence	0.97	0.97		92765	92259	168.667	Query	0.9941	169	1	MSDFKEILAEEIKXNPFGLIGKDWTLITAENEGKVNTMTASWGGLGVMWGKDVAFVVIRPQRYTKEFIDNTDKFSLTFFDEDFRKELSYCGKVSGREEDKISQXGFNIEHLNBTPYFKEAKMAJICKKXYSQKLEPQCFIAEGIDGRWYPQKDYHTLYIAEITNVLVKE
CLO_EA4245AA_AS_NODE_4_length_324207_cov_62.391629 consensus sequence	0.982	0.982		151497	152006	169.667	Query	1	170	1	MSXFKEILAEEIKNNPFGLIGKDWTLITAENEGKVNTMTASWGGLGVMWGKDVAFVVIRPQRYTKEFIDNTDKFSLTFFDEDFRKELSYCGKVSGREEDKISQIGFNIEHLNDTPYFKEAKMAIICKKXYSQKLEPQCFIAEGIDGRWYPQKDYHTLYIAEITNVLXKED
CLO_DA8032AA_AS_NODE_5_length_316990_cov_25.277653 consensus sequence	0.994	0.994		193989	193480	169.667	Query	1	170	1	MSDFKEILAEEIKNNPFGLIGKDWTLITAENEGKVNTMTASWGGLGVMWGKDVAFVVIRPQRYTKEFIDNTDKFSLTFFDEDFRKELSYCGKVSGREEDKISQIGFNIEHLNDTPYFKEAKMAIICKKXYSQKLEPQCFIAEGIDGRWYPQKDYHTLYIAEITNVLVKED
CLO_DA7985AA_AS_NODE_2_length_412627_cov_13.470691 consensus sequence	0.982	0.982		48302	48811	169.667	Query	1	170	1	MSDFKEILAEEIKXNPFGLIGKDWTLITAENEGKVNTMTASWGGLGVMWGKDVAFVVIRPQRYTKEFIDNTDKFSLTFFDEDFRKELSYCGKVSGREEDKISQIGFNIEHLNBTPYFKEAKMAIICKKXYSQKLEPQCFIAEGIDGRWYPQKDYHTLYIAEITNVLVKED
CLO_DA7723AA_AS_NODE_6_length_206542_cov_46.250268 consensus sequence	0.982	0.982		48037	48546	169.667	Query	1	170	1	MSDFKEILAEEIKXNPFGLIGKDWTLITAENEGKVNTMTASWGGLGVMWGKDVAFVVIRPQRYTKEFIDNTDKFSLTFFDEDFRKELSYCGKVSGREEDKISQIGFNIEHLNBTPYFKEAKMAIICKKXYSQKLEPQCFIAEGIDGRWYPQKDYHTLYIAEITNVLVKED
CLO_DA7612AA_AS_NODE_22_length_64442_cov_25.867427 consensus sequence	0.988	0.988		16257	15748	169.667	Query	1	170	1	MSDFKEILAEEIKNNPFGLIGKDWTLITAENEGKVNTMTASWGGLGVMWGKDVAFVVIRPQRYTKEFIDNTDKFSLTFFDEDFRKELSYCGKVSGREEDKISQIGFNIEHLNDTPYFKEXKMAIICKKXYSQKLEPQCFIAEGIDGRWYPQKDYHTLYIAEITNVLVKED
CLO_DA7541AA_AS_NODE_65_length_5453_cov_15.000187 consensus sequence	0.982	0.982		653	144	169.667	Query	1	170	1	MSDFKEILAEEIKXNPFGLIGKDWTLITAENEGKVNTMTASWGGLGVMWGKDVAFVVIRPQRYTKEFIDNTDKFSLTFFDEDFRKELSYCGKVSGREEDKISQIGFNIEHLNBTPYFKEAKMAIICKKXYSQKLEPQCFIAEGIDGRWYPQKDYHTLYIAEITNVLVKED
CLO_DA5094AA_AS_NODE_6_length_206863_cov_16.978722 consensus sequence	0.982	0.982		158558	158049	169.667	Query	1	170	1	MSDFKEILAEEIKXNPFGLIGKDWTLITAENEGKVNTMTASWGGLGVMWGKDVAFVVIRPQRYTKEFIDNTDKFSLTFFDEDFRKELSYCGKVSGREEDKISQIGFNIEHLNBTPYFKEAKMAIICKKXYSQKLEPQCFIAEGIDGRWYPQKDYHTLYIAEITNVLVKED
CLO_DA3439AA_AS_NODE_6_length_206862_cov_16.131502 consensus sequence	0.982	0.982		158557	158048	169.667	Query	1	170	1	MSDFKEILAEEIKXNPFGLIGKDWTLITAENEGKVNTMTASWGGLGVMWGKDVAFVVIRPQRYTKEFIDNTDKFSLTFFDEDFRKELSYCGKVSGREEDKISQIGFNIEHLNBTPYFKEAKMAIICKKXYSQKLEPQCFIAEGIDGRWYPQKDYHTLYIAEITNVLVKED
CLO_DA3039AA_AS_NODE_1_length_526097_cov_15.436436 consensus sequence	0.994	0.994		342359	342868	169.667	Query	1	170	1	MSDFKEILAEEIKNNPFGLIGKDWTLITAENEGKVNTMTASWGGLGVMWGKDVAFVVIRPQRYTKEFIDNTDKFSLTFFDEDFRKELSYCGKVSGREEDKISQIGFNIEHLNDTPYFKEAKMAIICKKXYSQKLEPQCFIAEGIDGRWYPQKDYHTLYIAEITNVLVKED
CLO_DA2948AA_AS_NODE_1_length_780975_cov_18.686770 consensus sequence	0.988	0.988		731196	730687	169.667	Query	1	170	1	MSDFKEILAEEIKNNPFGLIGKDWTLITAENEGKVNTMTASWGGLGVMWGKDVAFVVIRPQRYTKEFIDNTDKFSLTFFDEDFRKELSYCGKVSGREEDKISQIGFNIEHLNDTPYFKEXKMAIICKKXYSQKLEPQCFIAEGIDGRWYPQKDYHTLYIAEITNVLVKED
CLO_DA2938AA_AS_NODE_12_length_140881_cov_16.891698 consensus sequence	0.97	0.97		92765	92259	168.667	Query	0.9941	169	1	MSDFKEILAEEIKXNPFGLIGKDWTLITAENEGKVNTMTASWGGLGVMWGKDVAFVVIRPQRYTKEFIDNTDKFSLTFFDEDFRKELSYCGKVSGREEDKISQXGFNIEHLNBTPYFKEAKMAJICKKXYSQKLEPQCFIAEGIDGRWYPQKDYHTLYIAEITNVLVKE
CLO_DA2890AA_AS_NODE_4_length_263351_cov_16.375243 consensus sequence	0.994	0.994		143902	143393	169.667	Query	1	170	1	MSDFKEILAEEIKNNPFGLIGKDWTLITAENEGKVNTMTASWGGLGVMWGKDVAFVVIRPQRYTKEFIDNTDKFSLTFFDEDFRKELSYCGKVSGREEDKISQIGFNIEHLNDTPYFKEAKMAIICKKXYSQKLEPQCFIAEGIDGRWYPQKDYHTLYIAEITNVLVKED
CLO_AA6486AA consensus sequence	0.982	0.982	Clostridium difficile complete genome, strain CF5	2352507	2353016	169.667	Query	1	170	1	MSXFKEILAEEIKNNPFGLIGKDWTLITAENEGKVNTMTASWGGLGVMWGKDVAFVVIRPQRYTKEFIDNTDKFSLTFFDEDFRKELSYCGKVSGREEDKISQIGFNIEHLNDTPYFKEAKMAIICKKXYSQKLEPQCFIAEGIDGRWYPQKDYHTLYIAEITNVLXKED
CAAKMD010000008.1 consensus sequence	0.97	0.97	Clostridioides difficile strain 078NET054 genome assembly, contig: ERS138056SCcontig000008, whole genome shotgun sequence	48054	48560	168.667	Query	0.9941	169	1	MSDFKEILAEEIKXNPFGLIGKDWTLITAENEGKVNTMTASWGGLGVMWGKDVAFVVIRPQRYTKEFIDNTDKFSLTFFDEDFRKELSYCGKVSGREEDKISQXGFNIEHLNBTPYFKEAKMAJICKKXYSQKLEPQCFIAEGIDGRWYPQKDYHTLYIAEITNVLVKE
CAAKMA010000010.1 consensus sequence	0.97	0.97	Clostridioides difficile strain 078NET052 genome assembly, contig: ERS138054SCcontig000010, whole genome shotgun sequence	48058	48564	168.667	Query	0.9941	169	1	MSDFKEILAEEIKXNPFGLIGKDWTLITAENEGKVNTMTASWGGLGVMWGKDVAFVVIRPQRYTKEFIDNTDKFSLTFFDEDFRKELSYCGKVSGREEDKISQXGFNIEHLNBTPYFKEAKMAJICKKXYSQKLEPQCFIAEGIDGRWYPQKDYHTLYIAEITNVLVKE
CAAKLR010000010.1 consensus sequence	0.97	0.97	Clostridioides difficile strain 078NET042 genome assembly, contig: ERS138044SCcontig000010, whole genome shotgun sequence	92679	92173	168.667	Query	0.9941	169	1	MSDFKEILAEEIKXNPFGLIGKDWTLITAENEGKVNTMTASWGGLGVMWGKDVAFVVIRPQRYTKEFIDNTDKFSLTFFDEDFRKELSYCGKVSGREEDKISQXGFNIEHLNBTPYFKEAKMAJICKKXYSQKLEPQCFIAEGIDGRWYPQKDYHTLYIAEITNVLVKE
CAAJZU010000009.1 consensus sequence	0.97	0.97	Clostridioides difficile strain 078GUE009 genome assembly, contig: ERS138095SCcontig000009, whole genome shotgun sequence	48251	48757	168.667	Query	0.9941	169	1	MSDFKEILAEEIKXNPFGLIGKDWTLITAENEGKVNTMTASWGGLGVMWGKDVAFVVIRPQRYTKEFIDNTDKFSLTFFDEDFRKELSYCGKVSGREEDKISQXGFNIEHLNBTPYFKEAKMAJICKKXYSQKLEPQCFIAEGIDGRWYPQKDYHTLYIAEITNVLVKE
CAAJZM010000010.1 consensus sequence	0.97	0.97	Clostridioides difficile strain 078GUE002 genome assembly, contig: ERS138088SCcontig000010, whole genome shotgun sequence	92724	92218	168.667	Query	0.9941	169	1	MSDFKEILAEEIKXNPFGLIGKDWTLITAENEGKVNTMTASWGGLGVMWGKDVAFVVIRPQRYTKEFIDNTDKFSLTFFDEDFRKELSYCGKVSGREEDKISQXGFNIEHLNBTPYFKEAKMAJICKKXYSQKLEPQCFIAEGIDGRWYPQKDYHTLYIAEITNVLVKE
CAAJUO010000004.1 consensus sequence	1	1	Clostridioides difficile strain Jap003 genome assembly, contig: ERS032965SCcontig000004, whole genome shotgun sequence	148980	149489	169.667	Query	1	170	1	MSDFKEILAEEIKNNPFGLIGKDWTLITAENEGKVNTMTASWGGLGVMWGKDVAFVVIRPQRYTKEFIDNTDKFSLTFFDEDFRKELSYCGKVSGREEDKISQIGFNIEHLNDTPYFKEAKMAIICKKIYSQKLEPQCFIAEGIDGRWYPQKDYHTLYIAEITNVLVKED
CAAJUN010000001.1 consensus sequence	1	1	Clostridioides difficile strain Jap001 genome assembly, contig: ERS032963SCcontig000001, whole genome shotgun sequence	204633	204124	169.667	Query	1	170	1	MSDFKEILAEEIKNNPFGLIGKDWTLITAENEGKVNTMTASWGGLGVMWGKDVAFVVIRPQRYTKEFIDNTDKFSLTFFDEDFRKELSYCGKVSGREEDKISQIGFNIEHLNDTPYFKEAKMAIICKKIYSQKLEPQCFIAEGIDGRWYPQKDYHTLYIAEITNVLVKED
CAAJSB010000001.1 consensus sequence	1	1	Clostridioides difficile strain Can006 genome assembly, contig: ERS017149SCcontig000001, whole genome shotgun sequence	321161	320652	169.667	Query	1	170	1	MSDFKEILAEEIKNNPFGLIGKDWTLITAENEGKVNTMTASWGGLGVMWGKDVAFVVIRPQRYTKEFIDNTDKFSLTFFDEDFRKELSYCGKVSGREEDKISQIGFNIEHLNDTPYFKEAKMAIICKKIYSQKLEPQCFIAEGIDGRWYPQKDYHTLYIAEITNVLVKED
CAAJRX010000003.1 consensus sequence	1	1	Clostridioides difficile strain Can005 genome assembly, contig: ERS017148SCcontig000003, whole genome shotgun sequence	49723	50232	169.667	Query	1	170	1	MSDFKEILAEEIKNNPFGLIGKDWTLITAENEGKVNTMTASWGGLGVMWGKDVAFVVIRPQRYTKEFIDNTDKFSLTFFDEDFRKELSYCGKVSGREEDKISQIGFNIEHLNDTPYFKEAKMAIICKKIYSQKLEPQCFIAEGIDGRWYPQKDYHTLYIAEITNVLVKED
CAAJRS010000003.1 consensus sequence	1	1	Clostridioides difficile strain BI-2 genome assembly, contig: ERS017141SCcontig000003, whole genome shotgun sequence	49720	50229	169.667	Query	1	170	1	MSDFKEILAEEIKNNPFGLIGKDWTLITAENEGKVNTMTASWGGLGVMWGKDVAFVVIRPQRYTKEFIDNTDKFSLTFFDEDFRKELSYCGKVSGREEDKISQIGFNIEHLNDTPYFKEAKMAIICKKIYSQKLEPQCFIAEGIDGRWYPQKDYHTLYIAEITNVLVKED
CAAJRI010000002.1 consensus sequence	1	1	Clostridioides difficile strain BI-3 genome assembly, contig: ERS017142SCcontig000002, whole genome shotgun sequence	321161	320652	169.667	Query	1	170	1	MSDFKEILAEEIKNNPFGLIGKDWTLITAENEGKVNTMTASWGGLGVMWGKDVAFVVIRPQRYTKEFIDNTDKFSLTFFDEDFRKELSYCGKVSGREEDKISQIGFNIEHLNDTPYFKEAKMAIICKKIYSQKLEPQCFIAEGIDGRWYPQKDYHTLYIAEITNVLVKED
CAAJQN010000005.1 consensus sequence	1	1	Clostridioides difficile strain LSTM021 genome assembly, contig: ERS017252SCcontig000005, whole genome shotgun sequence	49659	50168	169.667	Query	1	170	1	MSDFKEILAEEIKNNPFGLIGKDWTLITAENEGKVNTMTASWGGLGVMWGKDVAFVVIRPQRYTKEFIDNTDKFSLTFFDEDFRKELSYCGKVSGREEDKISQIGFNIEHLNDTPYFKEAKMAIICKKIYSQKLEPQCFIAEGIDGRWYPQKDYHTLYIAEITNVLVKED
CAAJQH010000005.1 consensus sequence	1	1	Clostridioides difficile strain LSTM023 genome assembly, contig: ERS017254SCcontig000005, whole genome shotgun sequence	49727	50236	169.667	Query	1	170	1	MSDFKEILAEEIKNNPFGLIGKDWTLITAENEGKVNTMTASWGGLGVMWGKDVAFVVIRPQRYTKEFIDNTDKFSLTFFDEDFRKELSYCGKVSGREEDKISQIGFNIEHLNDTPYFKEAKMAIICKKIYSQKLEPQCFIAEGIDGRWYPQKDYHTLYIAEITNVLVKED
AM180355.1 consensus sequence	0.988	0.988	Clostridium difficile 630 complete genome	2455380	2455889	169.667	Query	1	170	1	MSDFKEILAEEIKNNPFGLIGKDWTLITAENEGKVNTMTASWGGLGVMWGKDVAFVVIRPQRYTKEFIDNTDKFSLTFFDEDFRKELSYCGKVSGREEDKISQIGFNIEHLNDTPYFKEXKMAIICKKXYSQKLEPQCFIAEGIDGRWYPQKDYHTLYIAEITNVLVKED

## Sheet: CDIF27147_03838
Name	% Identical Sites	% Pairwise Identity	Description	Hit end	Hit start	Amino acid length	Query	Query coverage	Query end	Query start	Sequence
VUNU01000016.1 consensus sequence	0.992	0.992	Clostridioides difficile strain ATCC BAA-1801 Clostridium_difficile_BA1801_16, whole genome shotgun sequence	86229	85864	121.667	Query	1	122	1	XYDDYKYNKCNKCYNDYEEMTHVHEYSESVKLAEECEDRHNHRAAGVTGEAIPINGGTNHVHKINDNVDFLDHFHKICVTTGPAIRIPGTDKHIHLICGETTVNDGHCHKFLFTTQIEAPLV
NZ_VALF01000011.1 consensus sequence	0.984	0.984	Clostridioides difficile strain WCH065050, whole genome shotgun sequence	77083	76718	121.667	Query	1	122	1	XYDDYKYNKCNKCYNDYEEMTHVHEYSESVKLAEECEDRHNHRAAGVTGEXIPINGGTNHVHKINDNVDFLDHFHKICVTTGPAIRIPGTDKHIHLICGETTVNDGHCHKFLFTTQIEAPLV
NZ_QWVF01000021.1 consensus sequence	0.984	0.984	Clostridioides difficile strain LC1-14-0802 NODE_21_length_81718_cov_18.4562, whole genome shotgun sequence	3328	3693	121.667	Query	1	122	1	XYDDYKYNKCNKCYNDYEEMTHVHEYSESVKLAEECEDRHNHRAAGVTGEXIPINGGTNHVHKINDNVDFLDHFHKICVTTGPAIRIPGTDKHIHLICGETTVNDGHCHKFLFTTQIEAPLV
NZ_QNWB01000009.1 consensus sequence	0.984	0.984	Clostridioides difficile strain GZ3 Scaffold9_1, whole genome shotgun sequence	77992	78357	121.667	Query	1	122	1	XYDDYKYNKCNKCYNDYEEMTHVHEYSESVKLAEECEDRHNHRAAGVTGEXIPINGGTNHVHKINDNVDFLDHFHKICVTTGPAIRIPGTDKHIHLICGETTVNDGHCHKFLFTTQIEAPLV
NZ_NGUY01000013.1 consensus sequence	0.984	0.984	Clostridioides difficile strain WCHCD15108050 NODE_13_length_105962_cov_94.757, whole genome shotgun sequence	28724	29089	121.667	Query	1	122	1	XYDDYKYNKCNKCYNDYEEMTHVHEYSESVKLAEECEDRHNHRAAGVTGEXIPINGGTNHVHKINDNVDFLDHFHKICVTTGPAIRIPGTDKHIHLICGETTVNDGHCHKFLFTTQIEAPLV
NZ_NGUX01000030.1 consensus sequence	0.984	0.984	Clostridioides difficile strain WCHCD15116362 NODE_30_length_44504_cov_83.2106, whole genome shotgun sequence	13331	12966	121.667	Query	1	122	1	XYDDYKYNKCNKCYNDYEEMTHVHEYSESVKLAEECEDRHNHRAAGVTGEXIPINGGTNHVHKINDNVDFLDHFHKICVTTGPAIRIPGTDKHIHLICGETTVNDGHCHKFLFTTQIEAPLV
NZ_MPGE01000005.1 consensus sequence	0.992	0.992	Clostridioides difficile strain 7454-NonSp/ST54 LCH7454_contig000005, whole genome shotgun sequence	74972	74607	121.667	Query	1	122	1	XYDDYKYNKCNKCYNDYEEMTHVHEYSESVKLAEECEDRHNHRAAGVTGEAIPINGGTNHVHKINDNVDFLDHFHKICVTTGPAIRIPGTDKHIHLICGETTVNDGHCHKFLFTTQIEAPLV
NZ_MNBQ01000011.1 consensus sequence	0.992	0.992	Clostridioides difficile strain 5479-NonSp/ST229 5479_contig000011, whole genome shotgun sequence	81058	80693	121.667	Query	1	122	1	XYDDYKYNKCNKCYNDYEEMTHVHEYSESVKLAEECEDRHNHRAAGVTGEAIPINGGTNHVHKINDNVDFLDHFHKICVTTGPAIRIPGTDKHIHLICGETTVNDGHCHKFLFTTQIEAPLV
NZ_MBGC02000032.1 consensus sequence	0.984	0.984	Clostridioides difficile strain WCHCD070103, whole genome shotgun sequence	31223	31588	121.667	Query	1	122	1	XYDDYKYNKCNKCYNDYEEMTHVHEYSESVKLAEECEDRHNHRAAGVTGEXIPINGGTNHVHKINDNVDFLDHFHKICVTTGPAIRIPGTDKHIHLICGETTVNDGHCHKFLFTTQIEAPLV
NZ_JABBZF010000033.1 consensus sequence	0.984	0.984	Clostridioides difficile strain HC45 NODE_33_length_40955_cov_19.0241, whole genome shotgun sequence	28956	29321	121.667	Query	1	122	1	XYDDYKYNKCNKCYNDYEEMTHVHEYSESVKLAEECEDRHNHRAAGVTGEXIPINGGTNHVHKINDNVDFLDHFHKICVTTGPAIRIPGTDKHIHLICGETTVNDGHCHKFLFTTQIEAPLV
NZ_JAAUXG010000082.1 consensus sequence	0.984	0.984	Clostridioides difficile strain HC129 NODE_82_length_16840_cov_18.3895, whole genome shotgun sequence	4840	5205	121.667	Query	1	122	1	XYDDYKYNKCNKCYNDYEEMTHVHEYSESVKLAEECEDRHNHRAAGVTGEXIPINGGTNHVHKINDNVDFLDHFHKICVTTGPAIRIPGTDKHIHLICGETTVNDGHCHKFLFTTQIEAPLV
NZ_JAATWN010000085.1 consensus sequence	0.984	0.984	Clostridioides difficile strain HC20 NODE_85_length_14960_cov_26.1838, whole genome shotgun sequence	13074	12709	121.667	Query	1	122	1	XYDDYKYNKCNKCYNDYEEMTHVHEYSESVKLAEECEDRHNHRAAGVTGEXIPINGGTNHVHKINDNVDFLDHFHKICVTTGPAIRIPGTDKHIHLICGETTVNDGHCHKFLFTTQIEAPLV
NZ_FUMH01000007.1 consensus sequence	0.984	0.984	Clostridioides difficile strain VRECD0010, whole genome shotgun sequence	80910	80545	121.667	Query	1	122	1	XYDDYKYNKCNKCYNDYEEMTHVHEYSESVKLAEECEDRHNHRAAGVTGEXIPINGGTNHVHKINDNVDFLDHFHKICVTTGPAIRIPGTDKHIHLICGETTVNDGHCHKFLFTTQIEAPLV
NZ_CP016318.1 consensus sequence	0.992	0.992	Clostridioides difficile strain 630 delta erm, complete genome	4228954	4229319	121.667	Query	1	122	1	XYDDYKYNKCNKCYNDYEEMTHVHEYSESVKLAEECEDRHNHRAAGVTGEAIPINGGTNHVHKINDNVDFLDHFHKICVTTGPAIRIPGTDKHIHLICGETTVNDGHCHKFLFTTQIEAPLV
NZ_CP011968.1 consensus sequence	0.992	0.992	Clostridioides difficile ATCC 9689 = DSM 1296 chromosome, complete genome	4045961	4046326	121.667	Query	1	122	1	XYDDYKYNKCNKCYNDYEEMTHVHEYSESVKLAEECEDRHNHRAAGVTGEAIPINGGTNHVHKINDNVDFLDHFHKICVTTGPAIRIPGTDKHIHLICGETTVNDGHCHKFLFTTQIEAPLV
NZ_CAADCF010000008.1 consensus sequence	0.967	0.967	Clostridioides difficile strain 078GUE010, whole genome shotgun sequence	77377	77012	121.667	Query	1	122	1	XYDDYKYNKCNXXYNDYEEMTHVHEYSESVKLAEECEDRHNHRAAGVTGEXIPINGGTNHVHKINDNVDFLDHFHKICVTTGPAIRIPGTDKHIHLICGETTVNDGHCHKFLFTTQIEAPLV
NZ_BIVR01000008.1 consensus sequence	0.984	0.984	Clostridioides difficile strain FD253 sequence008, whole genome shotgun sequence	78509	78144	121.667	Query	1	122	1	XYDDYKYNKCNKCYNDYEEMTHVHEYSESVKLAEECEDRHNHRAAGVTGEXIPINGGTNHVHKINDNVDFLDHFHKICVTTGPAIRIPGTDKHIHLICGETTVNDGHCHKFLFTTQIEAPLV
NZ_BIRW01000017.1 consensus sequence	0.984	0.984	Clostridioides difficile strain FD140 sequence017, whole genome shotgun sequence	78165	78530	121.667	Query	1	122	1	XYDDYKYNKCNKCYNDYEEMTHVHEYSESVKLAEECEDRHNHRAAGVTGEXIPINGGTNHVHKINDNVDFLDHFHKICVTTGPAIRIPGTDKHIHLICGETTVNDGHCHKFLFTTQIEAPLV
NZ_BIQV01000003.1 consensus sequence	0.984	0.984	Clostridioides difficile strain FD113 sequence003, whole genome shotgun sequence	77275	76910	121.667	Query	1	122	1	XYDDYKYNKCNKCYNDYEEMTHVHEYSESVKLAEECEDRHNHRAAGVTGEXIPINGGTNHVHKINDNVDFLDHFHKICVTTGPAIRIPGTDKHIHLICGETTVNDGHCHKFLFTTQIEAPLV
NZ_BIPC01000021.1 consensus sequence	0.984	0.984	Clostridioides difficile strain FD063 sequence021, whole genome shotgun sequence	54320	54685	121.667	Query	1	122	1	XYDDYKYNKCNKCYNDYEEMTHVHEYSESVKLAEECEDRHNHRAAGVTGEXIPINGGTNHVHKINDNVDFLDHFHKICVTTGPAIRIPGTDKHIHLICGETTVNDGHCHKFLFTTQIEAPLV
NZ_BIOK01000016.1 consensus sequence	0.984	0.984	Clostridioides difficile strain FD045 sequence16, whole genome shotgun sequence	73548	73913	121.667	Query	1	122	1	XYDDYKYNKCNKCYNDYEEMTHVHEYSESVKLAEECEDRHNHRAAGVTGEXIPINGGTNHVHKINDNVDFLDHFHKICVTTGPAIRIPGTDKHIHLICGETTVNDGHCHKFLFTTQIEAPLV
NZ_BBYC01000310.1 consensus sequence	0.992	0.992	Clostridioides difficile strain KY64, whole genome shotgun sequence	31887	32252	121.667	Query	1	122	1	XYDDYKYNKCNKCYNDYEEMTHVHEYSESVKLAEECEDRHNHRAAGVTGEAIPINGGTNHVHKINDNVDFLDHFHKICVTTGPAIRIPGTDKHIHLICGETTVNDGHCHKFLFTTQIEAPLV
NZ_AHJJ01000119.1 consensus sequence	0.992	0.992	Clostridioides difficile CD37 scaffold_119, whole genome shotgun sequence	29643	30008	121.667	Query	1	122	1	XYDDYKYNKCNKCYNDYEEMTHVHEYSESVKLAEECEDRHNHRAAGVTGEAIPINGGTNHVHKINDNVDFLDHFHKICVTTGPAIRIPGTDKHIHLICGETTVNDGHCHKFLFTTQIEAPLV
NODE_56_length_18113_cov_7.33307 consensus sequence	0.984	0.984		4773	5138	121.667	Query	1	122	1	XYDDYKYNKCNKCYNDYEEMTHVHEYSESVKLAEECEDRHNHRAAGVTGEXIPINGGTNHVHKINDNVDFLDHFHKICVTTGPAIRIPGTDKHIHLICGETTVNDGHCHKFLFTTQIEAPLV
NODE_36_length_38644_cov_7.66293 consensus sequence	0.992	0.992		35350	34985	121.667	Query	1	122	1	XYDDYKYNKCNKCYNDYEEMTHVHEYSESVKLAEECEDRHNHRAAGVTGEAIPINGGTNHVHKINDNVDFLDHFHKICVTTGPAIRIPGTDKHIHLICGETTVNDGHCHKFLFTTQIEAPLV
NODE_35_length_42058_cov_2.54195 consensus sequence	0.984	0.984		36694	36329	121.667	Query	1	122	1	XYDDYKYNKCNKCYNDYEEMTHVHEYSESVKLAEECEDRHNHRAAGVTGEXIPINGGTNHVHKINDNVDFLDHFHKICVTTGPAIRIPGTDKHIHLICGETTVNDGHCHKFLFTTQIEAPLV
NODE_32_length_30952_cov_6.3977 consensus sequence	0.992	0.992		2470	2835	121.667	Query	1	122	1	XYDDYKYNKCNKCYNDYEEMTHVHEYSESVKLAEECEDRHNHRAAGVTGEAIPINGGTNHVHKINDNVDFLDHFHKICVTTGPAIRIPGTDKHIHLICGETTVNDGHCHKFLFTTQIEAPLV
NODE_31_length_44311_cov_9.01009 consensus sequence	0.984	0.984		30973	31338	121.667	Query	1	122	1	XYDDYKYNKCNKCYNDYEEMTHVHEYSESVKLAEECEDRHNHRAAGVTGEXIPINGGTNHVHKINDNVDFLDHFHKICVTTGPAIRIPGTDKHIHLICGETTVNDGHCHKFLFTTQIEAPLV
NODE_30_length_44315_cov_7.35529 consensus sequence	0.984	0.984		30973	31338	121.667	Query	1	122	1	XYDDYKYNKCNKCYNDYEEMTHVHEYSESVKLAEECEDRHNHRAAGVTGEXIPINGGTNHVHKINDNVDFLDHFHKICVTTGPAIRIPGTDKHIHLICGETTVNDGHCHKFLFTTQIEAPLV
NODE_27_length_51768_cov_4.260338 consensus sequence	0.984	0.984		49313	48948	121.667	Query	1	122	1	XYDDYKYNKCNKCYNDYEEMTHVHEYSESVKLAEECEDRHNHRAAGVTGEXIPINGGTNHVHKINDNVDFLDHFHKICVTTGPAIRIPGTDKHIHLICGETTVNDGHCHKFLFTTQIEAPLV
NODE_26_length_44315_cov_5.48343 consensus sequence	0.984	0.984		30973	31338	121.667	Query	1	122	1	XYDDYKYNKCNKCYNDYEEMTHVHEYSESVKLAEECEDRHNHRAAGVTGEXIPINGGTNHVHKINDNVDFLDHFHKICVTTGPAIRIPGTDKHIHLICGETTVNDGHCHKFLFTTQIEAPLV
NODE_25_length_46720_cov_6.854214 consensus sequence	0.992	0.992		30781	30416	121.667	Query	1	122	1	XYDDYKYNKCNKCYNDYEEMTHVHEYSESVKLAEECEDRHNHRAAGVTGEAIPINGGTNHVHKINDNVDFLDHFHKICVTTGPAIRIPGTDKHIHLICGETTVNDGHCHKFLFTTQIEAPLV
NODE_23_length_72372_cov_10.8847 consensus sequence	0.992	0.992		69335	68970	121.667	Query	1	122	1	XYDDYKYNKCNKCYNDYEEMTHVHEYSESVKLAEECEDRHNHRAAGVTGEAIPINGGTNHVHKINDNVDFLDHFHKICVTTGPAIRIPGTDKHIHLICGETTVNDGHCHKFLFTTQIEAPLV
NODE_17_length_106249_cov_6.8319 consensus sequence	0.992	0.992		74937	74572	121.667	Query	1	122	1	XYDDYKYNKCNKCYNDYEEMTHVHEYSESVKLAEECEDRHNHRAAGVTGEAIPINGGTNHVHKINDNVDFLDHFHKICVTTGPAIRIPGTDKHIHLICGETTVNDGHCHKFLFTTQIEAPLV
NODE_16_length_108676_cov_17.064649 consensus sequence	0.967	0.967		77320	76955	121.667	Query	1	122	1	XYDDYKYNKCNXXYNDYEEMTHVHEYSESVKLAEECEDRHNHRAAGVTGEXIPINGGTNHVHKINDNVDFLDHFHKICVTTGPAIRIPGTDKHIHLICGETTVNDGHCHKFLFTTQIEAPLV
NODE_16_length_106986_cov_10.0687 consensus sequence	0.967	0.967		29647	30012	121.667	Query	1	122	1	XYDDYKYNKCNXXYNDYEEMTHVHEYSESVKLAEECEDRHNHRAAGVTGEXIPINGGTNHVHKINDNVDFLDHFHKICVTTGPAIRIPGTDKHIHLICGETTVNDGHCHKFLFTTQIEAPLV
NODE_16_length_106986_cov_10.0687 consensus sequence	0.967	0.967		29647	30012	121.667	Query	1	122	1	XYDDYKYNKCNXXYNDYEEMTHVHEYSESVKLAEECEDRHNHRAAGVTGEXIPINGGTNHVHKINDNVDFLDHFHKICVTTGPAIRIPGTDKHIHLICGETTVNDGHCHKFLFTTQIEAPLV
NODE_16_length_106477_cov_14.0668 consensus sequence	0.992	0.992		74943	74578	121.667	Query	1	122	1	XYDDYKYNKCNKCYNDYEEMTHVHEYSESVKLAEECEDRHNHRAAGVTGEAIPINGGTNHVHKINDNVDFLDHFHKICVTTGPAIRIPGTDKHIHLICGETTVNDGHCHKFLFTTQIEAPLV
NODE_16_length_106465_cov_9.37415 consensus sequence	0.992	0.992		31529	31894	121.667	Query	1	122	1	XYDDYKYNKCNKCYNDYEEMTHVHEYSESVKLAEECEDRHNHRAAGVTGEAIPINGGTNHVHKINDNVDFLDHFHKICVTTGPAIRIPGTDKHIHLICGETTVNDGHCHKFLFTTQIEAPLV
NODE_16_length_93104_cov_10.103499 consensus sequence	0.967	0.967		15771	16136	121.667	Query	1	122	1	XYDDYKYNKCNXXYNDYEEMTHVHEYSESVKLAEECEDRHNHRAAGVTGEXIPINGGTNHVHKINDNVDFLDHFHKICVTTGPAIRIPGTDKHIHLICGETTVNDGHCHKFLFTTQIEAPLV
NODE_16_length_81652_cov_11.3364 consensus sequence	0.984	0.984		3244	3609	121.667	Query	1	122	1	XYDDYKYNKCNKCYNDYEEMTHVHEYSESVKLAEECEDRHNHRAAGVTGEXIPINGGTNHVHKINDNVDFLDHFHKICVTTGPAIRIPGTDKHIHLICGETTVNDGHCHKFLFTTQIEAPLV
NODE_16_length_72573_cov_9.309582 consensus sequence	0.984	0.984		3179	3544	121.667	Query	1	122	1	XYDDYKYNKCNKXYNDYEEMTHVHEYSESVKLAEECEDRHNHRAAGVTGEAIPINGGTNHVHKINDNVDFLDHFHKICVTTGPAIRIPGTDKHIHLICGETTVNDGHCHKFLFTTQIEAPLV
NODE_15_length_114363_cov_5.79531 consensus sequence	0.984	0.984		30973	31338	121.667	Query	1	122	1	XYDDYKYNKCNKCYNDYEEMTHVHEYSESVKLAEECEDRHNHRAAGVTGEXIPINGGTNHVHKINDNVDFLDHFHKICVTTGPAIRIPGTDKHIHLICGETTVNDGHCHKFLFTTQIEAPLV
NODE_15_length_112550_cov_15.8637 consensus sequence	0.992	0.992		31531	31896	121.667	Query	1	122	1	XYDDYKYNKCNKCYNDYEEMTHVHEYSESVKLAEECEDRHNHRAAGVTGEAIPINGGTNHVHKINDNVDFLDHFHKICVTTGPAIRIPGTDKHIHLICGETTVNDGHCHKFLFTTQIEAPLV
NODE_15_length_108954_cov_14.914911 consensus sequence	0.967	0.967		31599	31964	121.667	Query	1	122	1	XYDDYKYNKCNXXYNDYEEMTHVHEYSESVKLAEECEDRHNHRAAGVTGEXIPINGGTNHVHKINDNVDFLDHFHKICVTTGPAIRIPGTDKHIHLICGETTVNDGHCHKFLFTTQIEAPLV
NODE_15_length_108674_cov_10.506608 consensus sequence	0.967	0.967		31357	31722	121.667	Query	1	122	1	XYDDYKYNKCNXXYNDYEEMTHVHEYSESVKLAEECEDRHNHRAAGVTGEXIPINGGTNHVHKINDNVDFLDHFHKICVTTGPAIRIPGTDKHIHLICGETTVNDGHCHKFLFTTQIEAPLV
NODE_15_length_108674_cov_7.712152 consensus sequence	0.967	0.967		77318	76953	121.667	Query	1	122	1	XYDDYKYNKCNXXYNDYEEMTHVHEYSESVKLAEECEDRHNHRAAGVTGEXIPINGGTNHVHKINDNVDFLDHFHKICVTTGPAIRIPGTDKHIHLICGETTVNDGHCHKFLFTTQIEAPLV
NODE_15_length_106480_cov_7.237793 consensus sequence	0.992	0.992		74942	74577	121.667	Query	1	122	1	XYDDYKYNKCNKCYNDYEEMTHVHEYSESVKLAEECEDRHNHRAAGVTGEAIPINGGTNHVHKINDNVDFLDHFHKICVTTGPAIRIPGTDKHIHLICGETTVNDGHCHKFLFTTQIEAPLV
NODE_15_length_106436_cov_11.745790 consensus sequence	0.992	0.992		74906	74541	121.667	Query	1	122	1	XYDDYKYNKCNKCYNDYEEMTHVHEYSESVKLAEECEDRHNHRAAGVTGEAIPINGGTNHVHKINDNVDFLDHFHKICVTTGPAIRIPGTDKHIHLICGETTVNDGHCHKFLFTTQIEAPLV
NODE_15_length_106333_cov_7.704520 consensus sequence	0.992	0.992		31430	31795	121.667	Query	1	122	1	XYDDYKYNKCNKCYNDYEEMTHVHEYSESVKLAEECEDRHNHRAAGVTGEAIPINGGTNHVHKINDNVDFLDHFHKICVTTGPAIRIPGTDKHIHLICGETTVNDGHCHKFLFTTQIEAPLV
NODE_15_length_105955_cov_11.8393 consensus sequence	0.992	0.992		74943	74578	121.667	Query	1	122	1	XYDDYKYNKCNKCYNDYEEMTHVHEYSESVKLAEECEDRHNHRAAGVTGEAIPINGGTNHVHKINDNVDFLDHFHKICVTTGPAIRIPGTDKHIHLICGETTVNDGHCHKFLFTTQIEAPLV
NODE_14_length_115404_cov_4.56739 consensus sequence	0.984	0.984		78353	77988	121.667	Query	1	122	1	XYDDYKYNKCNKCYNDYEEMTHVHEYSESVKLAEECEDRHNHRAAGVTGEXIPINGGTNHVHKINDNVDFLDHFHKICVTTGPAIRIPGTDKHIHLICGETTVNDGHCHKFLFTTQIEAPLV
NODE_14_length_114363_cov_9.634204 consensus sequence	0.984	0.984		83391	83026	121.667	Query	1	122	1	XYDDYKYNKCNKCYNDYEEMTHVHEYSESVKLAEECEDRHNHRAAGVTGEXIPINGGTNHVHKINDNVDFLDHFHKICVTTGPAIRIPGTDKHIHLICGETTVNDGHCHKFLFTTQIEAPLV
NODE_14_length_114363_cov_9.634204 consensus sequence	0.984	0.984		83391	83026	121.667	Query	1	122	1	XYDDYKYNKCNKCYNDYEEMTHVHEYSESVKLAEECEDRHNHRAAGVTGEXIPINGGTNHVHKINDNVDFLDHFHKICVTTGPAIRIPGTDKHIHLICGETTVNDGHCHKFLFTTQIEAPLV
NODE_14_length_114363_cov_5.72308 consensus sequence	0.984	0.984		83391	83026	121.667	Query	1	122	1	XYDDYKYNKCNKCYNDYEEMTHVHEYSESVKLAEECEDRHNHRAAGVTGEXIPINGGTNHVHKINDNVDFLDHFHKICVTTGPAIRIPGTDKHIHLICGETTVNDGHCHKFLFTTQIEAPLV
NODE_14_length_111257_cov_14.527595 consensus sequence	0.984	0.984		27844	28209	121.667	Query	1	122	1	XYDDYKYNKCNKCYNDYEEMTHVHEYSESVKLAEECEDRHNHRAAGVTGEXIPINGGTNHVHKINDNVDFLDHFHKICVTTGPAIRIPGTDKHIHLICGETTVNDGHCHKFLFTTQIEAPLV
NODE_14_length_108593_cov_8.534045 consensus sequence	0.967	0.967		31276	31641	121.667	Query	1	122	1	XYDDYKYNKCNXXYNDYEEMTHVHEYSESVKLAEECEDRHNHRAAGVTGEXIPINGGTNHVHKINDNVDFLDHFHKICVTTGPAIRIPGTDKHIHLICGETTVNDGHCHKFLFTTQIEAPLV
NODE_14_length_108593_cov_5.960094 consensus sequence	0.967	0.967		31276	31641	121.667	Query	1	122	1	XYDDYKYNKCNXXYNDYEEMTHVHEYSESVKLAEECEDRHNHRAAGVTGEXIPINGGTNHVHKINDNVDFLDHFHKICVTTGPAIRIPGTDKHIHLICGETTVNDGHCHKFLFTTQIEAPLV
NODE_14_length_106436_cov_11.503098 consensus sequence	0.992	0.992		31531	31896	121.667	Query	1	122	1	XYDDYKYNKCNKCYNDYEEMTHVHEYSESVKLAEECEDRHNHRAAGVTGEAIPINGGTNHVHKINDNVDFLDHFHKICVTTGPAIRIPGTDKHIHLICGETTVNDGHCHKFLFTTQIEAPLV
NODE_13_length_156407_cov_17.3261 consensus sequence	0.984	0.984		78055	78420	121.667	Query	1	122	1	XYDDYKYNKCNKCYNDYEEMTHVHEYSESVKLAEECEDRHNHRAAGVTGEXIPINGGTNHVHKINDNVDFLDHFHKICVTTGPAIRIPGTDKHIHLICGETTVNDGHCHKFLFTTQIEAPLV
NODE_13_length_156407_cov_15.0373 consensus sequence	0.984	0.984		78055	78420	121.667	Query	1	122	1	XYDDYKYNKCNKCYNDYEEMTHVHEYSESVKLAEECEDRHNHRAAGVTGEXIPINGGTNHVHKINDNVDFLDHFHKICVTTGPAIRIPGTDKHIHLICGETTVNDGHCHKFLFTTQIEAPLV
NODE_13_length_156407_cov_14.6239 consensus sequence	0.984	0.984		78055	78420	121.667	Query	1	122	1	XYDDYKYNKCNKCYNDYEEMTHVHEYSESVKLAEECEDRHNHRAAGVTGEXIPINGGTNHVHKINDNVDFLDHFHKICVTTGPAIRIPGTDKHIHLICGETTVNDGHCHKFLFTTQIEAPLV
NODE_13_length_156407_cov_14.1112 consensus sequence	0.984	0.984		78055	78420	121.667	Query	1	122	1	XYDDYKYNKCNKCYNDYEEMTHVHEYSESVKLAEECEDRHNHRAAGVTGEXIPINGGTNHVHKINDNVDFLDHFHKICVTTGPAIRIPGTDKHIHLICGETTVNDGHCHKFLFTTQIEAPLV
NODE_13_length_156407_cov_13.7666 consensus sequence	0.984	0.984		78055	78420	121.667	Query	1	122	1	XYDDYKYNKCNKCYNDYEEMTHVHEYSESVKLAEECEDRHNHRAAGVTGEXIPINGGTNHVHKINDNVDFLDHFHKICVTTGPAIRIPGTDKHIHLICGETTVNDGHCHKFLFTTQIEAPLV
NODE_13_length_156407_cov_7.4535 consensus sequence	0.984	0.984		78055	78420	121.667	Query	1	122	1	XYDDYKYNKCNKCYNDYEEMTHVHEYSESVKLAEECEDRHNHRAAGVTGEXIPINGGTNHVHKINDNVDFLDHFHKICVTTGPAIRIPGTDKHIHLICGETTVNDGHCHKFLFTTQIEAPLV
NODE_13_length_149223_cov_6.987518 consensus sequence	0.992	0.992		74942	74577	121.667	Query	1	122	1	XYDDYKYNKCNKCYNDYEEMTHVHEYSESVKLAEECEDRHNHRAAGVTGEAIPINGGTNHVHKINDNVDFLDHFHKICVTTGPAIRIPGTDKHIHLICGETTVNDGHCHKFLFTTQIEAPLV
NODE_13_length_112526_cov_7.449959 consensus sequence	0.992	0.992		37623	37988	121.667	Query	1	122	1	XYDDYKYNKCNKCYNDYEEMTHVHEYSESVKLAEECEDRHNHRAAGVTGEAIPINGGTNHVHKINDNVDFLDHFHKICVTTGPAIRIPGTDKHIHLICGETTVNDGHCHKFLFTTQIEAPLV
NODE_13_length_100887_cov_8.897042 consensus sequence	0.992	0.992		69347	68982	121.667	Query	1	122	1	XYDDYKYNKCNKCYNDYEEMTHVHEYSESVKLAEECEDRHNHRAAGVTGEAIPINGGTNHVHKINDNVDFLDHFHKICVTTGPAIRIPGTDKHIHLICGETTVNDGHCHKFLFTTQIEAPLV
NODE_13_length_77487_cov_47.001616 consensus sequence	0.992	0.992		74943	74578	121.667	Query	1	122	1	XYDDYKYNKCNKCYNDYEEMTHVHEYSESVKLAEECEDRHNHRAAGVTGEAIPINGGTNHVHKINDNVDFLDHFHKICVTTGPAIRIPGTDKHIHLICGETTVNDGHCHKFLFTTQIEAPLV
NODE_12_length_156407_cov_14.5202 consensus sequence	0.984	0.984		78055	78420	121.667	Query	1	122	1	XYDDYKYNKCNKCYNDYEEMTHVHEYSESVKLAEECEDRHNHRAAGVTGEXIPINGGTNHVHKINDNVDFLDHFHKICVTTGPAIRIPGTDKHIHLICGETTVNDGHCHKFLFTTQIEAPLV
NODE_12_length_156407_cov_13.4548 consensus sequence	0.984	0.984		78055	78420	121.667	Query	1	122	1	XYDDYKYNKCNKCYNDYEEMTHVHEYSESVKLAEECEDRHNHRAAGVTGEXIPINGGTNHVHKINDNVDFLDHFHKICVTTGPAIRIPGTDKHIHLICGETTVNDGHCHKFLFTTQIEAPLV
NODE_12_length_156407_cov_13.4255 consensus sequence	0.984	0.984		78055	78420	121.667	Query	1	122	1	XYDDYKYNKCNKCYNDYEEMTHVHEYSESVKLAEECEDRHNHRAAGVTGEXIPINGGTNHVHKINDNVDFLDHFHKICVTTGPAIRIPGTDKHIHLICGETTVNDGHCHKFLFTTQIEAPLV
NODE_12_length_156407_cov_9.17798 consensus sequence	0.984	0.984		78055	78420	121.667	Query	1	122	1	XYDDYKYNKCNKCYNDYEEMTHVHEYSESVKLAEECEDRHNHRAAGVTGEXIPINGGTNHVHKINDNVDFLDHFHKICVTTGPAIRIPGTDKHIHLICGETTVNDGHCHKFLFTTQIEAPLV
NODE_12_length_156407_cov_5.86482 consensus sequence	0.984	0.984		78055	78420	121.667	Query	1	122	1	XYDDYKYNKCNKCYNDYEEMTHVHEYSESVKLAEECEDRHNHRAAGVTGEXIPINGGTNHVHKINDNVDFLDHFHKICVTTGPAIRIPGTDKHIHLICGETTVNDGHCHKFLFTTQIEAPLV
NODE_12_length_156406_cov_18.6983 consensus sequence	0.984	0.984		78055	78420	121.667	Query	1	122	1	XYDDYKYNKCNKCYNDYEEMTHVHEYSESVKLAEECEDRHNHRAAGVTGEXIPINGGTNHVHKINDNVDFLDHFHKICVTTGPAIRIPGTDKHIHLICGETTVNDGHCHKFLFTTQIEAPLV
NODE_12_length_156348_cov_11.499043 consensus sequence	0.984	0.984		78330	77965	121.667	Query	1	122	1	XYDDYKYNKCNKCYNDYEEMTHVHEYSESVKLAEECEDRHNHRAAGVTGEXIPINGGTNHVHKINDNVDFLDHFHKICVTTGPAIRIPGTDKHIHLICGETTVNDGHCHKFLFTTQIEAPLV
NODE_12_length_149153_cov_21.085683 consensus sequence	0.992	0.992		74211	74576	121.667	Query	1	122	1	XYDDYKYNKCNKCYNDYEEMTHVHEYSESVKLAEECEDRHNHRAAGVTGEAIPINGGTNHVHKINDNVDFLDHFHKICVTTGPAIRIPGTDKHIHLICGETTVNDGHCHKFLFTTQIEAPLV
NODE_12_length_115470_cov_6.704206 consensus sequence	0.984	0.984		78353	77988	121.667	Query	1	122	1	XYDDYKYNKCNKCYNDYEEMTHVHEYSESVKLAEECEDRHNHRAAGVTGEXIPINGGTNHVHKINDNVDFLDHFHKICVTTGPAIRIPGTDKHIHLICGETTVNDGHCHKFLFTTQIEAPLV
NODE_12_length_112526_cov_9.721640 consensus sequence	0.992	0.992		74904	74539	121.667	Query	1	122	1	XYDDYKYNKCNKCYNDYEEMTHVHEYSESVKLAEECEDRHNHRAAGVTGEAIPINGGTNHVHKINDNVDFLDHFHKICVTTGPAIRIPGTDKHIHLICGETTVNDGHCHKFLFTTQIEAPLV
NODE_11_length_156407_cov_19.948100 consensus sequence	0.984	0.984		78049	78414	121.667	Query	1	122	1	XYDDYKYNKCNKCYNDYEEMTHVHEYSESVKLAEECEDRHNHRAAGVTGEXIPINGGTNHVHKINDNVDFLDHFHKICVTTGPAIRIPGTDKHIHLICGETTVNDGHCHKFLFTTQIEAPLV
NODE_11_length_156407_cov_13.0838 consensus sequence	0.984	0.984		78055	78420	121.667	Query	1	122	1	XYDDYKYNKCNKCYNDYEEMTHVHEYSESVKLAEECEDRHNHRAAGVTGEXIPINGGTNHVHKINDNVDFLDHFHKICVTTGPAIRIPGTDKHIHLICGETTVNDGHCHKFLFTTQIEAPLV
NODE_11_length_156407_cov_6.2535 consensus sequence	0.984	0.984		78055	78420	121.667	Query	1	122	1	XYDDYKYNKCNKCYNDYEEMTHVHEYSESVKLAEECEDRHNHRAAGVTGEXIPINGGTNHVHKINDNVDFLDHFHKICVTTGPAIRIPGTDKHIHLICGETTVNDGHCHKFLFTTQIEAPLV
NODE_11_length_156406_cov_24.4585 consensus sequence	0.984	0.984		78055	78420	121.667	Query	1	122	1	XYDDYKYNKCNKCYNDYEEMTHVHEYSESVKLAEECEDRHNHRAAGVTGEXIPINGGTNHVHKINDNVDFLDHFHKICVTTGPAIRIPGTDKHIHLICGETTVNDGHCHKFLFTTQIEAPLV
NODE_11_length_156406_cov_23.7733 consensus sequence	0.984	0.984		78055	78420	121.667	Query	1	122	1	XYDDYKYNKCNKCYNDYEEMTHVHEYSESVKLAEECEDRHNHRAAGVTGEXIPINGGTNHVHKINDNVDFLDHFHKICVTTGPAIRIPGTDKHIHLICGETTVNDGHCHKFLFTTQIEAPLV
NODE_11_length_152910_cov_23.1998 consensus sequence	0.967	0.967		77402	77037	121.667	Query	1	122	1	XYDDYKYNKCNXXYNDYEEMTHVHEYSESVKLAEECEDRHNHRAAGVTGEXIPINGGTNHVHKINDNVDFLDHFHKICVTTGPAIRIPGTDKHIHLICGETTVNDGHCHKFLFTTQIEAPLV
NODE_11_length_149204_cov_17.573234 consensus sequence	0.984	0.984		74968	74603	121.667	Query	1	122	1	XYDDYKYNKCNKCYNDYEEMTHVHEYSESVKLAEECEDRHNHRAAGVTGEXIPINGGTNHVHKINDNVDFLDHFHKICVTTGPAIRIPGTDKHIHLICGETTVNDGHCHKFLFTTQIEAPLV
NODE_11_length_149204_cov_12.316903 consensus sequence	0.984	0.984		74968	74603	121.667	Query	1	122	1	XYDDYKYNKCNKCYNDYEEMTHVHEYSESVKLAEECEDRHNHRAAGVTGEXIPINGGTNHVHKINDNVDFLDHFHKICVTTGPAIRIPGTDKHIHLICGETTVNDGHCHKFLFTTQIEAPLV
NODE_11_length_149153_cov_21.181807 consensus sequence	0.992	0.992		74943	74578	121.667	Query	1	122	1	XYDDYKYNKCNKCYNDYEEMTHVHEYSESVKLAEECEDRHNHRAAGVTGEAIPINGGTNHVHKINDNVDFLDHFHKICVTTGPAIRIPGTDKHIHLICGETTVNDGHCHKFLFTTQIEAPLV
NODE_11_length_85254_cov_33.1436 consensus sequence	0.992	0.992		15869	16234	121.667	Query	1	122	1	XYDDYKYNKCNKCYNDYEEMTHVHEYSESVKLAEECEDRHNHRAAGVTGEAIPINGGTNHVHKINDNVDFLDHFHKICVTTGPAIRIPGTDKHIHLICGETTVNDGHCHKFLFTTQIEAPLV
NODE_10_length_176034_cov_14.3756 consensus sequence	0.984	0.984		74319	74684	121.667	Query	1	122	1	XYDDYKYNKCNKCYNDYEEMTHVHEYSESVKLAEECEDRHNHRAAGVTGEXIPINGGTNHVHKINDNVDFLDHFHKICVTTGPAIRIPGTDKHIHLICGETTVNDGHCHKFLFTTQIEAPLV
NODE_10_length_157085_cov_11.737904 consensus sequence	0.984	0.984		73695	74060	121.667	Query	1	122	1	XYDDYKYNKCNKCYNDYEEMTHVHEYSESVKLAEECEDRHNHRAAGVTGEXIPINGGTNHVHKINDNVDFLDHFHKICVTTGPAIRIPGTDKHIHLICGETTVNDGHCHKFLFTTQIEAPLV
NODE_10_length_156605_cov_12.6948 consensus sequence	0.984	0.984		78452	78087	121.667	Query	1	122	1	XYDDYKYNKCNKCYNDYEEMTHVHEYSESVKLAEECEDRHNHRAAGVTGEXIPINGGTNHVHKINDNVDFLDHFHKICVTTGPAIRIPGTDKHIHLICGETTVNDGHCHKFLFTTQIEAPLV
NODE_10_length_156407_cov_7.09896 consensus sequence	0.984	0.984		78353	77988	121.667	Query	1	122	1	XYDDYKYNKCNKCYNDYEEMTHVHEYSESVKLAEECEDRHNHRAAGVTGEXIPINGGTNHVHKINDNVDFLDHFHKICVTTGPAIRIPGTDKHIHLICGETTVNDGHCHKFLFTTQIEAPLV
NODE_10_length_155665_cov_20.2432 consensus sequence	0.984	0.984		74400	74765	121.667	Query	1	122	1	XYDDYKYNKCNKCYNDYEEMTHVHEYSESVKLAEECEDRHNHRAAGVTGEAIPINGGTNHVHKINDNVDFLDHFHKICVTTGPAIRIPGTDKHIHLXCGETTVNDGHCHKFLFTTQIEAPLV
NODE_10_length_155379_cov_10.442339 consensus sequence	0.992	0.992		81058	80693	121.667	Query	1	122	1	XYDDYKYNKCNKCYNDYEEMTHVHEYSESVKLAEECEDRHNHRAAGVTGEAIPINGGTNHVHKINDNVDFLDHFHKICVTTGPAIRIPGTDKHIHLICGETTVNDGHCHKFLFTTQIEAPLV
NODE_10_length_155352_cov_12.284909 consensus sequence	0.992	0.992		81057	80692	121.667	Query	1	122	1	XYDDYKYNKCNKCYNDYEEMTHVHEYSESVKLAEECEDRHNHRAAGVTGEAIPINGGTNHVHKINDNVDFLDHFHKICVTTGPAIRIPGTDKHIHLICGETTVNDGHCHKFLFTTQIEAPLV
NODE_10_length_152910_cov_16.5989 consensus sequence	0.967	0.967		77402	77037	121.667	Query	1	122	1	XYDDYKYNKCNXXYNDYEEMTHVHEYSESVKLAEECEDRHNHRAAGVTGEXIPINGGTNHVHKINDNVDFLDHFHKICVTTGPAIRIPGTDKHIHLICGETTVNDGHCHKFLFTTQIEAPLV
NODE_10_length_152818_cov_16.235495 consensus sequence	0.967	0.967		75463	75828	121.667	Query	1	122	1	XYDDYKYNKCNXXYNDYEEMTHVHEYSESVKLAEECEDRHNHRAAGVTGEXIPINGGTNHVHKINDNVDFLDHFHKICVTTGPAIRIPGTDKHIHLICGETTVNDGHCHKFLFTTQIEAPLV
NODE_10_length_152818_cov_13.896117 consensus sequence	0.967	0.967		77356	76991	121.667	Query	1	122	1	XYDDYKYNKCNXXYNDYEEMTHVHEYSESVKLAEECEDRHNHRAAGVTGEXIPINGGTNHVHKINDNVDFLDHFHKICVTTGPAIRIPGTDKHIHLICGETTVNDGHCHKFLFTTQIEAPLV
NODE_10_length_149409_cov_12.505 consensus sequence	0.992	0.992		74380	74745	121.667	Query	1	122	1	XYDDYKYNKCNKCYNDYEEMTHVHEYSESVKLAEECEDRHNHRAAGVTGEAIPINGGTNHVHKINDNVDFLDHFHKICVTTGPAIRIPGTDKHIHLICGETTVNDGHCHKFLFTTQIEAPLV
NODE_10_length_143636_cov_14.849159 consensus sequence	0.992	0.992		74252	74617	121.667	Query	1	122	1	XYDDYKYNKCNKCYNDYEEMTHVHEYSESVKLAEECEDRHNHRAAGVTGEAIPINGGTNHVHKINDNVDFLDHFHKICVTTGPAIRIPGTDKHIHLICGETTVNDGHCHKFLFTTQIEAPLV
NODE_10_length_108674_cov_10.563476 consensus sequence	0.967	0.967		31357	31722	121.667	Query	1	122	1	XYDDYKYNKCNXXYNDYEEMTHVHEYSESVKLAEECEDRHNHRAAGVTGEXIPINGGTNHVHKINDNVDFLDHFHKICVTTGPAIRIPGTDKHIHLICGETTVNDGHCHKFLFTTQIEAPLV
NODE_10_length_108674_cov_10.563476 consensus sequence	0.967	0.967		31357	31722	121.667	Query	1	122	1	XYDDYKYNKCNXXYNDYEEMTHVHEYSESVKLAEECEDRHNHRAAGVTGEXIPINGGTNHVHKINDNVDFLDHFHKICVTTGPAIRIPGTDKHIHLICGETTVNDGHCHKFLFTTQIEAPLV
NODE_10_length_88143_cov_4.370284 consensus sequence	0.984	0.984		83391	83026	121.667	Query	1	122	1	XYDDYKYNKCNKCYNDYEEMTHVHEYSESVKLAEECEDRHNHRAAGVTGEXIPINGGTNHVHKINDNVDFLDHFHKICVTTGPAIRIPGTDKHIHLICGETTVNDGHCHKFLFTTQIEAPLV
NODE_9_length_157162_cov_27.0453 consensus sequence	0.984	0.984		73734	74099	121.667	Query	1	122	1	XYDDYKYNKCNKCYNDYEEMTHVHEYSESVKLAEECEDRHNHRAAGVTGEXIPINGGTNHVHKINDNVDFLDHFHKICVTTGPAIRIPGTDKHIHLICGETTVNDGHCHKFLFTTQIEAPLV
NODE_9_length_157161_cov_31.2225 consensus sequence	0.984	0.984		73734	74099	121.667	Query	1	122	1	XYDDYKYNKCNKCYNDYEEMTHVHEYSESVKLAEECEDRHNHRAAGVTGEXIPINGGTNHVHKINDNVDFLDHFHKICVTTGPAIRIPGTDKHIHLICGETTVNDGHCHKFLFTTQIEAPLV
NODE_9_length_157085_cov_10.960929 consensus sequence	0.984	0.984		73695	74060	121.667	Query	1	122	1	XYDDYKYNKCNKCYNDYEEMTHVHEYSESVKLAEECEDRHNHRAAGVTGEXIPINGGTNHVHKINDNVDFLDHFHKICVTTGPAIRIPGTDKHIHLICGETTVNDGHCHKFLFTTQIEAPLV
NODE_9_length_157085_cov_10.169578 consensus sequence	0.984	0.984		83391	83026	121.667	Query	1	122	1	XYDDYKYNKCNKCYNDYEEMTHVHEYSESVKLAEECEDRHNHRAAGVTGEXIPINGGTNHVHKINDNVDFLDHFHKICVTTGPAIRIPGTDKHIHLICGETTVNDGHCHKFLFTTQIEAPLV
NODE_9_length_156365_cov_10.489954 consensus sequence	0.984	0.984		78353	77988	121.667	Query	1	122	1	XYDDYKYNKCNKCYNDYEEMTHVHEYSESVKLAEECEDRHNHRAAGVTGEXIPINGGTNHVHKINDNVDFLDHFHKICVTTGPAIRIPGTDKHIHLICGETTVNDGHCHKFLFTTQIEAPLV
NODE_9_length_156334_cov_8.523742 consensus sequence	0.984	0.984		78322	77957	121.667	Query	1	122	1	XYDDYKYNKCNKCYNDYEEMTHVHEYSESVKLAEECEDRHNHRAAGVTGEXIPINGGTNHVHKINDNVDFLDHFHKICVTTGPAIRIPGTDKHIHLICGETTVNDGHCHKFLFTTQIEAPLV
NODE_9_length_155483_cov_19.1189 consensus sequence	0.967	0.967		74388	74753	121.667	Query	1	122	1	XYDDYKYNKCNKCYNDYEEMTHVHEYSZSVKLAEECEDRHNHRAAGVTGEXIPINGGTNHVHKINDNVDFLDHFHKICVTTGPAIRIPGTDKHIHLXCGETTVNDGHCHKFLFTTQIEAPLV
NODE_9_length_152818_cov_11.357133 consensus sequence	0.967	0.967		75463	75828	121.667	Query	1	122	1	XYDDYKYNKCNXXYNDYEEMTHVHEYSESVKLAEECEDRHNHRAAGVTGEXIPINGGTNHVHKINDNVDFLDHFHKICVTTGPAIRIPGTDKHIHLICGETTVNDGHCHKFLFTTQIEAPLV
NODE_9_length_152778_cov_18.637932 consensus sequence	0.967	0.967		77358	76993	121.667	Query	1	122	1	XYDDYKYNKCNXXYNDYEEMTHVHEYSESVKLAEECEDRHNHRAAGVTGEXIPINGGTNHVHKINDNVDFLDHFHKICVTTGPAIRIPGTDKHIHLICGETTVNDGHCHKFLFTTQIEAPLV
NODE_9_length_149223_cov_14.072054 consensus sequence	0.992	0.992		74282	74647	121.667	Query	1	122	1	XYDDYKYNKCNKCYNDYEEMTHVHEYSESVKLAEECEDRHNHRAAGVTGEAIPINGGTNHVHKINDNVDFLDHFHKICVTTGPAIRIPGTDKHIHLICGETTVNDGHCHKFLFTTQIEAPLV
NODE_9_length_114273_cov_6.74508 consensus sequence	0.984	0.984		83305	82940	121.667	Query	1	122	1	XYDDYKYNKCNKCYNDYEEMTHVHEYSESVKLAEECEDRHNHRAAGVTGEXIPINGGTNHVHKINDNVDFLDHFHKICVTTGPAIRIPGTDKHIHLICGETTVNDGHCHKFLFTTQIEAPLV
NODE_9_length_105972_cov_40.4532 consensus sequence	0.992	0.992		58430	58065	121.667	Query	1	122	1	XYDDYKYNKCNKCYNDYEEMTHVHEYSESVKLAEECEDRHNHRAAGVTGEAIPINGGTNHVHKINDNVDFLDHFHKICVTTGPAIRIPGTDKHIHLICGETTVNDGHCHKFLFTTQIEAPLV
NODE_8_length_157156_cov_7.021983 consensus sequence	0.984	0.984		83428	83063	121.667	Query	1	122	1	XYDDYKYNKCNKCYNDYEEMTHVHEYSESVKLAEECEDRHNHRAAGVTGEXIPINGGTNHVHKINDNVDFLDHFHKICVTTGPAIRIPGTDKHIHLICGETTVNDGHCHKFLFTTQIEAPLV
NODE_8_length_156408_cov_12.515853 consensus sequence	0.984	0.984		78360	77995	121.667	Query	1	122	1	XYDDYKYNKCNKCYNDYEEMTHVHEYSESVKLAEECEDRHNHRAAGVTGEXIPINGGTNHVHKINDNVDFLDHFHKICVTTGPAIRIPGTDKHIHLICGETTVNDGHCHKFLFTTQIEAPLV
NODE_8_length_152818_cov_16.762036 consensus sequence	0.967	0.967		75463	75828	121.667	Query	1	122	1	XYDDYKYNKCNXXYNDYEEMTHVHEYSESVKLAEECEDRHNHRAAGVTGEXIPINGGTNHVHKINDNVDFLDHFHKICVTTGPAIRIPGTDKHIHLICGETTVNDGHCHKFLFTTQIEAPLV
NODE_8_length_150993_cov_7.154051 consensus sequence	0.984	0.984		77260	76895	121.667	Query	1	122	1	XYDDYKYNKCNKCYNDYEEMTHVHEYSESVKLAEECEDRHNHRAAGVTGEXIPINGGTNHVHKINDNVDFLDHFHKICVTTGPAIRIPGTDKHIHLICGETTVNDGHCHKFLFTTQIEAPLV
NODE_8_length_149277_cov_20.2263 consensus sequence	0.992	0.992		74321	74686	121.667	Query	1	122	1	XYDDYKYNKCNKCYNDYEEMTHVHEYSESVKLAEECEDRHNHRAAGVTGEAIPINGGTNHVHKINDNVDFLDHFHKICVTTGPAIRIPGTDKHIHLICGETTVNDGHCHKFLFTTQIEAPLV
NODE_8_length_143636_cov_11.677428 consensus sequence	0.992	0.992		69385	69020	121.667	Query	1	122	1	XYDDYKYNKCNKCYNDYEEMTHVHEYSESVKLAEECEDRHNHRAAGVTGEAIPINGGTNHVHKINDNVDFLDHFHKICVTTGPAIRIPGTDKHIHLICGETTVNDGHCHKFLFTTQIEAPLV
NODE_8_length_143636_cov_9.065438 consensus sequence	0.992	0.992		74252	74617	121.667	Query	1	122	1	XYDDYKYNKCNKCYNDYEEMTHVHEYSESVKLAEECEDRHNHRAAGVTGEAIPINGGTNHVHKINDNVDFLDHFHKICVTTGPAIRIPGTDKHIHLICGETTVNDGHCHKFLFTTQIEAPLV
NODE_7_length_156408_cov_13.976517 consensus sequence	0.984	0.984		78049	78414	121.667	Query	1	122	1	XYDDYKYNKCNKCYNDYEEMTHVHEYSESVKLAEECEDRHNHRAAGVTGEXIPINGGTNHVHKINDNVDFLDHFHKICVTTGPAIRIPGTDKHIHLICGETTVNDGHCHKFLFTTQIEAPLV
NODE_7_length_149390_cov_20.9284 consensus sequence	0.992	0.992		75012	74647	121.667	Query	1	122	1	XYDDYKYNKCNKCYNDYEEMTHVHEYSESVKLAEECEDRHNHRAAGVTGEAIPINGGTNHVHKINDNVDFLDHFHKICVTTGPAIRIPGTDKHIHLICGETTVNDGHCHKFLFTTQIEAPLV
NODE_7_length_149298_cov_92.0418 consensus sequence	0.992	0.992		74324	74689	121.667	Query	1	122	1	XYDDYKYNKCNKCYNDYEEMTHVHEYSESVKLAEECEDRHNHRAAGVTGEAIPINGGTNHVHKINDNVDFLDHFHKICVTTGPAIRIPGTDKHIHLICGETTVNDGHCHKFLFTTQIEAPLV
NODE_7_length_149223_cov_56.848473 consensus sequence	0.992	0.992		74282	74647	121.667	Query	1	122	1	XYDDYKYNKCNKCYNDYEEMTHVHEYSESVKLAEECEDRHNHRAAGVTGEAIPINGGTNHVHKINDNVDFLDHFHKICVTTGPAIRIPGTDKHIHLICGETTVNDGHCHKFLFTTQIEAPLV
NODE_6_length_168296_cov_13.814009 consensus sequence	0.967	0.967		77356	76991	121.667	Query	1	122	1	XYDDYKYNKCNXXYNDYEEMTHVHEYSESVKLAEECEDRHNHRAAGVTGEXIPINGGTNHVHKINDNVDFLDHFHKICVTTGPAIRIPGTDKHIHLICGETTVNDGHCHKFLFTTQIEAPLV
NODE_6_length_85384_cov_12.365742 consensus sequence	0.984	0.984		83391	83026	121.667	Query	1	122	1	XYDDYKYNKCNKCYNDYEEMTHVHEYSESVKLAEECEDRHNHRAAGVTGEXIPINGGTNHVHKINDNVDFLDHFHKICVTTGPAIRIPGTDKHIHLICGETTVNDGHCHKFLFTTQIEAPLV
NODE_5_length_156381_cov_9.022485 consensus sequence	0.984	0.984		78021	78386	121.667	Query	1	122	1	XYDDYKYNKCNKCYNDYEEMTHVHEYSESVKLAEECEDRHNHRAAGVTGEXIPINGGTNHVHKINDNVDFLDHFHKICVTTGPAIRIPGTDKHIHLICGETTVNDGHCHKFLFTTQIEAPLV
NODE_5_length_152910_cov_16.7145 consensus sequence	0.967	0.967		77402	77037	121.667	Query	1	122	1	XYDDYKYNKCNXXYNDYEEMTHVHEYSESVKLAEECEDRHNHRAAGVTGEXIPINGGTNHVHKINDNVDFLDHFHKICVTTGPAIRIPGTDKHIHLICGETTVNDGHCHKFLFTTQIEAPLV
NODE_5_length_152910_cov_15.6992 consensus sequence	0.967	0.967		77402	77037	121.667	Query	1	122	1	XYDDYKYNKCNXXYNDYEEMTHVHEYSESVKLAEECEDRHNHRAAGVTGEXIPINGGTNHVHKINDNVDFLDHFHKICVTTGPAIRIPGTDKHIHLICGETTVNDGHCHKFLFTTQIEAPLV
NODE_4_length_112467_cov_3.6963 consensus sequence	0.984	0.984		34215	34580	121.667	Query	1	122	1	XYDDYKYNKCNKCYNDYEEMTHVHEYSESVKLAEECEDRHNHRAAGVTGEXIPINGGTNHVHKINDNVDFLDHFHKICVTTGPAIRIPGTDKHIHLICGETTVNDGHCHKFLFTTQIEAPLV
NODE_4_length_86434_cov_14.8435 consensus sequence	0.967	0.967		54836	54471	121.667	Query	1	122	1	XYDDYKYNKCNXXYNDYEEMTHVHEYSESVKLAEECEDRHNHRAAGVTGEXIPINGGTNHVHKINDNVDFLDHFHKICVTTGPAIRIPGTDKHIHLICGETTVNDGHCHKFLFTTQIEAPLV
NODE_3_length_152910_cov_12.4453 consensus sequence	0.967	0.967		77402	77037	121.667	Query	1	122	1	XYDDYKYNKCNXXYNDYEEMTHVHEYSESVKLAEECEDRHNHRAAGVTGEXIPINGGTNHVHKINDNVDFLDHFHKICVTTGPAIRIPGTDKHIHLICGETTVNDGHCHKFLFTTQIEAPLV
CLO_FA5581AA_AS_NODE_9_length_155257_cov_73.046638 consensus sequence	0.992	0.992		81056	80691	121.667	Query	1	122	1	XYDDYKYNKCNKCYNDYEEMTHVHEYSESVKLAEECEDRHNHRAAGVTGEAIPINGGTNHVHKINDNVDFLDHFHKICVTTGPAIRIPGTDKHIHLICGETTVNDGHCHKFLFTTQIEAPLV
CLO_FA5578AA_AS_NODE_10_length_152818_cov_68.573518 consensus sequence	0.967	0.967		75463	75828	121.667	Query	1	122	1	XYDDYKYNKCNXXYNDYEEMTHVHEYSESVKLAEECEDRHNHRAAGVTGEXIPINGGTNHVHKINDNVDFLDHFHKICVTTGPAIRIPGTDKHIHLICGETTVNDGHCHKFLFTTQIEAPLV
CLO_FA5555AA_AS_NODE_9_length_158401_cov_17.485266 consensus sequence	0.984	0.984		74236	74601	121.667	Query	1	122	1	XYDDYKYNKCNKCYNDYEEMTHVHEYSESVKLAEECEDRHNHRAAGVTGEXIPINGGTNHVHKINDNVDFLDHFHKICVTTGPAIRIPGTDKHIHLICGETTVNDGHCHKFLFTTQIEAPLV
CLO_FA5221AA_AS_NODE_21_length_72495_cov_20.425644 consensus sequence	0.992	0.992		69397	69032	121.667	Query	1	122	1	XYDDYKYNKCNKCYNDYEEMTHVHEYSESVKLAEECEDRHNHRAAGVTGEAIPINGGTNHVHKINDNVDFLDHFHKICVTTGPAIRIPGTDKHIHLICGETTVNDGHCHKFLFTTQIEAPLV
CLO_FA5074AA_AS_NODE_12_length_149128_cov_21.924543 consensus sequence	0.992	0.992		74199	74564	121.667	Query	1	122	1	XYDDYKYNKCNKCYNDYEEMTHVHEYSESVKLAEECEDRHNHRAAGVTGEAIPINGGTNHVHKINDNVDFLDHFHKICVTTGPAIRIPGTDKHIHLICGETTVNDGHCHKFLFTTQIEAPLV
CLO_FA4968AA_AS_NODE_7_length_156408_cov_44.592030 consensus sequence	0.984	0.984		78360	77995	121.667	Query	1	122	1	XYDDYKYNKCNKCYNDYEEMTHVHEYSESVKLAEECEDRHNHRAAGVTGEXIPINGGTNHVHKINDNVDFLDHFHKICVTTGPAIRIPGTDKHIHLICGETTVNDGHCHKFLFTTQIEAPLV
CLO_FA4964AA_AS_NODE_17_length_87172_cov_52.293147 consensus sequence	0.984	0.984		73688	74053	121.667	Query	1	122	1	XYDDYKYNKCNKCYNDYEEMTHVHEYSESVKLAEECEDRHNHRAAGVTGEXIPINGGTNHVHKINDNVDFLDHFHKICVTTGPAIRIPGTDKHIHLICGETTVNDGHCHKFLFTTQIEAPLV
CLO_FA4551AA_AS_NODE_18_length_72481_cov_66.227672 consensus sequence	0.992	0.992		69383	69018	121.667	Query	1	122	1	XYDDYKYNKCNKCYNDYEEMTHVHEYSESVKLAEECEDRHNHRAAGVTGEAIPINGGTNHVHKINDNVDFLDHFHKICVTTGPAIRIPGTDKHIHLICGETTVNDGHCHKFLFTTQIEAPLV
CLO_FA4468AA_AS_NODE_9_length_149224_cov_40.239106 consensus sequence	0.992	0.992		74282	74647	121.667	Query	1	122	1	XYDDYKYNKCNKCYNDYEEMTHVHEYSESVKLAEECEDRHNHRAAGVTGEAIPINGGTNHVHKINDNVDFLDHFHKICVTTGPAIRIPGTDKHIHLICGETTVNDGHCHKFLFTTQIEAPLV
CLO_FA4270AA_AS_NODE_11_length_161114_cov_50.193829 consensus sequence	0.992	0.992		86904	86539	121.667	Query	1	122	1	XYDDYKYNKCNKCYNDYEEMTHVHEYSESVKLAEECEDRHNHRAAGVTGEAIPINGGTNHVHKINDNVDFLDHFHKICVTTGPAIRIPGTDKHIHLICGETTVNDGHCHKFLFTTQIEAPLV
CLO_FA4265AA_AS_NODE_20_length_72520_cov_32.946970 consensus sequence	0.992	0.992		69390	69025	121.667	Query	1	122	1	XYDDYKYNKCNKCYNDYEEMTHVHEYSESVKLAEECEDRHNHRAAGVTGEAIPINGGTNHVHKINDNVDFLDHFHKICVTTGPAIRIPGTDKHIHLICGETTVNDGHCHKFLFTTQIEAPLV
CLO_FA4014AA_AS_NODE_18_length_87172_cov_37.981113 consensus sequence	0.984	0.984		13485	13120	121.667	Query	1	122	1	XYDDYKYNKCNKCYNDYEEMTHVHEYSESVKLAEECEDRHNHRAAGVTGEXIPINGGTNHVHKINDNVDFLDHFHKICVTTGPAIRIPGTDKHIHLICGETTVNDGHCHKFLFTTQIEAPLV
CLO_FA3912AA_AS_NODE_7_length_152775_cov_40.065956 consensus sequence	0.967	0.967		75420	75785	121.667	Query	1	122	1	XYDDYKYNKCNXXYNDYEEMTHVHEYSESVKLAEECEDRHNHRAAGVTGEXIPINGGTNHVHKINDNVDFLDHFHKICVTTGPAIRIPGTDKHIHLICGETTVNDGHCHKFLFTTQIEAPLV
CLO_FA3571AA_AS_NODE_12_length_157162_cov_67.029134 consensus sequence	0.984	0.984		73734	74099	121.667	Query	1	122	1	XYDDYKYNKCNKCYNDYEEMTHVHEYSESVKLAEECEDRHNHRAAGVTGEXIPINGGTNHVHKINDNVDFLDHFHKICVTTGPAIRIPGTDKHIHLICGETTVNDGHCHKFLFTTQIEAPLV
CLO_FA3568AA_AS_NODE_12_length_126373_cov_64.956181 consensus sequence	0.984	0.984		78391	78026	121.667	Query	1	122	1	XYDDYKYNKCNKCYNDYEEMTHVHEYSESVKLAEECEDRHNHRAAGVTGEXIPINGGTNHVHKINDNVDFLDHFHKICVTTGPAIRIPGTDKHIHLICGETTVNDGHCHKFLFTTQIEAPLV
CLO_FA3564AA_AS_NODE_16_length_121361_cov_61.090000 consensus sequence	0.992	0.992		46405	46770	121.667	Query	1	122	1	XYDDYKYNKCNKCYNDYEEMTHVHEYSESVKLAEECEDRHNHRAAGVTGEAIPINGGTNHVHKINDNVDFLDHFHKICVTTGPAIRIPGTDKHIHLICGETTVNDGHCHKFLFTTQIEAPLV
CLO_FA3563AA_AS_NODE_14_length_129228_cov_61.229053 consensus sequence	0.984	0.984		45700	46065	121.667	Query	1	122	1	XYDDYKYNKCNKCYNDYEEMTHVHEYSESVKLAEECEDRHNHRAAGVTGEXIPINGGTNHVHKINDNVDFLDHFHKICVTTGPAIRIPGTDKHIHLICGETTVNDGHCHKFLFTTQIEAPLV
CLO_FA3557AA_AS_NODE_14_length_108954_cov_46.162735 consensus sequence	0.967	0.967		31599	31964	121.667	Query	1	122	1	XYDDYKYNKCNXXYNDYEEMTHVHEYSESVKLAEECEDRHNHRAAGVTGEXIPINGGTNHVHKINDNVDFLDHFHKICVTTGPAIRIPGTDKHIHLICGETTVNDGHCHKFLFTTQIEAPLV
CLO_FA3427AA_AS_NODE_7_length_156414_cov_34.135251 consensus sequence	0.984	0.984		78055	78420	121.667	Query	1	122	1	XYDDYKYNKCNKCYNDYEEMTHVHEYSESVKLAEECEDRHNHRAAGVTGEXIPINGGTNHVHKINDNVDFLDHFHKICVTTGPAIRIPGTDKHIHLICGETTVNDGHCHKFLFTTQIEAPLV
CLO_FA3424AA_AS_NODE_9_length_152818_cov_24.467899 consensus sequence	0.967	0.967		75463	75828	121.667	Query	1	122	1	XYDDYKYNKCNXXYNDYEEMTHVHEYSESVKLAEECEDRHNHRAAGVTGEXIPINGGTNHVHKINDNVDFLDHFHKICVTTGPAIRIPGTDKHIHLICGETTVNDGHCHKFLFTTQIEAPLV
CLO_FA3418AA_AS_NODE_9_length_152784_cov_64.942531 consensus sequence	0.967	0.967		77365	77000	121.667	Query	1	122	1	XYDDYKYNKCNXXYNDYEEMTHVHEYSESVKLAEECEDRHNHRAAGVTGEXIPINGGTNHVHKINDNVDFLDHFHKICVTTGPAIRIPGTDKHIHLICGETTVNDGHCHKFLFTTQIEAPLV
CLO_FA3399AA_AS_NODE_55_length_27237_cov_15.443010 consensus sequence	0.984	0.984		18609	18244	121.667	Query	1	122	1	XYDDYKYNKCNKCYNDYEEMTHVHEYSESVKLAEECEDRHNHRAAGVTGEXIPINGGTNHVHKINDNVDFLDHFHKICVTTGPAIRIPGTDKHIHLICGETTVNDGHCHKFLFTTQIEAPLV
CLO_FA3331AA_AS_NODE_12_length_149197_cov_63.961931 consensus sequence	0.992	0.992		74241	74606	121.667	Query	1	122	1	XYDDYKYNKCNKCYNDYEEMTHVHEYSESVKLAEECEDRHNHRAAGVTGEAIPINGGTNHVHKINDNVDFLDHFHKICVTTGPAIRIPGTDKHIHLICGETTVNDGHCHKFLFTTQIEAPLV
CLO_FA3229AA_AS_NODE_12_length_86448_cov_71.382873 consensus sequence	0.984	0.984		83271	82906	121.667	Query	1	122	1	XYDDYKYNKCNKCYNDYEEMTHVHEYSESVKLAEECEDRHNHRAAGVTGEXIPINGGTNHVHKINDNVDFLDHFHKICVTTGPAIRIPGTDKHIHLICGETTVNDGHCHKFLFTTQIEAPLV
CLO_FA3078AA_AS_NODE_9_length_152818_cov_53.138017 consensus sequence	0.967	0.967		77356	76991	121.667	Query	1	122	1	XYDDYKYNKCNXXYNDYEEMTHVHEYSESVKLAEECEDRHNHRAAGVTGEXIPINGGTNHVHKINDNVDFLDHFHKICVTTGPAIRIPGTDKHIHLICGETTVNDGHCHKFLFTTQIEAPLV
CLO_FA2995AA_AS_NODE_6_length_153555_cov_55.853345 consensus sequence	0.967	0.967		75459	75824	121.667	Query	1	122	1	XYDDYKYNKCNXXYNDYEEMTHVHEYSESVKLAEECEDRHNHRAAGVTGEXIPINGGTNHVHKINDNVDFLDHFHKICVTTGPAIRIPGTDKHIHLICGETTVNDGHCHKFLFTTQIEAPLV
CLO_FA2994AA_AS_NODE_10_length_156474_cov_57.510992 consensus sequence	0.984	0.984		73734	74099	121.667	Query	1	122	1	XYDDYKYNKCNKCYNDYEEMTHVHEYSESVKLAEECEDRHNHRAAGVTGEXIPINGGTNHVHKINDNVDFLDHFHKICVTTGPAIRIPGTDKHIHLICGETTVNDGHCHKFLFTTQIEAPLV
CLO_FA2902AA_AS_NODE_10_length_157162_cov_56.399344 consensus sequence	0.984	0.984		73734	74099	121.667	Query	1	122	1	XYDDYKYNKCNKCYNDYEEMTHVHEYSESVKLAEECEDRHNHRAAGVTGEXIPINGGTNHVHKINDNVDFLDHFHKICVTTGPAIRIPGTDKHIHLICGETTVNDGHCHKFLFTTQIEAPLV
CLO_FA2745AA_AS_NODE_3_length_152818_cov_50.267521 consensus sequence	0.967	0.967		77356	76991	121.667	Query	1	122	1	XYDDYKYNKCNXXYNDYEEMTHVHEYSESVKLAEECEDRHNHRAAGVTGEXIPINGGTNHVHKINDNVDFLDHFHKICVTTGPAIRIPGTDKHIHLICGETTVNDGHCHKFLFTTQIEAPLV
CLO_FA2592AA_AS_NODE_12_length_115685_cov_69.034597 consensus sequence	0.992	0.992		46301	46666	121.667	Query	1	122	1	XYDDYKYNKCNKCYNDYEEMTHVHEYSESVKLAEECEDRHNHRAAGVTGEAIPINGGTNHVHKINDNVDFLDHFHKICVTTGPAIRIPGTDKHIHLICGETTVNDGHCHKFLFTTQIEAPLV
CLO_FA2586AA_AS_NODE_7_length_170860_cov_56.477670 consensus sequence	0.967	0.967		93505	93870	121.667	Query	1	122	1	XYDDYKYNKCNXXYNDYEEMTHVHEYSESVKLAEECEDRHNHRAAGVTGEXIPINGGTNHVHKINDNVDFLDHFHKICVTTGPAIRIPGTDKHIHLICGETTVNDGHCHKFLFTTQIEAPLV
CLO_FA2559AA_AS_NODE_10_length_156408_cov_61.980241 consensus sequence	0.984	0.984		78360	77995	121.667	Query	1	122	1	XYDDYKYNKCNKCYNDYEEMTHVHEYSESVKLAEECEDRHNHRAAGVTGEXIPINGGTNHVHKINDNVDFLDHFHKICVTTGPAIRIPGTDKHIHLICGETTVNDGHCHKFLFTTQIEAPLV
CLO_FA2529AA_AS_NODE_8_length_143636_cov_39.467985 consensus sequence	0.992	0.992		69385	69020	121.667	Query	1	122	1	XYDDYKYNKCNKCYNDYEEMTHVHEYSESVKLAEECEDRHNHRAAGVTGEAIPINGGTNHVHKINDNVDFLDHFHKICVTTGPAIRIPGTDKHIHLICGETTVNDGHCHKFLFTTQIEAPLV
CLO_FA2497AA_AS_NODE_10_length_149153_cov_67.752976 consensus sequence	0.992	0.992		74211	74576	121.667	Query	1	122	1	XYDDYKYNKCNKCYNDYEEMTHVHEYSESVKLAEECEDRHNHRAAGVTGEAIPINGGTNHVHKINDNVDFLDHFHKICVTTGPAIRIPGTDKHIHLICGETTVNDGHCHKFLFTTQIEAPLV
CLO_FA2490AA_AS_NODE_10_length_157161_cov_61.884286 consensus sequence	0.984	0.984		73733	74098	121.667	Query	1	122	1	XYDDYKYNKCNKCYNDYEEMTHVHEYSESVKLAEECEDRHNHRAAGVTGEXIPINGGTNHVHKINDNVDFLDHFHKICVTTGPAIRIPGTDKHIHLICGETTVNDGHCHKFLFTTQIEAPLV
CLO_FA2204AA_AS_NODE_16_length_94834_cov_47.596281 consensus sequence	0.992	0.992		74296	74661	121.667	Query	1	122	1	XYDDYKYNKCNKCYNDYEEMTHVHEYSESVKLAEECEDRHNHRAAGVTGEAIPINGGTNHVHKINDNVDFLDHFHKICVTTGPAIRIPGTDKHIHLICGETTVNDGHCHKFLFTTQIEAPLV
CLO_FA2021AA_AS_NODE_6_length_229120_cov_50.453966 consensus sequence	0.967	0.967		77356	76991	121.667	Query	1	122	1	XYDDYKYNKCNXXYNDYEEMTHVHEYSESVKLAEECEDRHNHRAAGVTGEXIPINGGTNHVHKINDNVDFLDHFHKICVTTGPAIRIPGTDKHIHLICGETTVNDGHCHKFLFTTQIEAPLV
CLO_FA1945AA_AS_NODE_132_length_7859_cov_19.692576 consensus sequence	0.984	0.984		5165	4800	121.667	Query	1	122	1	XYDDYKYNKCNKCYNDYEEMTHVHEYSESVKLAEECEDRHNHRAAGVTGEXIPINGGTNHVHKINDNVDFLDHFHKICVTTGPAIRIPGTDKHIHLICGETTVNDGHCHKFLFTTQIEAPLV
CLO_FA1843AA_AS_NODE_34_length_28726_cov_35.256757 consensus sequence	0.992	0.992		5516	5881	121.667	Query	1	122	1	XYDDYKYNKCNKCYNDYEEMTHVHEYSESVKLAEECEDRHNHRAAGVTGEAIPINGGTNHVHKINDNVDFLDHFHKICVTTGPAIRIPGTDKHIHLICGETTVNDGHCHKFLFTTQIEAPLV
CLO_FA1743AA_AS_NODE_13_length_83571_cov_41.561251 consensus sequence	0.992	0.992		2515	2880	121.667	Query	1	122	1	XYDDYKYNKCNKCYNDYEEMTHVHEYSESVKLAEECEDRHNHRAAGVTGEAIPINGGTNHVHKINDNVDFLDHFHKICVTTGPAIRIPGTDKHIHLICGETTVNDGHCHKFLFTTQIEAPLV
CLO_FA1740AA_AS_NODE_14_length_114863_cov_56.940045 consensus sequence	0.992	0.992		40580	40215	121.667	Query	1	122	1	XYDDYKYNKCNKCYNDYEEMTHVHEYSESVKLAEECEDRHNHRAAGVTGEAIPINGGTNHVHKINDNVDFLDHFHKICVTTGPAIRIPGTDKHIHLICGETTVNDGHCHKFLFTTQIEAPLV
CLO_FA1632AA_AS_NODE_201_length_7035_cov_26.412565 consensus sequence	0.992	0.992		2483	2848	121.667	Query	1	122	1	XYDDYKYNKCNKCYNDYEEMTHVHEYSESVKLAEECEDRHNHRAAGVTGEAIPINGGTNHVHKINDNVDFLDHFHKICVTTGPAIRIPGTDKHIHLICGETTVNDGHCHKFLFTTQIEAPLV
CLO_FA1620AA_AS_NODE_9_length_148875_cov_46.708057 consensus sequence	0.984	0.984		70516	70881	121.667	Query	1	122	1	XYDDYKYNKCNKCYNDYEEMTHVHEYSESVKLAEECEDRHNHRAAGVTGEXIPINGGTNHVHKINDNVDFLDHFHKICVTTGPAIRIPGTDKHIHLICGETTVNDGHCHKFLFTTQIEAPLV
CLO_EA9722AA_AS_NODE_10_length_149153_cov_20.121194 consensus sequence	0.992	0.992		74211	74576	121.667	Query	1	122	1	XYDDYKYNKCNKCYNDYEEMTHVHEYSESVKLAEECEDRHNHRAAGVTGEAIPINGGTNHVHKINDNVDFLDHFHKICVTTGPAIRIPGTDKHIHLICGETTVNDGHCHKFLFTTQIEAPLV
CLO_EA9702AA_AS_NODE_15_length_124688_cov_19.870634 consensus sequence	0.967	0.967		47427	47792	121.667	Query	1	122	1	XYDDYKYNKCNXXYNDYEEMTHVHEYSESVKLAEECEDRHNHRAAGVTGEXIPINGGTNHVHKINDNVDFLDHFHKICVTTGPAIRIPGTDKHIHLICGETTVNDGHCHKFLFTTQIEAPLV
CLO_EA9699AA_AS_NODE_8_length_152818_cov_21.072329 consensus sequence	0.967	0.967		75463	75828	121.667	Query	1	122	1	XYDDYKYNKCNXXYNDYEEMTHVHEYSESVKLAEECEDRHNHRAAGVTGEXIPINGGTNHVHKINDNVDFLDHFHKICVTTGPAIRIPGTDKHIHLICGETTVNDGHCHKFLFTTQIEAPLV
CLO_EA9698AA_AS_NODE_21_length_87160_cov_20.704193 consensus sequence	0.984	0.984		13485	13120	121.667	Query	1	122	1	XYDDYKYNKCNKCYNDYEEMTHVHEYSESVKLAEECEDRHNHRAAGVTGEXIPINGGTNHVHKINDNVDFLDHFHKICVTTGPAIRIPGTDKHIHLICGETTVNDGHCHKFLFTTQIEAPLV
CLO_EA9667AA_AS_NODE_8_length_152818_cov_15.188407 consensus sequence	0.967	0.967		77356	76991	121.667	Query	1	122	1	XYDDYKYNKCNXXYNDYEEMTHVHEYSESVKLAEECEDRHNHRAAGVTGEXIPINGGTNHVHKINDNVDFLDHFHKICVTTGPAIRIPGTDKHIHLICGETTVNDGHCHKFLFTTQIEAPLV
CLO_EA9661AA_AS_NODE_11_length_143687_cov_12.100564 consensus sequence	0.984	0.984		74252	74617	121.667	Query	1	122	1	XYDDYKYNKCNKXYNDYEEMTHVHEYSESVKLAEECEDRHNHRAAGVTGEAIPINGGTNHVHKINDNVDFLDHFHKICVTTGPAIRIPGTDKHIHLICGETTVNDGHCHKFLFTTQIEAPLV
CLO_EA9614AA_AS_NODE_9_length_152818_cov_12.952204 consensus sequence	0.967	0.967		77356	76991	121.667	Query	1	122	1	XYDDYKYNKCNXXYNDYEEMTHVHEYSESVKLAEECEDRHNHRAAGVTGEXIPINGGTNHVHKINDNVDFLDHFHKICVTTGPAIRIPGTDKHIHLICGETTVNDGHCHKFLFTTQIEAPLV
CLO_EA9596AA_AS_NODE_18_length_72573_cov_19.942247 consensus sequence	0.984	0.984		3179	3544	121.667	Query	1	122	1	XYDDYKYNKCNKXYNDYEEMTHVHEYSESVKLAEECEDRHNHRAAGVTGEAIPINGGTNHVHKINDNVDFLDHFHKICVTTGPAIRIPGTDKHIHLICGETTVNDGHCHKFLFTTQIEAPLV
CLO_EA9595AA_AS_NODE_9_length_157104_cov_8.790046 consensus sequence	0.984	0.984		83429	83064	121.667	Query	1	122	1	XYDDYKYNKCNKCYNDYEEMTHVHEYSESVKLAEECEDRHNHRAAGVTGEXIPINGGTNHVHKINDNVDFLDHFHKICVTTGPAIRIPGTDKHIHLICGETTVNDGHCHKFLFTTQIEAPLV
CLO_EA9582AA_AS_NODE_19_length_87174_cov_19.831804 consensus sequence	0.984	0.984		73690	74055	121.667	Query	1	122	1	XYDDYKYNKCNKCYNDYEEMTHVHEYSESVKLAEECEDRHNHRAAGVTGEXIPINGGTNHVHKINDNVDFLDHFHKICVTTGPAIRIPGTDKHIHLICGETTVNDGHCHKFLFTTQIEAPLV
CLO_EA9580AA_AS_NODE_11_length_149135_cov_19.228585 consensus sequence	0.992	0.992		74211	74576	121.667	Query	1	122	1	XYDDYKYNKCNKCYNDYEEMTHVHEYSESVKLAEECEDRHNHRAAGVTGEAIPINGGTNHVHKINDNVDFLDHFHKICVTTGPAIRIPGTDKHIHLICGETTVNDGHCHKFLFTTQIEAPLV
CLO_EA9543AA_AS_NODE_18_length_87159_cov_19.450938 consensus sequence	0.984	0.984		13485	13120	121.667	Query	1	122	1	XYDDYKYNKCNKCYNDYEEMTHVHEYSESVKLAEECEDRHNHRAAGVTGEXIPINGGTNHVHKINDNVDFLDHFHKICVTTGPAIRIPGTDKHIHLICGETTVNDGHCHKFLFTTQIEAPLV
CLO_EA9534AA_AS_NODE_11_length_149152_cov_16.842570 consensus sequence	0.992	0.992		74211	74576	121.667	Query	1	122	1	XYDDYKYNKCNKCYNDYEEMTHVHEYSESVKLAEECEDRHNHRAAGVTGEAIPINGGTNHVHKINDNVDFLDHFHKICVTTGPAIRIPGTDKHIHLICGETTVNDGHCHKFLFTTQIEAPLV
CLO_EA9515AA_AS_NODE_9_length_152818_cov_20.910001 consensus sequence	0.967	0.967		77356	76991	121.667	Query	1	122	1	XYDDYKYNKCNXXYNDYEEMTHVHEYSESVKLAEECEDRHNHRAAGVTGEXIPINGGTNHVHKINDNVDFLDHFHKICVTTGPAIRIPGTDKHIHLICGETTVNDGHCHKFLFTTQIEAPLV
CLO_EA9180AA_AS_NODE_19_length_86341_cov_16.114719 consensus sequence	0.984	0.984		83257	82892	121.667	Query	1	122	1	XYDDYKYNKCNKCYNDYEEMTHVHEYSESVKLAEECEDRHNHRAAGVTGEXIPINGGTNHVHKINDNVDFLDHFHKICVTTGPAIRIPGTDKHIHLICGETTVNDGHCHKFLFTTQIEAPLV
CLO_EA9034AA_AS_NODE_10_length_112602_cov_21.334617 consensus sequence	0.992	0.992		74942	74577	121.667	Query	1	122	1	XYDDYKYNKCNKCYNDYEEMTHVHEYSESVKLAEECEDRHNHRAAGVTGEAIPINGGTNHVHKINDNVDFLDHFHKICVTTGPAIRIPGTDKHIHLICGETTVNDGHCHKFLFTTQIEAPLV
CLO_EA9032AA_AS_NODE_9_length_152818_cov_24.505649 consensus sequence	0.967	0.967		77356	76991	121.667	Query	1	122	1	XYDDYKYNKCNXXYNDYEEMTHVHEYSESVKLAEECEDRHNHRAAGVTGEXIPINGGTNHVHKINDNVDFLDHFHKICVTTGPAIRIPGTDKHIHLICGETTVNDGHCHKFLFTTQIEAPLV
CLO_EA8746AA_AS_NODE_15_length_94834_cov_53.156440 consensus sequence	0.992	0.992		74296	74661	121.667	Query	1	122	1	XYDDYKYNKCNKCYNDYEEMTHVHEYSESVKLAEECEDRHNHRAAGVTGEAIPINGGTNHVHKINDNVDFLDHFHKICVTTGPAIRIPGTDKHIHLICGETTVNDGHCHKFLFTTQIEAPLV
CLO_EA8741AA_AS_NODE_40_length_28668_cov_36.840825 consensus sequence	0.992	0.992		5516	5881	121.667	Query	1	122	1	XYDDYKYNKCNKCYNDYEEMTHVHEYSESVKLAEECEDRHNHRAAGVTGEAIPINGGTNHVHKINDNVDFLDHFHKICVTTGPAIRIPGTDKHIHLICGETTVNDGHCHKFLFTTQIEAPLV
CLO_EA8005AA_AS_NODE_7_length_156474_cov_17.591997 consensus sequence	0.984	0.984		78282	77917	121.667	Query	1	122	1	XYDDYKYNKCNKCYNDYEEMTHVHEYSESVKLAEECEDRHNHRAAGVTGEXIPINGGTNHVHKINDNVDFLDHFHKICVTTGPAIRIPGTDKHIHLICGETTVNDGHCHKFLFTTQIEAPLV
CLO_EA7932AA_AS_NODE_5_length_152504_cov_20.763179 consensus sequence	0.984	0.984		78771	78406	121.667	Query	1	122	1	XYDDYKYNKCNKCYNDYEEMTHVHEYSESVKLAEECEDRHNHRAAGVTGEXIPINGGTNHVHKINDNVDFLDHFHKICVTTGPAIRIPGTDKHIHLICGETTVNDGHCHKFLFTTQIEAPLV
CLO_EA7931AA_AS_NODE_7_length_152504_cov_22.859736 consensus sequence	0.984	0.984		78771	78406	121.667	Query	1	122	1	XYDDYKYNKCNKCYNDYEEMTHVHEYSESVKLAEECEDRHNHRAAGVTGEXIPINGGTNHVHKINDNVDFLDHFHKICVTTGPAIRIPGTDKHIHLICGETTVNDGHCHKFLFTTQIEAPLV
CLO_EA7927AA_AS_NODE_18_length_87160_cov_20.918226 consensus sequence	0.984	0.984		13485	13120	121.667	Query	1	122	1	XYDDYKYNKCNKCYNDYEEMTHVHEYSESVKLAEECEDRHNHRAAGVTGEXIPINGGTNHVHKINDNVDFLDHFHKICVTTGPAIRIPGTDKHIHLICGETTVNDGHCHKFLFTTQIEAPLV
CLO_EA7610AA_AS_NODE_11_length_152818_cov_62.987471 consensus sequence	0.967	0.967		75463	75828	121.667	Query	1	122	1	XYDDYKYNKCNXXYNDYEEMTHVHEYSESVKLAEECEDRHNHRAAGVTGEXIPINGGTNHVHKINDNVDFLDHFHKICVTTGPAIRIPGTDKHIHLICGETTVNDGHCHKFLFTTQIEAPLV
CLO_EA7376AA_AS_NODE_10_length_149234_cov_21.809043 consensus sequence	0.984	0.984		74957	74592	121.667	Query	1	122	1	XYDDYKYNKCNKCYNDYEEMTHVHEYSESVKLAEECEDRHNHRAAGVTGEXIPINGGTNHVHKINDNVDFLDHFHKICVTTGPAIRIPGTDKHIHLICGETTVNDGHCHKFLFTTQIEAPLV
CLO_EA7373AA_AS_NODE_21_length_72496_cov_16.671793 consensus sequence	0.992	0.992		3100	3465	121.667	Query	1	122	1	XYDDYKYNKCNKCYNDYEEMTHVHEYSESVKLAEECEDRHNHRAAGVTGEAIPINGGTNHVHKINDNVDFLDHFHKICVTTGPAIRIPGTDKHIHLICGETTVNDGHCHKFLFTTQIEAPLV
CLO_EA7371AA_AS_NODE_20_length_72496_cov_21.034904 consensus sequence	0.992	0.992		3100	3465	121.667	Query	1	122	1	XYDDYKYNKCNKCYNDYEEMTHVHEYSESVKLAEECEDRHNHRAAGVTGEAIPINGGTNHVHKINDNVDFLDHFHKICVTTGPAIRIPGTDKHIHLICGETTVNDGHCHKFLFTTQIEAPLV
CLO_EA7359AA_AS_NODE_13_length_75104_cov_64.472158 consensus sequence	0.984	0.984		3076	3441	121.667	Query	1	122	1	XYDDYKYNKCNKCYNDYEEMTHVHEYSESVKLAEECEDRHNHRAAGVTGEXIPINGGTNHVHKINDNVDFLDHFHKICVTTGPAIRIPGTDKHIHLICGETTVNDGHCHKFLFTTQIEAPLV
CLO_EA7358AA_AS_NODE_20_length_72495_cov_70.651421 consensus sequence	0.992	0.992		69397	69032	121.667	Query	1	122	1	XYDDYKYNKCNKCYNDYEEMTHVHEYSESVKLAEECEDRHNHRAAGVTGEAIPINGGTNHVHKINDNVDFLDHFHKICVTTGPAIRIPGTDKHIHLICGETTVNDGHCHKFLFTTQIEAPLV
CLO_EA7355AA_AS_NODE_22_length_72495_cov_68.981788 consensus sequence	0.992	0.992		3099	3464	121.667	Query	1	122	1	XYDDYKYNKCNKCYNDYEEMTHVHEYSESVKLAEECEDRHNHRAAGVTGEAIPINGGTNHVHKINDNVDFLDHFHKICVTTGPAIRIPGTDKHIHLICGETTVNDGHCHKFLFTTQIEAPLV
CLO_EA7346AA_AS_NODE_21_length_72496_cov_66.981221 consensus sequence	0.992	0.992		3100	3465	121.667	Query	1	122	1	XYDDYKYNKCNKCYNDYEEMTHVHEYSESVKLAEECEDRHNHRAAGVTGEAIPINGGTNHVHKINDNVDFLDHFHKICVTTGPAIRIPGTDKHIHLICGETTVNDGHCHKFLFTTQIEAPLV
CLO_EA7345AA_AS_NODE_26_length_72495_cov_47.465123 consensus sequence	0.992	0.992		3099	3464	121.667	Query	1	122	1	XYDDYKYNKCNKCYNDYEEMTHVHEYSESVKLAEECEDRHNHRAAGVTGEAIPINGGTNHVHKINDNVDFLDHFHKICVTTGPAIRIPGTDKHIHLICGETTVNDGHCHKFLFTTQIEAPLV
CLO_EA7318AA_AS_NODE_7_length_161375_cov_17.728939 consensus sequence	0.992	0.992		74282	74647	121.667	Query	1	122	1	XYDDYKYNKCNKCYNDYEEMTHVHEYSESVKLAEECEDRHNHRAAGVTGEAIPINGGTNHVHKINDNVDFLDHFHKICVTTGPAIRIPGTDKHIHLICGETTVNDGHCHKFLFTTQIEAPLV
CLO_EA7216AA_AS_NODE_8_length_149146_cov_19.137927 consensus sequence	0.992	0.992		74206	74571	121.667	Query	1	122	1	XYDDYKYNKCNKCYNDYEEMTHVHEYSESVKLAEECEDRHNHRAAGVTGEAIPINGGTNHVHKINDNVDFLDHFHKICVTTGPAIRIPGTDKHIHLICGETTVNDGHCHKFLFTTQIEAPLV
CLO_EA7183AA_AS_NODE_6_length_156381_cov_20.452156 consensus sequence	0.984	0.984		77995	78360	121.667	Query	1	122	1	XYDDYKYNKCNKCYNDYEEMTHVHEYSESVKLAEECEDRHNHRAAGVTGEXIPINGGTNHVHKINDNVDFLDHFHKICVTTGPAIRIPGTDKHIHLICGETTVNDGHCHKFLFTTQIEAPLV
CLO_EA6989AA_AS_NODE_11_length_149152_cov_47.746915 consensus sequence	0.992	0.992		74942	74577	121.667	Query	1	122	1	XYDDYKYNKCNKCYNDYEEMTHVHEYSESVKLAEECEDRHNHRAAGVTGEAIPINGGTNHVHKINDNVDFLDHFHKICVTTGPAIRIPGTDKHIHLICGETTVNDGHCHKFLFTTQIEAPLV
CLO_EA6987AA_AS_NODE_9_length_156408_cov_38.921340 consensus sequence	0.984	0.984		78049	78414	121.667	Query	1	122	1	XYDDYKYNKCNKCYNDYEEMTHVHEYSESVKLAEECEDRHNHRAAGVTGEXIPINGGTNHVHKINDNVDFLDHFHKICVTTGPAIRIPGTDKHIHLICGETTVNDGHCHKFLFTTQIEAPLV
CLO_EA6442AA_AS_NODE_25_length_59182_cov_17.869617 consensus sequence	0.984	0.984		45700	46065	121.667	Query	1	122	1	XYDDYKYNKCNKCYNDYEEMTHVHEYSESVKLAEECEDRHNHRAAGVTGEXIPINGGTNHVHKINDNVDFLDHFHKICVTTGPAIRIPGTDKHIHLICGETTVNDGHCHKFLFTTQIEAPLV
CLO_EA6389AA_AS_NODE_11_length_155337_cov_7.144976 consensus sequence	0.992	0.992		81056	80691	121.667	Query	1	122	1	XYDDYKYNKCNKCYNDYEEMTHVHEYSESVKLAEECEDRHNHRAAGVTGEAIPINGGTNHVHKINDNVDFLDHFHKICVTTGPAIRIPGTDKHIHLICGETTVNDGHCHKFLFTTQIEAPLV
CLO_EA6147AA_AS_NODE_10_length_143640_cov_51.029454 consensus sequence	0.984	0.984		74254	74619	121.667	Query	1	122	1	XYDDYKYNKCNKXYNDYEEMTHVHEYSESVKLAEECEDRHNHRAAGVTGEAIPINGGTNHVHKINDNVDFLDHFHKICVTTGPAIRIPGTDKHIHLICGETTVNDGHCHKFLFTTQIEAPLV
CLO_EA5824AA_AS_NODE_9_length_152818_cov_61.682928 consensus sequence	0.967	0.967		75463	75828	121.667	Query	1	122	1	XYDDYKYNKCNXXYNDYEEMTHVHEYSESVKLAEECEDRHNHRAAGVTGEXIPINGGTNHVHKINDNVDFLDHFHKICVTTGPAIRIPGTDKHIHLICGETTVNDGHCHKFLFTTQIEAPLV
CLO_EA5798AA_AS_NODE_8_length_155353_cov_46.289391 consensus sequence	0.992	0.992		74296	74661	121.667	Query	1	122	1	XYDDYKYNKCNKCYNDYEEMTHVHEYSESVKLAEECEDRHNHRAAGVTGEAIPINGGTNHVHKINDNVDFLDHFHKICVTTGPAIRIPGTDKHIHLICGETTVNDGHCHKFLFTTQIEAPLV
CLO_EA5623AA_AS_NODE_10_length_152818_cov_62.870798 consensus sequence	0.967	0.967		75463	75828	121.667	Query	1	122	1	XYDDYKYNKCNXXYNDYEEMTHVHEYSESVKLAEECEDRHNHRAAGVTGEXIPINGGTNHVHKINDNVDFLDHFHKICVTTGPAIRIPGTDKHIHLICGETTVNDGHCHKFLFTTQIEAPLV
CLO_EA5404AA_AS_NODE_6_length_150954_cov_61.433344 consensus sequence	0.984	0.984		77260	76895	121.667	Query	1	122	1	XYDDYKYNKCNKCYNDYEEMTHVHEYSESVKLAEECEDRHNHRAAGVTGEXIPINGGTNHVHKINDNVDFLDHFHKICVTTGPAIRIPGTDKHIHLICGETTVNDGHCHKFLFTTQIEAPLV
CLO_EA5377AA_AS_NODE_5_length_152775_cov_62.728657 consensus sequence	0.967	0.967		77356	76991	121.667	Query	1	122	1	XYDDYKYNKCNXXYNDYEEMTHVHEYSESVKLAEECEDRHNHRAAGVTGEXIPINGGTNHVHKINDNVDFLDHFHKICVTTGPAIRIPGTDKHIHLICGETTVNDGHCHKFLFTTQIEAPLV
CLO_EA4245AA_AS_NODE_9_length_149731_cov_67.281015 consensus sequence	0.984	0.984		71689	71324	121.667	Query	1	122	1	XYDDYKYNKCNKCYNDYEEMTHVHEYSESVKLAEECEDRHNHRAAGVTGEXIPINGGTNHVHKINDNVDFLDHFHKICVTTGPAIRIPGTDKHIHLICGETTVNDGHCHKFLFTTQIEAPLV
CLO_DA8032AA_AS_NODE_15_length_84681_cov_30.588050 consensus sequence	0.992	0.992		81493	81128	121.667	Query	1	122	1	XYDDYKYNKCNKCYNDYEEMTHVHEYSESVKLAEECEDRHNHRAAGVTGEAIPINGGTNHVHKINDNVDFLDHFHKICVTTGPAIRIPGTDKHIHLICGETTVNDGHCHKFLFTTQIEAPLV
CLO_DA7985AA_AS_NODE_18_length_87151_cov_15.062532 consensus sequence	0.984	0.984		13481	13116	121.667	Query	1	122	1	XYDDYKYNKCNKCYNDYEEMTHVHEYSESVKLAEECEDRHNHRAAGVTGEXIPINGGTNHVHKINDNVDFLDHFHKICVTTGPAIRIPGTDKHIHLICGETTVNDGHCHKFLFTTQIEAPLV
CLO_DA7723AA_AS_NODE_15_length_114351_cov_49.782625 consensus sequence	0.984	0.984		30967	31332	121.667	Query	1	122	1	XYDDYKYNKCNKCYNDYEEMTHVHEYSESVKLAEECEDRHNHRAAGVTGEXIPINGGTNHVHKINDNVDFLDHFHKICVTTGPAIRIPGTDKHIHLICGETTVNDGHCHKFLFTTQIEAPLV
CLO_DA7612AA_AS_NODE_33_length_46659_cov_26.236269 consensus sequence	0.992	0.992		30781	30416	121.667	Query	1	122	1	XYDDYKYNKCNKCYNDYEEMTHVHEYSESVKLAEECEDRHNHRAAGVTGEAIPINGGTNHVHKINDNVDFLDHFHKICVTTGPAIRIPGTDKHIHLICGETTVNDGHCHKFLFTTQIEAPLV
CLO_DA7541AA_AS_NODE_4_length_157142_cov_15.626130 consensus sequence	0.984	0.984		83419	83054	121.667	Query	1	122	1	XYDDYKYNKCNKCYNDYEEMTHVHEYSESVKLAEECEDRHNHRAAGVTGEXIPINGGTNHVHKINDNVDFLDHFHKICVTTGPAIRIPGTDKHIHLICGETTVNDGHCHKFLFTTQIEAPLV
CLO_DA5094AA_AS_NODE_10_length_150951_cov_23.210742 consensus sequence	0.984	0.984		73692	74057	121.667	Query	1	122	1	XYDDYKYNKCNKCYNDYEEMTHVHEYSESVKLAEECEDRHNHRAAGVTGEXIPINGGTNHVHKINDNVDFLDHFHKICVTTGPAIRIPGTDKHIHLICGETTVNDGHCHKFLFTTQIEAPLV
CLO_DA3439AA_AS_NODE_10_length_150951_cov_24.874344 consensus sequence	0.984	0.984		73692	74057	121.667	Query	1	122	1	XYDDYKYNKCNKCYNDYEEMTHVHEYSESVKLAEECEDRHNHRAAGVTGEXIPINGGTNHVHKINDNVDFLDHFHKICVTTGPAIRIPGTDKHIHLICGETTVNDGHCHKFLFTTQIEAPLV
CLO_DA3039AA_AS_NODE_10_length_143636_cov_24.115345 consensus sequence	0.992	0.992		74252	74617	121.667	Query	1	122	1	XYDDYKYNKCNKCYNDYEEMTHVHEYSESVKLAEECEDRHNHRAAGVTGEAIPINGGTNHVHKINDNVDFLDHFHKICVTTGPAIRIPGTDKHIHLICGETTVNDGHCHKFLFTTQIEAPLV
CLO_DA2948AA_AS_NODE_10_length_149153_cov_21.556641 consensus sequence	0.992	0.992		74943	74578	121.667	Query	1	122	1	XYDDYKYNKCNKCYNDYEEMTHVHEYSESVKLAEECEDRHNHRAAGVTGEAIPINGGTNHVHKINDNVDFLDHFHKICVTTGPAIRIPGTDKHIHLICGETTVNDGHCHKFLFTTQIEAPLV
CLO_DA2938AA_AS_NODE_9_length_152818_cov_26.475149 consensus sequence	0.967	0.967		75463	75828	121.667	Query	1	122	1	XYDDYKYNKCNXXYNDYEEMTHVHEYSESVKLAEECEDRHNHRAAGVTGEXIPINGGTNHVHKINDNVDFLDHFHKICVTTGPAIRIPGTDKHIHLICGETTVNDGHCHKFLFTTQIEAPLV
CLO_DA2890AA_AS_NODE_10_length_155341_cov_19.930161 consensus sequence	0.992	0.992		81058	80693	121.667	Query	1	122	1	XYDDYKYNKCNKCYNDYEEMTHVHEYSESVKLAEECEDRHNHRAAGVTGEAIPINGGTNHVHKINDNVDFLDHFHKICVTTGPAIRIPGTDKHIHLICGETTVNDGHCHKFLFTTQIEAPLV
CLO_AA6486AA consensus sequence	0.984	0.984	Clostridium difficile complete genome, strain CF5	4092004	4092369	121.667	Query	1	122	1	XYDDYKYNKCNKCYNDYEEMTHVHEYSESVKLAEECEDRHNHRAAGVTGEXIPINGGTNHVHKINDNVDFLDHFHKICVTTGPAIRIPGTDKHIHLICGETTVNDGHCHKFLFTTQIEAPLV
CAAKMD010000014.1 consensus sequence	0.967	0.967	Clostridioides difficile strain 078NET054 genome assembly, contig: ERS138056SCcontig000014, whole genome shotgun sequence	31536	31901	121.667	Query	1	122	1	XYDDYKYNKCNXXYNDYEEMTHVHEYSESVKLAEECEDRHNHRAAGVTGEXIPINGGTNHVHKINDNVDFLDHFHKICVTTGPAIRIPGTDKHIHLICGETTVNDGHCHKFLFTTQIEAPLV
CAAKMA010000015.1 consensus sequence	0.967	0.967	Clostridioides difficile strain 078NET052 genome assembly, contig: ERS138054SCcontig000015, whole genome shotgun sequence	31336	31701	121.667	Query	1	122	1	XYDDYKYNKCNXXYNDYEEMTHVHEYSESVKLAEECEDRHNHRAAGVTGEXIPINGGTNHVHKINDNVDFLDHFHKICVTTGPAIRIPGTDKHIHLICGETTVNDGHCHKFLFTTQIEAPLV
CAAKLR010000013.1 consensus sequence	0.967	0.967	Clostridioides difficile strain 078NET042 genome assembly, contig: ERS138044SCcontig000013, whole genome shotgun sequence	31332	31697	121.667	Query	1	122	1	XYDDYKYNKCNXXYNDYEEMTHVHEYSESVKLAEECEDRHNHRAAGVTGEXIPINGGTNHVHKINDNVDFLDHFHKICVTTGPAIRIPGTDKHIHLICGETTVNDGHCHKFLFTTQIEAPLV
CAAJZU010000015.1 consensus sequence	0.967	0.967	Clostridioides difficile strain 078GUE009 genome assembly, contig: ERS138095SCcontig000015, whole genome shotgun sequence	31352	31717	121.667	Query	1	122	1	XYDDYKYNKCNXXYNDYEEMTHVHEYSESVKLAEECEDRHNHRAAGVTGEXIPINGGTNHVHKINDNVDFLDHFHKICVTTGPAIRIPGTDKHIHLICGETTVNDGHCHKFLFTTQIEAPLV
CAAJZM010000016.1 consensus sequence	0.967	0.967	Clostridioides difficile strain 078GUE002 genome assembly, contig: ERS138088SCcontig000016, whole genome shotgun sequence	31336	31701	121.667	Query	1	122	1	XYDDYKYNKCNXXYNDYEEMTHVHEYSESVKLAEECEDRHNHRAAGVTGEXIPINGGTNHVHKINDNVDFLDHFHKICVTTGPAIRIPGTDKHIHLICGETTVNDGHCHKFLFTTQIEAPLV
CAAJUO010000019.1 consensus sequence	0.992	0.992	Clostridioides difficile strain Jap003 genome assembly, contig: ERS032965SCcontig000019, whole genome shotgun sequence	69318	68953	121.667	Query	1	122	1	XYDDYKYNKCNKCYNDYEEMTHVHEYSESVKLAEECEDRHNHRAAGVTGEAIPINGGTNHVHKINDNVDFLDHFHKICVTTGPAIRIPGTDKHIHLICGETTVNDGHCHKFLFTTQIEAPLV
CAAJUN010000024.1 consensus sequence	0.992	0.992	Clostridioides difficile strain Jap001 genome assembly, contig: ERS032963SCcontig000024, whole genome shotgun sequence	69318	68953	121.667	Query	1	122	1	XYDDYKYNKCNKCYNDYEEMTHVHEYSESVKLAEECEDRHNHRAAGVTGEAIPINGGTNHVHKINDNVDFLDHFHKICVTTGPAIRIPGTDKHIHLICGETTVNDGHCHKFLFTTQIEAPLV
CAAJSB010000020.1 consensus sequence	0.992	0.992	Clostridioides difficile strain Can006 genome assembly, contig: ERS017149SCcontig000020, whole genome shotgun sequence	69318	68953	121.667	Query	1	122	1	XYDDYKYNKCNKCYNDYEEMTHVHEYSESVKLAEECEDRHNHRAAGVTGEAIPINGGTNHVHKINDNVDFLDHFHKICVTTGPAIRIPGTDKHIHLICGETTVNDGHCHKFLFTTQIEAPLV
CAAJRX010000024.1 consensus sequence	0.992	0.992	Clostridioides difficile strain Can005 genome assembly, contig: ERS017148SCcontig000024, whole genome shotgun sequence	3050	3415	121.667	Query	1	122	1	XYDDYKYNKCNKCYNDYEEMTHVHEYSESVKLAEECEDRHNHRAAGVTGEAIPINGGTNHVHKINDNVDFLDHFHKICVTTGPAIRIPGTDKHIHLICGETTVNDGHCHKFLFTTQIEAPLV
CAAJRS010000022.1 consensus sequence	0.992	0.992	Clostridioides difficile strain BI-2 genome assembly, contig: ERS017141SCcontig000022, whole genome shotgun sequence	3050	3415	121.667	Query	1	122	1	XYDDYKYNKCNKCYNDYEEMTHVHEYSESVKLAEECEDRHNHRAAGVTGEAIPINGGTNHVHKINDNVDFLDHFHKICVTTGPAIRIPGTDKHIHLICGETTVNDGHCHKFLFTTQIEAPLV
CAAJRI010000022.1 consensus sequence	0.992	0.992	Clostridioides difficile strain BI-3 genome assembly, contig: ERS017142SCcontig000022, whole genome shotgun sequence	3050	3415	121.667	Query	1	122	1	XYDDYKYNKCNKCYNDYEEMTHVHEYSESVKLAEECEDRHNHRAAGVTGEAIPINGGTNHVHKINDNVDFLDHFHKICVTTGPAIRIPGTDKHIHLICGETTVNDGHCHKFLFTTQIEAPLV
CAAJQN010000023.1 consensus sequence	0.992	0.992	Clostridioides difficile strain LSTM021 genome assembly, contig: ERS017252SCcontig000023, whole genome shotgun sequence	69279	68914	121.667	Query	1	122	1	XYDDYKYNKCNKCYNDYEEMTHVHEYSESVKLAEECEDRHNHRAAGVTGEAIPINGGTNHVHKINDNVDFLDHFHKICVTTGPAIRIPGTDKHIHLICGETTVNDGHCHKFLFTTQIEAPLV
CAAJQH010000022.1 consensus sequence	0.992	0.992	Clostridioides difficile strain LSTM023 genome assembly, contig: ERS017254SCcontig000022, whole genome shotgun sequence	3028	3393	121.667	Query	1	122	1	XYDDYKYNKCNKCYNDYEEMTHVHEYSESVKLAEECEDRHNHRAAGVTGEAIPINGGTNHVHKINDNVDFLDHFHKICVTTGPAIRIPGTDKHIHLICGETTVNDGHCHKFLFTTQIEAPLV
